# Supplementary material for: Single-cell sequencing reveals increased LAMB3-positive basal keratinocytes and ZNF90-positive fibroblasts in autologous cultured epithelium
Source: Commun Biol. 2024 Jan 10;7:79. doi: 10.1038/s42003-023-05747-5 (PMC10781733; doi:10.1038/s42003-023-05747-5)
Supplement: Supplementary file 4 — Supplementary Data 1 [file 42003_2023_5747_MOESM4_ESM.xlsx]

## Sheet: GSVA_Reactome_MC_SFFvsSFD
	id	t	log2FC	adj.P.Val	P.Value	AveExpr	B	threshold
1	NABA_PROTEOGLYCANS	-27.3255	-0.336492	1.68971e-121	1.13441e-124	0.170757	273.793	Down
2	REACTOME_CHYLOMICRON_REMODELING	-23.0596	-0.772987	1.10731e-92	1.48682e-95	-0.127789	207.103	Down
3	REACTOME_DEFECTIVE_CHST3_CAUSES_SEDCJD	-22.6387	-0.559255	5.54987e-90	9.31499e-93	-0.1366	200.697	Down
4	REACTOME_DEFECTIVE_CHST14_CAUSES_EDS_MUSCULOCONTRACTURAL_TYPE	-22.1621	-0.540842	6.46013e-87	1.30113e-89	-0.0920649	193.493	Down
5	REACTOME_DEFECTIVE_CHSY1_CAUSES_TPBS	-21.794	-0.530611	1.43304e-84	3.36733e-87	-0.153949	187.967	Down
6	WP_NEURAL_CREST_DIFFERENTIATION	-20.8064	-0.235762	3.12523e-78	8.39271e-81	-0.0949507	173.318	Down
7	REACTOME_HDL_REMODELING	-19.8526	-0.629238	3.18636e-72	9.62646e-75	-0.118154	159.442	Down
8	REACTOME_DERMATAN_SULFATE_BIOSYNTHESIS	-19.8077	-0.436533	5.4944e-72	1.84438e-74	-0.108146	158.795	Down
9	REACTOME_DEFECTIVE_B4GALT7_CAUSES_EDS_PROGEROID_TYPE	-18.5814	-0.30027	1.94359e-64	7.17672e-67	-0.0740936	141.418	Down
10	WP_PREIMPLANTATION_EMBRYO	-17.6658	-0.238176	4.92303e-59	2.31361e-61	-0.09364	128.809	Down
11	BIOCARTA_MELANOCYTE_PATHWAY	-16.9309	-0.517818	9.42571e-55	4.74608e-57	-0.26408	118.94	Down
12	REACTOME_DISEASES_ASSOCIATED_WITH_GLYCOSAMINOGLYCAN_METABOLISM	-16.8854	-0.200786	1.6211e-54	8.70681e-57	-0.0534764	118.337	Down
13	REACTOME_CHONDROITIN_SULFATE_BIOSYNTHESIS	-16.2561	-0.259442	6.13499e-51	3.501e-53	-0.120635	110.09	Down
14	REACTOME_DEFECTIVE_ST3GAL3_CAUSES_MCT12_AND_EIEE15	-16.2221	-0.394759	9.02568e-51	5.45358e-53	0.114855	109.65	Down
15	REACTOME_DEFECTIVE_CHST6_CAUSES_MCDC1	-16.1031	-0.411782	4.0128e-50	2.55935e-52	0.12389	108.114	Down
16	REACTOME_ERYTHROPOIETIN_ACTIVATES_PHOSPHOLIPASE_C_GAMMA_PLCG	-15.9275	-0.448451	3.69254e-49	2.47904e-51	-0.133159	105.858	Down
17	WP_GPR143_IN_MELANOCYTES_AND_RETINAL_PIGMENT_EPITHELIUM_CELLS	-15.8754	-0.332233	6.87093e-49	4.84356e-51	-0.155545	105.193	Down
18	REACTOME_A_TETRASACCHARIDE_LINKER_SEQUENCE_IS_REQUIRED_FOR_GAG_SYNTHESIS	-15.5655	-0.223119	3.44211e-47	2.54201e-49	-0.0812914	101.258	Down
19	REACTOME_HEPARAN_SULFATE_HEPARIN_HS_GAG_METABOLISM	-15.5431	-0.155946	4.377e-47	3.37935e-49	-0.0958261	100.976	Down
20	WP_SLEEP_REGULATION	-15.3307	-0.197252	6.14234e-46	4.94851e-48	0.0359013	98.3097	Down
21	REACTOME_MELANIN_BIOSYNTHESIS	-15.1603	-0.610125	4.99693e-45	4.19346e-47	-0.2259	96.1873	Down
22	WP_VITAMIN_A_AND_CAROTENOID_METABOLISM	-15.1535	-0.166086	5.23021e-45	4.5648e-47	0.015144	96.103	Down
23	REACTOME_TFAP2_AP_2_FAMILY_REGULATES_TRANSCRIPTION_OF_GROWTH_FACTORS_AND_THEIR_RECEPTORS	-15.1486	-0.341597	5.35749e-45	4.85573e-47	-0.124566	96.0417	Down
24	REACTOME_VISUAL_PHOTOTRANSDUCTION	-15.1255	-0.117743	6.89151e-45	6.47742e-47	0.0451353	95.7555	Down
25	REACTOME_IRS_ACTIVATION	-15.0821	-0.459907	1.14308e-44	1.11277e-46	-0.234718	95.2181	Down
26	KEGG_MELANOGENESIS	-14.9694	-0.166603	4.48187e-44	4.51346e-46	-0.107575	93.8276	Down
27	REACTOME_TRANSPORT_OF_FATTY_ACIDS	-14.8181	-0.360975	2.81176e-43	2.92597e-45	0.00173414	91.9716	Down
28	WP_APOE_AND_MIR146_IN_INFLAMMATION_AND_ATHEROSCLEROSIS	-14.7225	-0.27857	8.81911e-43	9.47336e-45	-0.0988013	90.805	Down
29	WP_NOCGMPPKG_MEDIATED_NEUROPROTECTION	-14.6357	-0.151927	2.4743e-42	2.74092e-44	0.0329832	89.7502	Down
30	REACTOME_REPRESSION_OF_WNT_TARGET_GENES	-14.563	-0.303351	5.82941e-42	6.65324e-44	-0.219171	88.8698	Down
31	PID_NFAT_TFPATHWAY	-14.483	-0.172969	1.49808e-41	1.76009e-43	0.0644833	87.9039	Down
32	WP_LIPID_PARTICLES_COMPOSITION	-14.3758	-0.446731	5.32916e-41	6.44007e-43	-0.196556	86.6162	Down
33	REACTOME_GLYCOSAMINOGLYCAN_METABOLISM	-14.1571	-0.110804	6.8045e-40	8.90821e-42	-0.0841744	84.0084	Down
34	WP_MELATONIN_METABOLISM_AND_EFFECTS	-14.0819	-0.20765	1.6271e-39	2.18476e-41	-0.127431	83.118	Down
35	REACTOME_NGF_STIMULATED_TRANSCRIPTION	-13.8371	-0.230504	2.80868e-38	3.95988e-40	-0.145818	80.2426	Down
36	WP_ENDOCHONDRAL_OSSIFICATION_WITH_SKELETAL_DYSPLASIAS	-13.7346	-0.173513	8.93572e-38	1.31981e-39	-0.116891	79.0479	Down
37	WP_ENDOCHONDRAL_OSSIFICATION	-13.7346	-0.173513	8.93572e-38	1.31981e-39	-0.116891	79.0479	Down
38	WP_NICOTINE_EFFECT_ON_DOPAMINERGIC_NEURONS	-13.7319	-0.284578	9.00966e-38	1.36098e-39	-0.142996	79.0174	Down
39	REACTOME_FCGR3A_MEDIATED_IL10_SYNTHESIS	-13.6603	-0.174893	2.03581e-37	3.14358e-39	-0.0792702	78.1867	Down
40	WP_HAIR_FOLLICLE_DEVELOPMENT_CYTODIFFERENTIATION_PART_3_OF_3	-13.6415	-0.155996	2.48e-37	3.91272e-39	0.00455614	77.9695	Down
41	REACTOME_CHONDROITIN_SULFATE_DERMATAN_SULFATE_METABOLISM	-13.6385	-0.15097	2.5139e-37	4.05059e-39	-0.0729313	77.9352	Down
42	WP_OLIGODENDROCYTE_SPECIFICATION_AND_DIFFERENTIATION_LEADING_TO_MYELIN_COMPONENTS_FOR_CNS	-13.2736	-0.181786	1.5979e-35	2.73558e-37	0.0569093	73.7557	Down
43	REACTOME_PTK6_PROMOTES_HIF1A_STABILIZATION	-13.2225	-0.384418	2.80651e-35	4.89891e-37	-0.146413	73.1777	Down
44	REACTOME_NR1H3_NR1H2_REGULATE_GENE_EXPRESSION_LINKED_TO_CHOLESTEROL_TRANSPORT_AND_EFFLUX	-13.0783	-0.187486	1.41645e-34	2.52004e-36	-0.16852	71.5532	Down
45	REACTOME_PLASMA_LIPOPROTEIN_REMODELING	-12.9145	-0.205593	8.80219e-34	1.59556e-35	-0.0932337	69.7228	Down
46	REACTOME_ANTI_INFLAMMATORY_RESPONSE_FAVOURING_LEISHMANIA_PARASITE_INFECTION	-12.8342	-0.100664	2.12279e-33	3.91921e-35	0.0032501	68.8316	Down
47	WP_METHYLATION_PATHWAYS	-12.8128	-0.253476	2.64516e-33	4.97244e-35	-0.0900614	68.5956	Down
48	PID_LYSOPHOSPHOLIPID_PATHWAY	-12.7088	-0.172369	8.264e-33	1.58123e-34	-0.136856	67.4485	Down
49	WP_MICRORNA_NETWORK_ASSOCIATED_WITH_CHRONIC_LYMPHOCYTIC_LEUKEMIA	-12.6873	-0.394321	1.03069e-32	2.00671e-34	-0.231738	67.2122	Down
50	REACTOME_LGI_ADAM_INTERACTIONS	-12.6358	-0.223802	1.78886e-32	3.54289e-34	0.16674	66.6486	Down
51	WP_GENE_REGULATORY_NETWORK_MODELLING_SOMITOGENESIS	-12.4801	-0.231004	9.73837e-32	1.9614e-33	0.0995686	64.952	Down
52	PID_ATF2_PATHWAY	-12.4699	-0.179919	1.0709e-31	2.19285e-33	-0.152455	64.8414	Down
53	REACTOME_DISEASES_OF_GLYCOSYLATION	-12.4545	-0.0864879	1.24661e-31	2.59449e-33	-0.0909706	64.6747	Down
54	BIOCARTA_CARDIACEGF_PATHWAY	-12.4347	-0.252345	1.52326e-31	3.2214e-33	-0.0639088	64.4602	Down
55	REACTOME_APOPTOTIC_CLEAVAGE_OF_CELL_ADHESION_PROTEINS	-12.3382	-0.285628	4.2845e-31	9.20471e-33	-0.139696	63.4195	Down
56	WP_HEMATOPOIETIC_STEM_CELL_DIFFERENTIATION	-12.2536	-0.122476	1.05399e-30	2.29975e-32	0.143762	62.5119	Down
57	WP_ESTROGEN_SIGNALING_PATHWAY	-12.2196	-0.218893	1.49787e-30	3.31853e-32	-0.224988	62.1484	Down
58	REACTOME_FOXO_MEDIATED_TRANSCRIPTION_OF_CELL_CYCLE_GENES	-12.203	-0.230307	1.76386e-30	3.96706e-32	-0.177008	61.9715	Down
59	BIOCARTA_TSP1_PATHWAY	-12.1579	-0.382919	2.81945e-30	6.43971e-32	-0.156029	61.4914	Down
60	BIOCARTA_KERATINOCYTE_PATHWAY	-12.1566	-0.168629	2.81945e-30	6.53045e-32	-0.168531	61.4775	Down
61	WP_CORTICOTROPINRELEASING_HORMONE_SIGNALING_PATHWAY	-12.1265	-0.170533	3.83569e-30	9.01304e-32	-0.114182	61.1582	Down
62	KEGG_GAP_JUNCTION	-12.1179	-0.148339	4.1483e-30	9.88686e-32	-0.0965411	61.0665	Down
63	REACTOME_REVERSIBLE_HYDRATION_OF_CARBON_DIOXIDE	-12.0815	-0.213754	5.95319e-30	1.45882e-31	0.0529986	60.681	Down
64	WP_GLUCOCORTICOID_RECEPTOR_PATHWAY	-12.057	-0.14864	7.63091e-30	1.89556e-31	-0.0822726	60.4215	Down
65	WP_BIOGENIC_AMINE_SYNTHESIS	-12.0534	-0.251934	7.82058e-30	1.96893e-31	0.226889	60.3839	Down
66	REACTOME_FGFR2B_LIGAND_BINDING_AND_ACTIVATION	-12.032	-0.167918	9.66034e-30	2.47412e-31	0.159262	60.1576	Down
67	WP_TCELL_RECEPTOR_TCR_SIGNALING_PATHWAY	-12.0311	-0.113107	9.66034e-30	2.49697e-31	-0.0425523	60.1485	Down
68	REACTOME_POU5F1_OCT4_SOX2_NANOG_REPRESS_GENES_RELATED_TO_DIFFERENTIATION	-12.0048	-0.139978	1.26171e-29	3.30358e-31	0.34906	59.8711	Down
69	REACTOME_LYSINE_CATABOLISM	-11.9909	-0.183947	1.44422e-29	3.82992e-31	-0.0762957	59.7246	Down
70	WP_B_CELL_RECEPTOR_SIGNALING_PATHWAY	-11.9648	-0.12556	1.88144e-29	5.05255e-31	-0.12969	59.4501	Down
71	REACTOME_NEURONAL_SYSTEM	-11.8923	-0.0557766	4.00248e-29	1.08829e-30	0.0654448	58.6899	Down
72	REACTOME_SIGNALING_BY_GPCR	-11.8791	-0.0586025	4.544e-29	1.25078e-30	0.0768092	58.552	Down
73	REACTOME_CS_DS_DEGRADATION	-11.8512	-0.252419	6.021e-29	1.67755e-30	-0.0872771	58.2612	Down
74	BIOCARTA_TCR_PATHWAY	-11.8444	-0.160043	6.39116e-29	1.80214e-30	-0.130784	58.1902	Down
75	BIOCARTA_NO1_PATHWAY	-11.8076	-0.183537	9.30368e-29	2.65462e-30	0.00583666	57.8065	Down
76	WP_QUERCETIN_AND_NFKB_AP1_INDUCED_APOPTOSIS	-11.7892	-0.249197	1.10229e-28	3.21918e-30	-0.0688946	57.6155	Down
77	REACTOME_ROLE_OF_PHOSPHOLIPIDS_IN_PHAGOCYTOSIS	-11.6946	-0.153831	2.92878e-28	8.65165e-30	0.00946059	56.6361	Down
78	BIOCARTA_CCR5_PATHWAY	-11.652	-0.266467	4.51229e-28	1.34808e-29	-0.0775901	56.1968	Down
79	BIOCARTA_VIP_PATHWAY	-11.6381	-0.217003	5.15564e-28	1.5576e-29	-0.173482	56.0538	Down
80	REACTOME_CONSTITUTIVE_SIGNALING_BY_ABERRANT_PI3K_IN_CANCER	-11.6168	-0.0978982	6.31286e-28	1.94385e-29	0.0904982	55.8343	Down
81	REACTOME_DISEASES_OF_METABOLISM	-11.6114	-0.0652372	6.58418e-28	2.05548e-29	-0.0920451	55.779	Down
82	REACTOME_RESPONSE_TO_METAL_IONS	-11.5759	-0.2711	9.41237e-28	2.97e-29	-0.11895	55.4145	Down
83	REACTOME_CHYLOMICRON_CLEARANCE	-11.5392	-0.371719	1.34563e-27	4.33637e-29	-0.215466	55.0397	Down
84	BIOCARTA_41BB_PATHWAY	-11.5198	-0.234306	1.62687e-27	5.29729e-29	-0.257723	54.8415	Down
85	REACTOME_PI3K_AKT_ACTIVATION	-11.4994	-0.268124	1.987e-27	6.53663e-29	-0.0996992	54.6333	Down
86	REACTOME_TRANSCRIPTIONAL_REGULATION_OF_TESTIS_DIFFERENTIATION	-11.4864	-0.236741	2.2483e-27	7.47168e-29	0.0828345	54.5009	Down
87	REACTOME_DEFECTIVE_B4GALT1_CAUSES_B4GALT1_CDG_CDG_2D	-11.4051	-0.282987	5.12503e-27	1.72039e-28	0.0296957	53.675	Down
88	REACTOME_DOPAMINE_CLEARANCE_FROM_THE_SYNAPTIC_CLEFT	-11.3866	-0.342146	6.12835e-27	2.07776e-28	0.210018	53.4881	Down
89	REACTOME_TRANSMISSION_ACROSS_CHEMICAL_SYNAPSES	-11.3503	-0.0618492	8.78536e-27	3.00808e-28	0.0392627	53.1217	Down
90	WP_BMP_SIGNALING_IN_EYELID_DEVELOPMENT	-11.3309	-0.166396	1.05987e-26	3.66453e-28	-0.0560532	52.9263	Down
91	REACTOME_G_ALPHA_I_SIGNALLING_EVENTS	-11.3225	-0.0658828	1.14354e-26	3.99223e-28	0.0227979	52.8415	Down
92	REACTOME_ECM_PROTEOGLYCANS	-11.3141	-0.155932	1.23365e-26	4.34823e-28	-0.0307316	52.7569	Down
93	REACTOME_ACTIVATION_OF_AMPK_DOWNSTREAM_OF_NMDARS	-11.261	-0.203989	2.09408e-26	7.45123e-28	-0.0482875	52.2237	Down
94	WP_CIRCADIAN_RHYTHM_GENES	-11.2298	-0.108194	2.81902e-26	1.022e-27	-0.109533	51.9109	Down
95	REACTOME_ANTIGEN_ACTIVATES_B_CELL_RECEPTOR_BCR_LEADING_TO_GENERATION_OF_SECOND_MESSENGERS	-11.1928	-0.161002	4.05962e-26	1.48539e-27	-0.120688	51.5407	Down
96	KEGG_TYROSINE_METABOLISM	-11.1699	-0.153662	5.06192e-26	1.86912e-27	0.0319912	51.3132	Down
97	REACTOME_FCERI_MEDIATED_CA_2_MOBILIZATION	-11.1206	-0.146891	8.23697e-26	3.06916e-27	-0.0387005	50.8223	Down
98	REACTOME_METABOLISM_OF_FAT_SOLUBLE_VITAMINS	-11.1107	-0.12955	9.01679e-26	3.39e-27	-0.0249606	50.7239	Down
99	WP_FAMILIAL_HYPERLIPIDEMIA_TYPE_3	-11.0526	-0.30544	1.59797e-25	6.06143e-27	-0.22077	50.1488	Down
100	REACTOME_TRP_CHANNELS	-11.0133	-0.180092	2.32352e-25	8.96963e-27	-0.109898	49.7609	Down
101	REACTOME_NOTCH4_INTRACELLULAR_DOMAIN_REGULATES_TRANSCRIPTION	-10.9956	-0.203917	2.74555e-25	1.0691e-26	-0.142178	49.5871	Down
102	BIOCARTA_TNFR2_PATHWAY	-10.9806	-0.193432	3.15995e-25	1.24107e-26	-0.225272	49.4395	Down
103	REACTOME_PKA_MEDIATED_PHOSPHORYLATION_OF_CREB	-10.9581	-0.174786	3.9167e-25	1.55143e-26	-0.127454	49.2186	Down
104	REACTOME_NEUROTRANSMITTER_CLEARANCE	-10.8373	-0.202814	1.25883e-24	5.11308e-26	0.162053	48.0385	Down
105	REACTOME_GAP_JUNCTION_ASSEMBLY	-10.7922	-0.148837	1.94359e-24	7.95966e-26	0.194225	47.6006	Down
106	WP_T_CELL_RECEPTOR_AND_COSTIMULATORY_SIGNALING	-10.7246	-0.146377	3.70399e-24	1.54178e-25	0.0821264	46.9465	Down
107	WP_WHITE_FAT_CELL_DIFFERENTIATION	-10.714	-0.162745	4.07531e-24	1.71002e-25	-0.133451	46.8441	Down
108	KEGG_MATURITY_ONSET_DIABETES_OF_THE_YOUNG	-10.7005	-0.15599	4.60917e-24	1.9495e-25	0.384149	46.7144	Down
109	WP_DEVELOPMENT_OF_PULMONARY_DENDRITIC_CELLS_AND_MACROPHAGE_SUBSETS	-10.6324	-0.16102	8.74334e-24	3.77446e-25	0.228264	46.0609	Down
110	REACTOME_HS_GAG_DEGRADATION	-10.6321	-0.163615	8.74334e-24	3.78614e-25	-0.150409	46.0578	Down
111	REACTOME_IONOTROPIC_ACTIVITY_OF_KAINATE_RECEPTORS	-10.6121	-0.299081	1.0536e-23	4.59779e-25	-0.118483	45.8657	Down
112	REACTOME_CLEC7A_DECTIN_1_INDUCES_NFAT_ACTIVATION	-10.5943	-0.252283	1.24101e-23	5.45729e-25	-0.248112	45.6962	Down
113	REACTOME_PI3K_AKT_SIGNALING_IN_CANCER	-10.538	-0.0941365	2.10342e-23	9.3909e-25	-0.0368229	45.1594	Down
114	WP_SOMATIC_SEX_DETERMINATION	-10.5199	-0.169118	2.48331e-23	1.11703e-24	0.267865	44.9878	Down
115	REACTOME_DEFECTIVE_EXT2_CAUSES_EXOSTOSES_2	-10.4715	-0.185475	3.92024e-23	1.77654e-24	-0.0425457	44.5289	Down
116	REACTOME_HS_GAG_BIOSYNTHESIS	-10.4649	-0.132356	4.14755e-23	1.89348e-24	-0.0511668	44.4659	Down
117	REACTOME_G_PROTEIN_MEDIATED_EVENTS	-10.3718	-0.132224	9.99883e-23	4.59832e-24	-0.121028	43.5885	Down
118	REACTOME_DAG_AND_IP3_SIGNALING	-10.3555	-0.119944	1.15843e-22	5.36635e-24	-0.118443	43.4358	Down
119	REACTOME_METALLOTHIONEINS_BIND_METALS	-10.3453	-0.26988	1.26624e-22	5.90827e-24	-0.138786	43.3407	Down
120	REACTOME_RUNX1_REGULATES_EXPRESSION_OF_COMPONENTS_OF_TIGHT_JUNCTIONS	-10.2751	-0.247655	2.44125e-22	1.14728e-23	-0.0704526	42.6846	Down
121	REACTOME_GPVI_MEDIATED_ACTIVATION_CASCADE	-10.2477	-0.129434	3.13686e-22	1.48472e-23	0.00970386	42.4298	Down
122	PID_AR_NONGENOMIC_PATHWAY	-10.2428	-0.195055	3.24217e-22	1.55566e-23	-0.152784	42.3836	Down
123	WP_CANONICAL_AND_NONCANONICAL_NOTCH_SIGNALING	-10.2427	-0.171707	3.24217e-22	1.55633e-23	-0.142306	42.3832	Down
124	REACTOME_TRANSPORT_OF_INORGANIC_CATIONS_ANIONS_AND_AMINO_ACIDS_OLIGOPEPTIDES	-10.2181	-0.0762739	4.05525e-22	1.96024e-23	0.0546423	42.1551	Down
125	BIOCARTA_CD40_PATHWAY	-10.2109	-0.188767	4.31199e-22	2.09882e-23	-0.183113	42.0876	Down
126	BIOCARTA_PCAF_PATHWAY	-10.202	-0.229873	4.65128e-22	2.27958e-23	-0.313607	42.0059	Down
127	REACTOME_TERMINAL_PATHWAY_OF_COMPLEMENT	-10.1797	-0.16184	5.65825e-22	2.81108e-23	0.0812218	41.7988	Down
128	PID_AP1_PATHWAY	-10.1568	-0.170211	6.96091e-22	3.48162e-23	-0.126368	41.5873	Down
129	NABA_CORE_MATRISOME	-10.1109	-0.0870467	1.05992e-21	5.33697e-23	0.160275	41.1652	Down
130	REACTOME_DECTIN_2_FAMILY	-10.0711	-0.178224	1.52496e-21	7.72974e-23	0.180329	40.7991	Down
131	BIOCARTA_CDMAC_PATHWAY	-10.0702	-0.229652	1.52725e-21	7.79263e-23	-0.177408	40.7911	Down
132	WP_ENDOTHELIN_PATHWAYS	-10.0646	-0.185695	1.59842e-21	8.20942e-23	-0.0616966	40.7396	Down
133	PID_AR_TF_PATHWAY	-10.0576	-0.125797	1.69338e-21	8.75396e-23	-0.209611	40.6761	Down
134	WP_LET7_INHIBITION_OF_ES_CELL_REPROGRAMMING	-10.0494	-0.275085	1.81611e-21	9.44938e-23	0.0857645	40.6006	Down
135	WP_PROSTAGLANDIN_AND_LEUKOTRIENE_METABOLISM_IN_SENESCENCE	-10.0292	-0.13419	2.16139e-21	1.1391e-22	0.0217359	40.4159	Down
136	WP_NUCLEAR_RECEPTORS	-10.0234	-0.124672	2.2653e-21	1.20147e-22	-0.120635	40.3633	Down
137	PID_CD40_PATHWAY	-10.0135	-0.15924	2.46713e-21	1.3168e-22	-0.184378	40.2727	Down
138	KEGG_HEMATOPOIETIC_CELL_LINEAGE	-9.98191	-0.0738127	3.25989e-21	1.76181e-22	0.231724	39.985	Down
139	REACTOME_NOTCH3_INTRACELLULAR_DOMAIN_REGULATES_TRANSCRIPTION	-9.9721	-0.154942	3.52428e-21	1.92835e-22	-0.0422524	39.8958	Down
140	REACTOME_ADORA2B_MEDIATED_ANTI_INFLAMMATORY_CYTOKINES_PRODUCTION	-9.96956	-0.0830123	3.58551e-21	1.9739e-22	0.00828656	39.8727	Down
141	WP_HAIR_FOLLICLE_DEVELOPMENT_ORGANOGENESIS_PART_2_OF_3	-9.9619	-0.156037	3.82399e-21	2.11802e-22	-0.0457892	39.8031	Down
142	REACTOME_ERYTHROPOIETIN_ACTIVATES_PHOSPHOINOSITIDE_3_KINASE_PI3K	-9.92721	-0.225056	5.22621e-21	2.91222e-22	-0.195656	39.4885	Down
143	REACTOME_SIGNALING_BY_NOTCH2	-9.91812	-0.168884	5.64617e-21	3.16519e-22	-0.154404	39.4062	Down
144	PID_EPO_PATHWAY	-9.91395	-0.135772	5.83134e-21	3.28857e-22	-0.169519	39.3684	Down
145	REACTOME_TRANSPORT_OF_CONNEXONS_TO_THE_PLASMA_MEMBRANE	-9.88778	-0.227978	7.36459e-21	4.17796e-22	-0.055199	39.1319	Down
146	BIOCARTA_GPCR_PATHWAY	-9.86645	-0.180566	8.89541e-21	5.07627e-22	-0.189114	38.9396	Down
147	REACTOME_NR1H2_AND_NR1H3_MEDIATED_SIGNALING	-9.83644	-0.133777	1.16239e-20	6.67231e-22	-0.176277	38.6695	Down
148	REACTOME_ASSEMBLY_AND_CELL_SURFACE_PRESENTATION_OF_NMDA_RECEPTORS	-9.801	-0.133218	1.59463e-20	9.20698e-22	-0.0280034	38.3515	Down
149	REACTOME_ADENYLATE_CYCLASE_INHIBITORY_PATHWAY	-9.78626	-0.175262	1.81204e-20	1.05231e-21	-0.101868	38.2195	Down
150	WP_HIPPO_SIGNALING_REGULATION_PATHWAYS	-9.75089	-0.112004	2.4813e-20	1.4493e-21	-0.0496406	37.9034	Down
151	PID_BETA_CATENIN_NUC_PATHWAY	-9.71431	-0.156943	3.43141e-20	2.01577e-21	-0.159856	37.5775	Down
152	REACTOME_INOSITOL_PHOSPHATE_METABOLISM	-9.67044	-0.0962919	5.03335e-20	2.99061e-21	-0.0593842	37.188	Down
153	REACTOME_THE_ACTIVATION_OF_ARYLSULFATASES	-9.66687	-0.187343	5.16767e-20	3.08776e-21	-0.190487	37.1564	Down
154	WP_WNT_SIGNALING_PATHWAY_AND_PLURIPOTENCY	-9.63661	-0.0925231	6.73932e-20	4.04947e-21	-0.0802571	36.8887	Down
155	REACTOME_SIGNALING_BY_NOTCH3	-9.62966	-0.126202	7.13171e-20	4.30919e-21	-0.0808508	36.8273	Down
156	PID_AVB3_OPN_PATHWAY	-9.62423	-0.197385	7.44512e-20	4.52355e-21	-0.15537	36.7794	Down
157	PID_ENDOTHELIN_PATHWAY	-9.60089	-0.124658	9.12014e-20	5.57189e-21	-0.0685474	36.5736	Down
158	WP_NEUROINFLAMMATION	-9.53682	-0.238264	1.60386e-19	9.85253e-21	-0.171402	36.0109	Down
159	PID_FRA_PATHWAY	-9.53219	-0.149049	1.66204e-19	1.02657e-20	-0.129313	35.9703	Down
160	WP_DEVELOPMENT_AND_HETEROGENEITY_OF_THE_ILC_FAMILY	-9.50765	-0.138423	2.05442e-19	1.27583e-20	0.155167	35.7557	Down
161	REACTOME_TRANSPORT_OF_ORGANIC_ANIONS	-9.48463	-0.209652	2.49121e-19	1.5638e-20	0.138184	35.5548	Down
162	WP_NEUROINFLAMMATION_AND_GLUTAMATERGIC_SIGNALING	-9.47456	-0.0853972	2.70853e-19	1.70931e-20	-0.0648778	35.467	Down
163	WP_LEPTININSULIN_SIGNALING_OVERLAP	-9.47139	-0.176319	2.77066e-19	1.75782e-20	-0.127219	35.4394	Down
164	BIOCARTA_FOSB_PATHWAY	-9.45517	-0.389939	3.17951e-19	2.02788e-20	-0.193161	35.2983	Down
165	REACTOME_RND1_GTPASE_CYCLE	-9.44534	-0.127473	3.44891e-19	2.21128e-20	-0.154441	35.2129	Down
166	REACTOME_MET_INTERACTS_WITH_TNS_PROTEINS	-9.43731	-0.278613	3.68229e-19	2.37328e-20	-0.076026	35.1431	Down
167	WP_CELLTYPE_DEPENDENT_SELECTIVITY_OF_CCK2R_SIGNALING	-9.41186	-0.167394	4.58126e-19	2.96805e-20	0.163344	34.9224	Down
168	WP_OXIDATIVE_DAMAGE_RESPONSE	-9.40537	-0.122799	4.82452e-19	3.14185e-20	-0.0999069	34.8662	Down
169	BIOCARTA_VOBESITY_PATHWAY	-9.40149	-0.21732	4.9657e-19	3.25046e-20	-0.0484196	34.8327	Down
170	PID_FCER1_PATHWAY	-9.3916	-0.100037	5.38798e-19	3.54496e-20	-0.0835952	34.7471	Down
171	REACTOME_DEACTIVATION_OF_THE_BETA_CATENIN_TRANSACTIVATING_COMPLEX	-9.37552	-0.150243	6.17082e-19	4.08074e-20	-0.167508	34.6082	Down
172	WP_SPLICING_FACTOR_NOVA_REGULATED_SYNAPTIC_PROTEINS	-9.35649	-0.137663	7.2489e-19	4.81927e-20	-0.143229	34.4441	Down
173	WP_GASTRIN_SIGNALING_PATHWAY	-9.35595	-0.138674	7.2489e-19	4.84233e-20	-0.164553	34.4393	Down
174	REACTOME_REGULATION_OF_GENE_EXPRESSION_IN_LATE_STAGE_BRANCHING_MORPHOGENESIS_PANCREATIC_BUD_PRECURSOR_CELLS	-9.31688	-0.184655	1.00891e-18	6.80735e-20	-0.135492	34.1033	Down
175	WP_INCLUSION_BODY_MYOSITIS	-9.31348	-0.180501	1.029e-18	7.01201e-20	-0.199547	34.074	Down
176	REACTOME_ACTIVATED_NTRK3_SIGNALS_THROUGH_PI3K	-9.29613	-0.224243	1.1848e-18	8.15321e-20	-0.0718981	33.9253	Down
177	WP_CELL_DIFFERENTIATION_EXPANDED_INDEX	-9.29531	-0.162333	1.1875e-18	8.21163e-20	-0.0566324	33.9182	Down
178	REACTOME_KINESINS	-9.27268	-0.102889	1.43816e-18	9.99324e-20	-0.0440698	33.7245	Down
179	BIOCARTA_GCR_PATHWAY	-9.2703	-0.233397	1.46117e-18	1.02022e-19	-0.162892	33.7041	Down
180	WP_METABOLIC_PATHWAY_OF_LDL_HDL_AND_TG_INCLUDING_DISEASES	-9.25133	-0.196575	1.71382e-18	1.20238e-19	-0.134456	33.542	Down
181	REACTOME_SYNTHESIS_OF_16_20_HYDROXYEICOSATETRAENOIC_ACIDS_HETE	-9.24134	-0.332978	1.85956e-18	1.31087e-19	-0.143249	33.4568	Down
182	BIOCARTA_STRESS_PATHWAY	-9.23381	-0.156207	1.9658e-18	1.39896e-19	-0.221175	33.3926	Down
183	BIOCARTA_FCER1_PATHWAY	-9.22984	-0.139164	2.02489e-18	1.44781e-19	-0.166364	33.3587	Down
184	WP_ADIPOGENESIS	-9.227	-0.0937643	2.06538e-18	1.48369e-19	-0.112744	33.3346	Down
185	WP_TRANSCRIPTION_FACTOR_REGULATION_IN_ADIPOGENESIS	-9.21069	-0.140931	2.36644e-18	1.7079e-19	-0.120139	33.1958	Down
186	REACTOME_FGFR2_LIGAND_BINDING_AND_ACTIVATION	-9.20017	-0.116281	2.57905e-18	1.87001e-19	0.264964	33.1063	Down
187	WP_MAMMARY_GLAND_DEVELOPMENT_PATHWAY_EMBRYONIC_DEVELOPMENT_STAGE_1_OF_4	-9.18806	-0.266149	2.84927e-18	2.0755e-19	-0.178078	33.0035	Down
188	REACTOME_ERYTHROPOIETIN_ACTIVATES_STAT5	-9.1868	-0.245623	2.86701e-18	2.09805e-19	-0.171541	32.9928	Down
189	REACTOME_NUCLEAR_EVENTS_KINASE_AND_TRANSCRIPTION_FACTOR_ACTIVATION	-9.17067	-0.135097	3.27856e-18	2.41022e-19	-0.15879	32.856	Down
190	REACTOME_NEUROTRANSMITTER_RECEPTORS_AND_POSTSYNAPTIC_SIGNAL_TRANSMISSION	-9.15383	-0.0633905	3.77114e-18	2.785e-19	-0.0347435	32.7134	Down
191	BIOCARTA_AGR_PATHWAY	-9.14057	-0.148661	4.20593e-18	3.12021e-19	-0.118276	32.6013	Down
192	REACTOME_SIGNALING_BY_NOTCH1	-9.13709	-0.10889	4.31374e-18	3.21467e-19	-0.145293	32.5719	Down
193	REACTOME_CA_DEPENDENT_EVENTS	-9.13602	-0.105799	4.33407e-18	3.24437e-19	-0.0911785	32.5629	Down
194	REACTOME_STIMULI_SENSING_CHANNELS	-9.11905	-0.0896114	4.98886e-18	3.75127e-19	-0.054228	32.4197	Down
195	PID_PDGFRA_PATHWAY	-9.09782	-0.176659	5.92761e-18	4.49695e-19	-0.166472	32.2409	Down
196	REACTOME_CHOLINE_CATABOLISM	-9.07098	-0.214201	7.41875e-18	5.6531e-19	0.0809402	32.0152	Down
197	REACTOME_FORMATION_OF_THE_BETA_CATENIN_TCF_TRANSACTIVATING_COMPLEX	-9.05462	-0.146846	8.48878e-18	6.49695e-19	-0.216582	31.878	Down
198	WP_NOTCH_SIGNALING_PATHWAY	-9.03314	-0.12867	1.01432e-17	7.79724e-19	-0.187604	31.6981	Down
199	WP_DOPAMINERGIC_NEUROGENESIS	-9.026	-0.114049	1.07295e-17	8.28395e-19	0.193638	31.6384	Down
200	BIOCARTA_NTHI_PATHWAY	-8.99231	-0.14873	1.40943e-17	1.10175e-18	-0.187778	31.3573	Down
201	REACTOME_CHYLOMICRON_ASSEMBLY	-8.99224	-0.305481	1.40943e-17	1.10238e-18	-0.153056	31.3567	Down
202	BIOCARTA_ATM_PATHWAY	-8.96674	-0.15852	1.74055e-17	1.3672e-18	-0.202437	31.1445	Down
203	REACTOME_SYNTHESIS_OF_IP3_AND_IP4_IN_THE_CYTOSOL	-8.95293	-0.112431	1.94685e-17	1.53579e-18	0.00599597	31.0298	Down
204	WP_METASTATIC_BRAIN_TUMOR	-8.95003	-0.255442	1.98655e-17	1.57377e-18	-0.235711	31.0057	Down
205	BIOCARTA_IL7_PATHWAY	-8.93423	-0.165523	2.25941e-17	1.79752e-18	-0.0516295	30.8747	Down
206	WP_PURINERGIC_SIGNALING	-8.91015	-0.150282	2.75412e-17	2.20033e-18	-0.053748	30.6754	Down
207	SIG_BCR_SIGNALING_PATHWAY	-8.90487	-0.129042	2.86668e-17	2.29989e-18	-0.196162	30.6318	Down
208	REACTOME_PLATELET_ADHESION_TO_EXPOSED_COLLAGEN	-8.90229	-0.16144	2.91706e-17	2.3501e-18	0.0513606	30.6105	Down
209	WP_VITAMIN_D_IN_INFLAMMATORY_DISEASES	-8.88618	-0.140883	3.32454e-17	2.68954e-18	-0.197934	30.4775	Down
210	REACTOME_SLC_MEDIATED_TRANSMEMBRANE_TRANSPORT	-8.87804	-0.0474412	3.54421e-17	2.87915e-18	0.0328042	30.4103	Down
211	BIOCARTA_HSP27_PATHWAY	-8.87411	-0.154693	3.6439e-17	2.97534e-18	-0.114577	30.378	Down
212	BIOCARTA_MONOCYTE_PATHWAY	-8.87373	-0.162395	3.6439e-17	2.98459e-18	0.0876569	30.3749	Down
213	WP_GLIAL_CELL_DIFFERENTIATION	-8.86154	-0.306777	4.00324e-17	3.30473e-18	-0.171528	30.2745	Down
214	WP_KIT_RECEPTOR_SIGNALING_PATHWAY	-8.8615	-0.133163	4.00324e-17	3.3058e-18	-0.115427	30.2742	Down
215	WP_MTHFR_DEFICIENCY	-8.7853	-0.132952	7.48427e-17	6.23061e-18	-0.151822	29.6496	Down
216	REACTOME_INTERLEUKIN_7_SIGNALING	-8.77824	-0.138037	7.90359e-17	6.60623e-18	-0.116861	29.5919	Down
217	KEGG_HISTIDINE_METABOLISM	-8.77522	-0.120354	8.07123e-17	6.77344e-18	-0.0662867	29.5672	Down
218	REACTOME_REGULATION_OF_BETA_CELL_DEVELOPMENT	-8.77332	-0.122803	8.16649e-17	6.8808e-18	-0.0526977	29.5517	Down
219	REACTOME_RUNX3_REGULATES_NOTCH_SIGNALING	-8.75768	-0.189027	9.25756e-17	7.83117e-18	-0.149688	29.4243	Down
220	WP_15Q133_COPY_NUMBER_VARIATION_SYNDROME	-8.75658	-0.133379	9.30501e-17	7.90255e-18	0.0239194	29.4153	Down
221	REACTOME_RND2_GTPASE_CYCLE	-8.7555	-0.123427	9.33519e-17	7.97334e-18	-0.167835	29.4065	Down
222	REACTOME_SIGNALING_BY_ALK	-8.75524	-0.120227	9.33519e-17	7.99085e-18	-0.106442	29.4044	Down
223	PID_ERBB_NETWORK_PATHWAY	-8.74822	-0.133856	9.81566e-17	8.46802e-18	0.029911	29.3472	Down
224	KEGG_ASCORBATE_AND_ALDARATE_METABOLISM	-8.7464	-0.165353	9.92526e-17	8.5959e-18	0.0521618	29.3325	Down
225	WP_ESTROGEN_RECEPTOR_PATHWAY	-8.72186	-0.194336	1.2063e-16	1.05246e-17	-0.162689	29.133	Down
226	REACTOME_NOTCH2_INTRACELLULAR_DOMAIN_REGULATES_TRANSCRIPTION	-8.72182	-0.220313	1.2063e-16	1.05283e-17	-0.228461	29.1327	Down
227	WP_PEPTIDE_GPCRS	-8.71997	-0.0787959	1.22014e-16	1.06901e-17	0.364726	29.1177	Down
228	BIOCARTA_LYMPHOCYTE_PATHWAY	-8.70489	-0.181188	1.37604e-16	1.21022e-17	0.0207249	28.9954	Down
229	REACTOME_NEGATIVE_REGULATION_OF_THE_PI3K_AKT_NETWORK	-8.6996	-0.0736801	1.43177e-16	1.26403e-17	-0.0335111	28.9526	Down
230	REACTOME_ACTIVATION_OF_NMDA_RECEPTORS_AND_POSTSYNAPTIC_EVENTS	-8.69668	-0.0854444	1.461e-16	1.29474e-17	-0.0903704	28.9289	Down
231	REACTOME_ACTIVATION_OF_THE_AP_1_FAMILY_OF_TRANSCRIPTION_FACTORS	-8.67838	-0.216933	1.69151e-16	1.5047e-17	-0.193065	28.7809	Down
232	KEGG_VASCULAR_SMOOTH_MUSCLE_CONTRACTION	-8.67279	-0.0774926	1.75755e-16	1.57524e-17	-0.0441047	28.7357	Down
233	REACTOME_AMINE_LIGAND_BINDING_RECEPTORS	-8.66717	-0.130153	1.83288e-16	1.64944e-17	0.264118	28.6904	Down
234	BIOCARTA_DREAM_PATHWAY	-8.66652	-0.212163	1.83288e-16	1.65826e-17	-0.270594	28.6851	Down
235	WP_LNCRNA_IN_CANONICAL_WNT_SIGNALING_AND_COLORECTAL_CANCER	-8.6663	-0.0829721	1.83288e-16	1.66122e-17	-0.0653664	28.6834	Down
236	PID_LPA4_PATHWAY	-8.65473	-0.130683	2.0042e-16	1.82638e-17	-0.133097	28.59	Down
237	REACTOME_NOSTRIN_MEDIATED_ENOS_TRAFFICKING	-8.65449	-0.236464	2.0042e-16	1.82995e-17	-0.028294	28.5881	Down
238	WP_OSX_AND_MIRNAS_IN_TOOTH_DEVELOPMENT	-8.65261	-0.165238	2.02783e-16	1.85834e-17	-0.0425309	28.5729	Down
239	REACTOME_PI3K_EVENTS_IN_ERBB2_SIGNALING	-8.63846	-0.145529	2.26822e-16	2.08624e-17	-0.0404027	28.459	Down
240	SIG_IL4RECEPTOR_IN_B_LYPHOCYTES	-8.62683	-0.158879	2.48521e-16	2.29416e-17	-0.252255	28.3654	Down
241	WP_G_PROTEIN_SIGNALING_PATHWAYS	-8.60738	-0.107173	2.89141e-16	2.68856e-17	-0.103446	28.2092	Down
242	REACTOME_CA2_PATHWAY	-8.57639	-0.112678	3.70687e-16	3.45925e-17	-0.101594	27.9609	Down
243	REACTOME_ABC_TRANSPORTERS_IN_LIPID_HOMEOSTASIS	-8.57384	-0.129219	3.77095e-16	3.5317e-17	0.0359298	27.9405	Down
244	BIOCARTA_TOLL_PATHWAY	-8.55548	-0.15341	4.36089e-16	4.09886e-17	-0.199692	27.7939	Down
245	REACTOME_PLASMA_LIPOPROTEIN_ASSEMBLY	-8.54102	-0.178962	4.87921e-16	4.60817e-17	-0.265825	27.6785	Down
246	BIOCARTA_PPARA_PATHWAY	-8.5327	-0.129327	5.18843e-16	4.92892e-17	-0.182135	27.6123	Down
247	REACTOME_SIGNALING_BY_ERYTHROPOIETIN	-8.52987	-0.141843	5.28976e-16	5.04294e-17	-0.207421	27.5898	Down
248	REACTOME_SEALING_OF_THE_NUCLEAR_ENVELOPE_NE_BY_ESCRT_III	-8.52187	-0.159246	5.62345e-16	5.37994e-17	-0.129193	27.5261	Down
249	BIOCARTA_HDAC_PATHWAY	-8.51485	-0.171869	5.93056e-16	5.69366e-17	-0.210369	27.4702	Down
250	KEGG_CALCIUM_SIGNALING_PATHWAY	-8.48421	-0.0508582	7.554e-16	7.28886e-17	0.0515252	27.2271	Down
251	REACTOME_PKA_ACTIVATION_IN_GLUCAGON_SIGNALLING	-8.48397	-0.147423	7.554e-16	7.30296e-17	-0.129979	27.2252	Down
252	REACTOME_CREB1_PHOSPHORYLATION_THROUGH_THE_ACTIVATION_OF_CAMKII_CAMKK_CAMKIV_CASCASDE	-8.47163	-0.182561	8.2846e-16	8.0649e-17	-0.0683876	27.1275	Down
253	BIOCARTA_D4GDI_PATHWAY	-8.46822	-0.188331	8.48546e-16	8.28892e-17	-0.0895969	27.1005	Down
254	REACTOME_CARDIAC_CONDUCTION	-8.46562	-0.0667644	8.63468e-16	8.46367e-17	0.0342883	27.0799	Down
255	WP_TCELL_ANTIGEN_RECEPTOR_TCR_PATHWAY_DURING_STAPHYLOCOCCUS_AUREUS_INFECTION	-8.45938	-0.0834346	9.04738e-16	8.89856e-17	0.0196078	27.0306	Down
256	BIOCARTA_BCR_PATHWAY	-8.45557	-0.13981	9.29661e-16	9.1749e-17	-0.201475	27.0005	Down
257	WP_MFAP5_EFFECT_ON_PERMEABILITY_AND_MOTILITY_OF_ENDOTHELIAL_CELLS_VIA_CYTOSKELETON_REARRANGEMENT	-8.442	-0.198932	1.03304e-15	1.02298e-16	-0.255406	26.8934	Down
258	PID_S1P_S1P2_PATHWAY	-8.42906	-0.170169	1.13818e-15	1.13474e-16	-0.173044	26.7913	Down
259	BIOCARTA_DEATH_PATHWAY	-8.41936	-0.137125	1.22584e-15	1.22625e-16	-0.170463	26.715	Down
260	REACTOME_CALCITONIN_LIKE_LIGAND_RECEPTORS	-8.41025	-0.15488	1.31409e-15	1.31894e-16	0.0258446	26.6432	Down
261	REACTOME_AMINO_ACID_TRANSPORT_ACROSS_THE_PLASMA_MEMBRANE	-8.38658	-0.117312	1.57668e-15	1.59308e-16	-0.0267754	26.4574	Down
262	REACTOME_SIGNALING_BY_LEPTIN	-8.37074	-0.190658	1.78267e-15	1.80721e-16	-0.168697	26.3332	Down
263	REACTOME_CREB1_PHOSPHORYLATION_THROUGH_THE_ACTIVATION_OF_ADENYLATE_CYCLASE	-8.36147	-0.201524	1.91281e-15	1.94556e-16	-0.205983	26.2606	Down
264	REACTOME_COMPLEMENT_CASCADE	-8.30383	-0.116205	3.00069e-15	3.07221e-16	0.098326	25.8111	Down
265	REACTOME_RA_BIOSYNTHESIS_PATHWAY	-8.2953	-0.107906	3.19929e-15	3.28628e-16	0.0658056	25.7448	Down
266	PID_HEDGEHOG_2PATHWAY	-8.28649	-0.133209	3.40753e-15	3.52306e-16	-0.00215689	25.6763	Down
267	BIOCARTA_IL1R_PATHWAY	-8.2687	-0.120775	3.90771e-15	4.05331e-16	-0.128526	25.5384	Down
268	REACTOME_XENOBIOTICS	-8.26049	-0.143431	4.15506e-15	4.32382e-16	0.0504182	25.4748	Down
269	REACTOME_CELL_SURFACE_INTERACTIONS_AT_THE_VASCULAR_WALL	-8.25992	-0.0679101	4.16025e-15	4.3432e-16	0.0234901	25.4704	Down
270	REACTOME_ERBB2_ACTIVATES_PTK6_SIGNALING	-8.25417	-0.14335	4.33864e-15	4.544e-16	0.0632742	25.426	Down
271	REACTOME_OPIOID_SIGNALLING	-8.21233	-0.099319	5.94831e-15	6.30972e-16	-0.140315	25.103	Down
272	BIOCARTA_AKT_PATHWAY	-8.20924	-0.152262	6.0747e-15	6.46418e-16	-0.148717	25.0792	Down
273	REACTOME_INTERLEUKIN_4_AND_INTERLEUKIN_13_SIGNALING	-8.20329	-0.10021	6.34447e-15	6.77255e-16	-0.0669574	25.0334	Down
274	WP_PHOTODYNAMIC_THERAPYINDUCED_AP1_SURVIVAL_SIGNALING	-8.20207	-0.118999	6.38487e-15	6.83711e-16	-0.146986	25.024	Down
275	PID_THROMBIN_PAR4_PATHWAY	-8.19878	-0.195144	6.53115e-15	7.01567e-16	-0.188708	24.9987	Down
276	WP_BREAST_CANCER_PATHWAY	-8.17293	-0.0783433	7.94193e-15	8.58443e-16	-0.106866	24.8002	Down
277	WP_RANKLRANK_SIGNALING_PATHWAY	-8.16821	-0.105406	8.21403e-15	8.90612e-16	-0.158877	24.764	Down
278	WP_FAMILIAL_HYPERLIPIDEMIA_TYPE_4	-8.16301	-0.15259	8.52676e-15	9.27382e-16	-0.106758	24.7242	Down
279	WP_IL2_SIGNALING_PATHWAY	-8.15503	-0.136735	9.04548e-15	9.86835e-16	-0.126678	24.6631	Down
280	NABA_ECM_GLYCOPROTEINS	-8.1493	-0.0706784	9.42869e-15	1.03181e-15	0.160421	24.6193	Down
281	WP_DISRUPTION_OF_POSTSYNAPTIC_SIGNALING_BY_CNV	-8.14672	-0.11679	9.59098e-15	1.05279e-15	-0.0852494	24.5995	Down
282	PID_KIT_PATHWAY	-8.13433	-0.119196	1.05276e-14	1.15913e-15	-0.176633	24.5048	Down
283	KEGG_NOTCH_SIGNALING_PATHWAY	-8.13083	-0.10388	1.07849e-14	1.19108e-15	-0.163033	24.4781	Down
284	PID_TCR_JNK_PATHWAY	-8.12796	-0.160409	1.0994e-14	1.21786e-15	-0.193706	24.4562	Down
285	WP_APOPTOSIS	-8.08896	-0.0926382	1.48255e-14	1.64727e-15	-0.164475	24.1592	Down
286	REACTOME_GAB1_SIGNALOSOME	-8.08082	-0.142223	1.57409e-14	1.75428e-15	-0.050609	24.0974	Down
287	WP_SEROTONIN_AND_ANXIETYRELATED_EVENTS	-8.07696	-0.216873	1.61685e-14	1.80735e-15	-0.124778	24.068	Down
288	WP_MICRORNA_FOR_TARGETING_CANCER_GROWTH_AND_VASCULARIZATION_IN_GLIOBLASTOMA	-8.06445	-0.183726	1.76991e-14	1.99034e-15	-0.153744	23.9732	Down
289	WP_MAMMALIAN_DISORDER_OF_SEXUAL_DEVELOPMENT	-8.06179	-0.117009	1.80123e-14	2.0316e-15	0.0935002	23.9531	Down
290	REACTOME_SIGNALING_BY_ERBB4	-8.04527	-0.113803	2.0335e-14	2.30722e-15	-0.168616	23.828	Down
291	REACTOME_RET_SIGNALING	-8.04062	-0.0960215	2.10128e-14	2.39118e-15	-0.100129	23.7928	Down
292	WP_FOXA2_PATHWAY	-8.03727	-0.129803	2.14967e-14	2.45347e-15	-0.0604484	23.7676	Down
293	WP_PHYSIOLOGICAL_AND_PATHOLOGICAL_HYPERTROPHY_OF_THE_HEART	-8.03375	-0.163043	2.19569e-14	2.52073e-15	-0.160356	23.741	Down
294	BIOCARTA_NFAT_PATHWAY	-8.02757	-0.118409	2.29574e-14	2.6433e-15	-0.152291	23.6943	Down
295	BIOCARTA_BCELLSURVIVAL_PATHWAY	-8.00865	-0.196129	2.64668e-14	3.05625e-15	-0.199705	23.5516	Down
296	BIOCARTA_BAD_PATHWAY	-7.94993	-0.163819	4.13273e-14	4.78615e-15	-0.157046	23.1107	Down
297	REACTOME_MEIOTIC_SYNAPSIS	-7.94932	-0.128602	4.13972e-14	4.80813e-15	-0.1517	23.1062	Down
298	REACTOME_NEGATIVE_REGULATION_OF_ACTIVITY_OF_TFAP2_AP_2_FAMILY_TRANSCRIPTION_FACTORS	-7.94297	-0.199639	4.33238e-14	5.04645e-15	-0.158885	23.0587	Down
299	KEGG_LONG_TERM_DEPRESSION	-7.93328	-0.0873502	4.63688e-14	5.43226e-15	-0.0793374	22.9863	Down
300	PID_RET_PATHWAY	-7.93144	-0.126937	4.68885e-14	5.50888e-15	-0.183311	22.9725	Down
301	REACTOME_NUCLEAR_SIGNALING_BY_ERBB4	-7.92737	-0.125387	4.82213e-14	5.68166e-15	-0.137207	22.9422	Down
302	REACTOME_CA2_ACTIVATED_K_CHANNELS	-7.92049	-0.104979	5.05193e-14	5.98635e-15	0.245517	22.8908	Down
303	WP_VITAMIN_B12_METABOLISM	-7.91191	-0.083273	5.36139e-14	6.38903e-15	-0.0814282	22.8269	Down
304	PID_BCR_5PATHWAY	-7.90638	-0.0920819	5.57539e-14	6.66277e-15	-0.144363	22.7856	Down
305	REACTOME_G_ALPHA_S_SIGNALLING_EVENTS	-7.89877	-0.0566438	5.88972e-14	7.05817e-15	0.0885798	22.729	Down
306	WP_MYOMETRIAL_RELAXATION_AND_CONTRACTION_PATHWAYS	-7.89071	-0.0806868	6.22511e-14	7.5019e-15	-0.0718579	22.6691	Down
307	REACTOME_REGULATION_OF_KIT_SIGNALING	-7.88951	-0.14089	6.26453e-14	7.57043e-15	-0.0256684	22.6601	Down
308	WP_IL5_SIGNALING_PATHWAY	-7.88357	-0.136682	6.53442e-14	7.91852e-15	-0.188453	22.616	Down
309	KEGG_ABC_TRANSPORTERS	-7.87733	-0.0856701	6.83093e-14	8.30076e-15	0.0897946	22.5697	Down
310	WP_MIR517_RELATIONSHIP_WITH_ARCN1_AND_USP1	-7.86657	-0.227199	7.38845e-14	9.00305e-15	-0.298518	22.4899	Down
311	WP_GPR40_PATHWAY	-7.85654	-0.139458	7.94702e-14	9.71036e-15	-0.0389888	22.4156	Down
312	SIG_PIP3_SIGNALING_IN_B_LYMPHOCYTES	-7.85604	-0.111411	7.95511e-14	9.74695e-15	-0.0840054	22.4119	Down
313	WP_EV_RELEASE_FROM_CARDIAC_CELLS_AND_THEIR_FUNCTIONAL_EFFECTS	-7.7924	-0.183387	1.26914e-13	1.57205e-14	0.112765	21.9423	Down
314	BIOCARTA_IL2RB_PATHWAY	-7.78809	-0.123323	1.30722e-13	1.6236e-14	-0.144087	21.9106	Down
315	REACTOME_ION_HOMEOSTASIS	-7.71561	-0.0839358	2.23125e-13	2.78626e-14	-0.0234276	21.3802	Down
316	REACTOME_CARBOXYTERMINAL_POST_TRANSLATIONAL_MODIFICATIONS_OF_TUBULIN	-7.70298	-0.11689	2.44372e-13	3.05978e-14	-0.104577	21.2883	Down
317	BIOCARTA_NOS1_PATHWAY	-7.68433	-0.143552	2.79793e-13	3.51268e-14	-0.125672	21.1528	Down
318	REACTOME_EXTRA_NUCLEAR_ESTROGEN_SIGNALING	-7.67397	-0.10884	3.00452e-13	3.79221e-14	-0.124985	21.0776	Down
319	BIOCARTA_HES_PATHWAY	-7.6667	-0.180611	3.16189e-13	4.00145e-14	-0.185862	21.0249	Down
320	REACTOME_PI3K_EVENTS_IN_ERBB4_SIGNALING	-7.66359	-0.153157	3.22676e-13	4.09438e-14	0.0586175	21.0023	Down
321	REACTOME_NOTCH1_INTRACELLULAR_DOMAIN_REGULATES_TRANSCRIPTION	-7.63517	-0.106542	3.95713e-13	5.0477e-14	-0.162284	20.7968	Down
322	WP_CANONICAL_NFKB_PATHWAY	-7.63112	-0.183429	4.0448e-13	5.20027e-14	-0.27279	20.7676	Down
323	WP_OREXIN_RECEPTOR_PATHWAY	-7.58783	-0.0800778	5.52738e-13	7.14348e-14	-0.0699666	20.456	Down
324	BIOCARTA_CACAM_PATHWAY	-7.58783	-0.208157	5.52738e-13	7.14348e-14	-0.0547971	20.456	Down
325	REACTOME_ASPARTATE_AND_ASPARAGINE_METABOLISM	-7.57303	-0.153644	6.14265e-13	7.95925e-14	-0.17835	20.3499	Down
326	REACTOME_ENOS_ACTIVATION	-7.55422	-0.187358	7.01001e-13	9.13019e-14	-0.0582836	20.2152	Down
327	REACTOME_SIGNAL_ATTENUATION	-7.55207	-0.173402	7.10207e-13	9.27394e-14	-0.220541	20.1999	Down
328	REACTOME_UNBLOCKING_OF_NMDA_RECEPTORS_GLUTAMATE_BINDING_AND_ACTIVATION	-7.55075	-0.09906	7.1525e-13	9.3638e-14	0.114041	20.1904	Down
329	REACTOME_ACTIVATED_NOTCH1_TRANSMITS_SIGNAL_TO_THE_NUCLEUS	-7.533	-0.123924	8.09704e-13	1.06547e-13	-0.118947	20.0637	Down
330	PID_A6B1_A6B4_INTEGRIN_PATHWAY	-7.52948	-0.144219	8.28584e-13	1.0931e-13	-0.125248	20.0386	Down
331	REACTOME_REACTIONS_SPECIFIC_TO_THE_COMPLEX_N_GLYCAN_SYNTHESIS_PATHWAY	-7.52819	-0.14194	8.34233e-13	1.10335e-13	-0.0274159	20.0294	Down
332	WP_EFFECTS_OF_NITRIC_OXIDE	-7.51974	-0.0818913	8.84819e-13	1.17322e-13	0.403166	19.9692	Down
333	PID_CD8_TCR_DOWNSTREAM_PATHWAY	-7.51936	-0.0862609	8.84975e-13	1.1764e-13	0.00026407	19.9665	Down
334	WP_INSULIN_SIGNALING_IN_ADIPOCYTES_NORMAL_CONDITION	-7.51576	-0.161003	9.03881e-13	1.2076e-13	-0.170271	19.9408	Down
335	WP_INSULIN_SIGNALING_IN_ADIPOCYTES_DIABETIC_CONDITION	-7.51576	-0.161003	9.03881e-13	1.2076e-13	-0.170271	19.9408	Down
336	PID_IL2_STAT5_PATHWAY	-7.50298	-0.121139	9.8907e-13	1.32474e-13	-0.187567	19.85	Down
337	REACTOME_BICARBONATE_TRANSPORTERS	-7.50154	-0.155007	9.96961e-13	1.33865e-13	-0.0164656	19.8397	Down
338	WP_DEVELOPMENT_OF_URETERIC_COLLECTION_SYSTEM	-7.48388	-0.0674308	1.12455e-12	1.52114e-13	0.146168	19.7144	Down
339	REACTOME_CHL1_INTERACTIONS	-7.48387	-0.249436	1.12455e-12	1.5213e-13	-0.119748	19.7143	Down
340	PID_RXR_VDR_PATHWAY	-7.46391	-0.103354	1.29245e-12	1.7571e-13	-0.207366	19.5729	Down
341	BIOCARTA_GATA3_PATHWAY	-7.44577	-0.17292	1.46923e-12	2.00238e-13	-0.190697	19.4448	Down
342	PID_THROMBIN_PAR1_PATHWAY	-7.43952	-0.118396	1.53298e-12	2.0944e-13	-0.180206	19.4007	Down
343	BIOCARTA_GLEEVEC_PATHWAY	-7.42481	-0.145874	1.69559e-12	2.32795e-13	-0.183298	19.297	Down
344	REACTOME_ARACHIDONIC_ACID_METABOLISM	-7.41403	-0.081974	1.82746e-12	2.51514e-13	0.0389781	19.2212	Down
345	WP_NOTCH_SIGNALING	-7.4105	-0.0884745	1.86968e-12	2.57952e-13	-0.156327	19.1964	Down
346	WP_SEROTONIN_AND_ANXIETY	-7.39721	-0.16744	2.05135e-12	2.83705e-13	-0.0888411	19.1031	Down
347	WP_MFAP5MEDIATED_OVARIAN_CANCER_CELL_MOTILITY_AND_INVASIVENESS	-7.39677	-0.147518	2.05287e-12	2.84604e-13	-0.152704	19.1	Down
348	REACTOME_NEGATIVE_REGULATION_OF_NMDA_RECEPTOR_MEDIATED_NEURONAL_TRANSMISSION	-7.36861	-0.0849006	2.5042e-12	3.48016e-13	0.133208	18.9027	Down
349	REACTOME_G_ALPHA_Z_SIGNALLING_EVENTS	-7.35969	-0.0916508	2.65571e-12	3.70855e-13	-0.064628	18.8404	Down
350	REACTOME_SYNTHESIS_OF_EPOXY_EET_AND_DIHYDROXYEICOSATRIENOIC_ACIDS_DHET	-7.3535	-0.150151	2.76883e-12	3.8758e-13	0.0058999	18.7971	Down
351	BIOCARTA_INSULIN_PATHWAY	-7.34934	-0.135792	2.84505e-12	3.99205e-13	-0.200473	18.7682	Down
352	PID_BMP_PATHWAY	-7.34537	-0.0990566	2.91965e-12	4.10652e-13	-0.123651	18.7405	Down
353	WP_FAMILIAL_HYPERLIPIDEMIA_TYPE_5	-7.34061	-0.1997	3.01292e-12	4.24782e-13	-0.189213	18.7073	Down
354	REACTOME_TRANSCRIPTIONAL_REGULATION_BY_THE_AP_2_TFAP2_FAMILY_OF_TRANSCRIPTION_FACTORS	-7.32355	-0.12278	3.38703e-12	4.79491e-13	-0.125847	18.5885	Down
355	WP_CONGENITAL_GENERALIZED_LIPODYSTROPHY_CGL	-7.3226	-0.142547	3.39966e-12	4.82731e-13	-0.166079	18.5819	Down
356	REACTOME_AGGREPHAGY	-7.32124	-0.168301	3.42458e-12	4.8742e-13	-0.125697	18.5725	Down
357	REACTOME_TRANSCRIPTIONAL_REGULATION_OF_PLURIPOTENT_STEM_CELLS	-7.31644	-0.107455	3.53487e-12	5.04303e-13	0.0887178	18.5391	Down
358	WP_NCRNAS_INVOLVED_IN_WNT_SIGNALING_IN_HEPATOCELLULAR_CARCINOMA	-7.31383	-0.069453	3.586e-12	5.13703e-13	-0.0506087	18.521	Down
359	REACTOME_SIGNALING_BY_NOTCH1_PEST_DOMAIN_MUTANTS_IN_CANCER	-7.3128	-0.0938956	3.6017e-12	5.17464e-13	-0.140091	18.5138	Down
360	REACTOME_BINDING_OF_TCF_LEF_CTNNB1_TO_TARGET_GENE_PROMOTERS	-7.30338	-0.19876	3.83223e-12	5.53159e-13	-0.18215	18.4484	Down
361	REACTOME_LONG_TERM_POTENTIATION	-7.30261	-0.0890106	3.84428e-12	5.56189e-13	0.133335	18.4431	Down
362	REACTOME_GABA_RECEPTOR_ACTIVATION	-7.29982	-0.0758538	3.91188e-12	5.67281e-13	0.0260268	18.4237	Down
363	KEGG_CHEMOKINE_SIGNALING_PATHWAY	-7.29771	-0.0575119	3.95293e-12	5.75788e-13	-0.0795689	18.4091	Down
364	PID_INTEGRIN4_PATHWAY	-7.29769	-0.187667	3.95293e-12	5.75889e-13	-0.220564	18.409	Down
365	PID_IL2_1PATHWAY	-7.28405	-0.10502	4.33275e-12	6.34131e-13	-0.144982	18.3145	Down
366	WP_MAPK_PATHWAY_IN_CONGENITAL_THYROID_CANCER	-7.27973	-0.152889	4.45666e-12	6.53763e-13	-0.216348	18.2847	Down
367	REACTOME_INSULIN_PROCESSING	-7.24585	-0.115345	5.61896e-12	8.29923e-13	-0.172127	18.0508	Down
368	REACTOME_NOTCH2_ACTIVATION_AND_TRANSMISSION_OF_SIGNAL_TO_THE_NUCLEUS	-7.24282	-0.138187	5.72704e-12	8.47809e-13	-0.128099	18.03	Down
369	KEGG_PHOSPHATIDYLINOSITOL_SIGNALING_SYSTEM	-7.23685	-0.0761321	5.9589e-12	8.84133e-13	-0.140837	17.9888	Down
370	REACTOME_REELIN_SIGNALLING_PATHWAY	-7.23417	-0.257376	6.05835e-12	9.00923e-13	-0.243873	17.9704	Down
371	REACTOME_APOPTOTIC_CLEAVAGE_OF_CELLULAR_PROTEINS	-7.23208	-0.147347	6.13367e-12	9.14182e-13	-0.157168	17.9561	Down
372	PID_TCR_CALCIUM_PATHWAY	-7.22472	-0.111311	6.4444e-12	9.62658e-13	-0.0969184	17.9055	Down
373	WP_NCRNAS_INVOLVED_IN_STAT3_SIGNALING_IN_HEPATOCELLULAR_CARCINOMA	-7.21839	-0.14258	6.70293e-12	1.00627e-12	-0.12083	17.8621	Down
374	REACTOME_HCMV_EARLY_EVENTS	-7.21814	-0.0980804	6.70293e-12	1.00803e-12	-0.171981	17.8604	Down
375	REACTOME_EFFECTS_OF_PIP2_HYDROLYSIS	-7.20715	-0.111173	7.22316e-12	1.08869e-12	-0.141148	17.7849	Down
376	WP_PRADERWILLI_AND_ANGELMAN_SYNDROME	-7.20531	-0.0893329	7.30023e-12	1.10275e-12	-0.0790664	17.7724	Down
377	WP_FAMILIAL_HYPERLIPIDEMIA_TYPE_2	-7.20084	-0.139348	7.51555e-12	1.1378e-12	-0.0448272	17.7417	Down
378	BIOCARTA_ETS_PATHWAY	-7.184	-0.156188	8.41612e-12	1.27979e-12	-0.199835	17.6265	Down
379	BIOCARTA_NFKB_PATHWAY	-7.17948	-0.114123	8.64747e-12	1.32078e-12	-0.164487	17.5956	Down
380	KEGG_GNRH_SIGNALING_PATHWAY	-7.17747	-0.0778278	8.74993e-12	1.33937e-12	-0.112065	17.5819	Down
381	WP_WNT_SIGNALING	-7.14867	-0.058778	1.06449e-11	1.63657e-12	-0.0644038	17.3856	Down
382	WP_INTERFERON_TYPE_I_SIGNALING_PATHWAYS	-7.13182	-0.0976834	1.18972e-11	1.83959e-12	-0.132025	17.2711	Down
383	WP_MAPK_SIGNALING_PATHWAY	-7.12374	-0.0593078	1.25442e-11	1.94542e-12	-0.121254	17.2163	Down
384	REACTOME_RUNX1_AND_FOXP3_CONTROL_THE_DEVELOPMENT_OF_REGULATORY_T_LYMPHOCYTES_TREGS	-7.11874	-0.135928	1.29578e-11	2.01392e-12	0.125209	17.1824	Down
385	PID_NEPHRIN_NEPH1_PATHWAY	-7.11192	-0.122981	1.35257e-11	2.11126e-12	-0.147156	17.1362	Down
386	REACTOME_METABOLISM_OF_NITRIC_OXIDE_NOS3_ACTIVATION_AND_REGULATION	-7.10113	-0.150595	1.45414e-11	2.27469e-12	-0.0830088	17.0632	Down
387	WP_HEART_DEVELOPMENT	-7.09964	-0.0969681	1.46601e-11	2.29818e-12	-0.0710584	17.0531	Down
388	REACTOME_SYNTHESIS_OF_LIPOXINS_LX	-7.09802	-0.207305	1.47937e-11	2.32409e-12	-0.0362652	17.0421	Down
389	REACTOME_THE_PHOTOTRANSDUCTION_CASCADE	-7.09548	-0.0806133	1.50228e-11	2.36512e-12	0.0786359	17.025	Down
390	BIOCARTA_PRION_PATHWAY	-7.09089	-0.210726	1.54738e-11	2.44131e-12	-0.230168	16.994	Down
391	KEGG_ETHER_LIPID_METABOLISM	-7.08834	-0.0864686	1.57142e-11	2.48452e-12	-0.016205	16.9768	Down
392	SIG_CD40PATHWAYMAP	-7.0858	-0.0902898	1.5958e-11	2.52842e-12	-0.21733	16.9596	Down
393	WP_ENDOMETRIAL_CANCER	-7.07135	-0.0991559	1.75908e-11	2.79303e-12	-0.152737	16.8622	Down
394	REACTOME_POST_CHAPERONIN_TUBULIN_FOLDING_PATHWAY	-7.04484	-0.151759	2.10594e-11	3.35084e-12	-0.0982404	16.6839	Down
395	BIOCARTA_HIVNEF_PATHWAY	-7.03698	-0.0922382	2.2138e-11	3.53635e-12	-0.17068	16.6312	Down
396	REACTOME_ACETYLCHOLINE_INHIBITS_CONTRACTION_OF_OUTER_HAIR_CELLS	-7.03694	-0.127225	2.2138e-11	3.53733e-12	0.372086	16.6309	Down
397	REACTOME_SUMOYLATION_OF_TRANSCRIPTION_FACTORS	-7.02592	-0.115672	2.38221e-11	3.81441e-12	-0.144557	16.5571	Down
398	KEGG_TASTE_TRANSDUCTION	-7.01344	-0.0771364	2.58909e-11	4.15436e-12	0.176202	16.4735	Down
399	REACTOME_SENSORY_PERCEPTION	-7.00926	-0.0480431	2.65839e-11	4.27449e-12	0.0525326	16.4456	Down
400	KEGG_B_CELL_RECEPTOR_SIGNALING_PATHWAY	-7.00093	-0.0830665	2.80816e-11	4.52474e-12	-0.157962	16.3899	Down
401	REACTOME_DEFECTIVE_CSF2RB_CAUSES_SMDP5	-6.99571	-0.105297	2.90378e-11	4.68855e-12	0.395426	16.3551	Down
402	REACTOME_NECTIN_NECL_TRANS_HETERODIMERIZATION	-6.9833	-0.168093	3.14683e-11	5.1021e-12	-0.182153	16.2724	Down
403	REACTOME_KERATAN_SULFATE_DEGRADATION	-6.98277	-0.15569	3.1516e-11	5.12043e-12	-0.0687932	16.2689	Down
404	WP_IMATINIB_AND_CHRONIC_MYELOID_LEUKEMIA	-6.9779	-0.101919	3.24444e-11	5.29305e-12	0.0266827	16.2365	Down
405	WP_GPCRS_OTHER	-6.95778	-0.0578037	3.69663e-11	6.06798e-12	0.281036	16.1028	Down
406	KEGG_MAPK_SIGNALING_PATHWAY	-6.95698	-0.0566656	3.70923e-11	6.10112e-12	-0.115353	16.0974	Down
407	WP_CHEMOKINE_SIGNALING_PATHWAY	-6.9501	-0.0625428	3.87592e-11	6.39229e-12	-0.097308	16.0518	Down
408	REACTOME_DISEASES_ASSOCIATED_WITH_SURFACTANT_METABOLISM	-6.94989	-0.0951648	3.87592e-11	6.40131e-12	0.409649	16.0504	Down
409	REACTOME_LYSOSPHINGOLIPID_AND_LPA_RECEPTORS	-6.93096	-0.113884	4.38805e-11	7.27659e-12	0.171036	15.925	Down
410	PID_IL4_2PATHWAY	-6.92499	-0.0816201	4.55958e-11	7.57633e-12	-0.0752274	15.8856	Down
411	REACTOME_G_ALPHA_12_13_SIGNALLING_EVENTS	-6.92332	-0.0777237	4.60185e-11	7.66203e-12	-0.0723752	15.8745	Down
412	REACTOME_GRB7_EVENTS_IN_ERBB2_SIGNALING	-6.90871	-0.152961	5.06843e-11	8.45589e-12	0.0780412	15.7781	Down
413	REACTOME_GLYCOGEN_BREAKDOWN_GLYCOGENOLYSIS	-6.90548	-0.117558	5.16962e-11	8.64206e-12	-0.201042	15.7568	Down
414	WP_ATM_SIGNALING_PATHWAY	-6.90103	-0.0864442	5.31654e-11	8.90552e-12	-0.146821	15.7274	Down
415	PID_S1P_META_PATHWAY	-6.87603	-0.128059	6.25223e-11	1.05358e-11	-0.116383	15.563	Down
416	PID_ER_NONGENOMIC_PATHWAY	-6.87236	-0.114249	6.38263e-11	1.07984e-11	-0.164869	15.5389	Down
417	KEGG_TYPE_II_DIABETES_MELLITUS	-6.86479	-0.0774882	6.69215e-11	1.13607e-11	-0.106714	15.4893	Down
418	WP_PHASE_I_BIOTRANSFORMATIONS_NON_P450	-6.86471	-0.214961	6.69215e-11	1.1367e-11	-0.162417	15.4887	Down
419	REACTOME_BASIGIN_INTERACTIONS	-6.85384	-0.159747	7.16906e-11	1.22252e-11	-0.164486	15.4176	Down
420	WP_NEOVASCULARISATION_PROCESSES	-6.84926	-0.0911592	7.37806e-11	1.26064e-11	-0.0949307	15.3875	Down
421	WP_MELANOMA	-6.84029	-0.102524	7.81874e-11	1.33856e-11	-0.195068	15.3289	Down
422	WP_MYD88_DISTINCT_INPUTOUTPUT_PATHWAY	-6.83431	-0.107493	8.12115e-11	1.39305e-11	-0.0159522	15.2899	Down
423	REACTOME_RND3_GTPASE_CYCLE	-6.82945	-0.114137	8.35636e-11	1.43901e-11	-0.165815	15.2581	Down
424	KEGG_ENDOMETRIAL_CANCER	-6.81605	-0.102009	9.08463e-11	1.57357e-11	-0.166471	15.1707	Down
425	REACTOME_SIGNALING_BY_RNF43_MUTANTS	-6.79608	-0.10227	1.03555e-10	1.79718e-11	0.0924219	15.0408	Down
426	WP_BRAINDERIVED_NEUROTROPHIC_FACTOR_BDNF_SIGNALING_PATHWAY	-6.78748	-0.0814664	1.09427e-10	1.90276e-11	-0.13425	14.985	Down
427	REACTOME_INTRAFLAGELLAR_TRANSPORT	-6.75908	-0.104131	1.31322e-10	2.29671e-11	-0.158274	14.8011	Down
428	WP_VITAMIN_B6DEPENDENT_AND_RESPONSIVE_DISORDERS	-6.74731	-0.205575	1.41673e-10	2.48249e-11	-0.211229	14.725	Down
429	PID_CMYB_PATHWAY	-6.73361	-0.0895827	1.54491e-10	2.71747e-11	-0.15433	14.6367	Down
430	PID_CXCR3_PATHWAY	-6.73006	-0.102418	1.57845e-10	2.78176e-11	-0.20572	14.6138	Down
431	WP_NONGENOMIC_ACTIONS_OF_125_DIHYDROXYVITAMIN_D3	-6.72525	-0.0736237	1.62301e-10	2.87119e-11	-0.100305	14.5829	Down
432	REACTOME_RHO_GTPASES_ACTIVATE_IQGAPS	-6.71248	-0.168714	1.75862e-10	3.1229e-11	-0.129711	14.5008	Down
433	WNT_SIGNALING	-6.712	-0.0791844	1.76088e-10	3.13282e-11	-0.107708	14.4977	Down
434	BIOCARTA_PKC_PATHWAY	-6.70664	-0.188733	1.8205e-10	3.245e-11	-0.16089	14.4633	Down
435	WP_ECTODERM_DIFFERENTIATION	-6.68866	-0.0545852	2.04011e-10	3.65147e-11	-0.10698	14.348	Down
436	PID_RB_1PATHWAY	-6.68843	-0.0806224	2.04011e-10	3.657e-11	-0.170017	14.3465	Down
437	WP_EICOSANOID_METABOLISM_VIA_CYCLOOXYGENASES_COX	-6.68665	-0.0862313	2.06012e-10	3.69978e-11	0.131873	14.3352	Down
438	WP_NONSMALL_CELL_LUNG_CANCER	-6.67343	-0.0766297	2.22969e-10	4.03425e-11	-0.154119	14.2506	Down
439	REACTOME_SOS_MEDIATED_SIGNALLING	-6.667	-0.176318	2.32113e-10	4.20748e-11	-0.234347	14.2095	Down
440	WP_CALCIUM_REGULATION_IN_CARDIAC_CELLS	-6.65068	-0.0718713	2.57726e-10	4.68042e-11	-0.0186336	14.1055	Down
441	REACTOME_SYNTHESIS_OF_PROSTAGLANDINS_PG_AND_THROMBOXANES_TX	-6.6469	-0.13885	2.63659e-10	4.79702e-11	-0.125241	14.0814	Down
442	KEGG_STEROID_HORMONE_BIOSYNTHESIS	-6.64502	-0.0661795	2.66425e-10	4.85629e-11	0.178505	14.0694	Down
443	KEGG_NEUROTROPHIN_SIGNALING_PATHWAY	-6.64362	-0.0801938	2.68376e-10	4.90086e-11	-0.14557	14.0605	Down
444	KEGG_WNT_SIGNALING_PATHWAY	-6.64196	-0.0607752	2.70301e-10	4.95415e-11	-0.120489	14.05	Down
445	REACTOME_GABA_B_RECEPTOR_ACTIVATION	-6.62157	-0.0791505	3.08056e-10	5.65649e-11	-0.0401425	13.9205	Down
446	WP_OSTEOBLAST_DIFFERENTIATION_AND_RELATED_DISEASES	-6.62072	-0.0551575	3.09205e-10	5.68797e-11	-0.0141447	13.9151	Down
447	PID_TXA2PATHWAY	-6.60771	-0.0702203	3.3583e-10	6.18901e-11	-0.0331716	13.8326	Down
448	WP_SUDDEN_INFANT_DEATH_SYNDROME_SIDS_SUSCEPTIBILITY_PATHWAYS	-6.59018	-0.0638025	3.75528e-10	6.93321e-11	-0.0564395	13.7217	Down
449	PID_REELIN_PATHWAY	-6.57827	-0.123454	4.04841e-10	7.48799e-11	-0.226403	13.6466	Down
450	WP_IL3_SIGNALING_PATHWAY	-6.56884	-0.0998875	4.28689e-10	7.95788e-11	-0.125492	13.5872	Down
451	KEGG_LIMONENE_AND_PINENE_DEGRADATION	-6.56739	-0.158183	4.31916e-10	8.03228e-11	-0.149348	13.5781	Down
452	BIOCARTA_ARENRF2_PATHWAY	-6.56329	-0.129997	4.41904e-10	8.24769e-11	-0.147815	13.5522	Down
453	WP_THYROID_STIMULATING_HORMONE_TSH_SIGNALING_PATHWAY	-6.55576	-0.103472	4.62188e-10	8.6573e-11	-0.168675	13.5049	Down
454	BIOCARTA_RACC_PATHWAY	-6.55153	-0.115498	4.7332e-10	8.89638e-11	0.152131	13.4783	Down
455	REACTOME_RUNX2_REGULATES_OSTEOBLAST_DIFFERENTIATION	-6.546	-0.114415	4.89518e-10	9.21851e-11	-0.166596	13.4436	Down
456	NABA_BASEMENT_MEMBRANES	-6.54318	-0.105795	4.97579e-10	9.38702e-11	-0.0589377	13.4259	Down
457	REACTOME_APOPTOTIC_EXECUTION_PHASE	-6.53937	-0.127007	5.08126e-10	9.62011e-11	-0.161554	13.402	Down
458	REACTOME_MISCELLANEOUS_SUBSTRATES	-6.53712	-0.102188	5.14593e-10	9.75981e-11	0.318753	13.3879	Down
459	WP_PTF1A_RELATED_REGULATORY_PATHWAY	-6.53501	-0.19102	5.19901e-10	9.89335e-11	-0.160396	13.3747	Down
460	BIOCARTA_FMLP_PATHWAY	-6.53497	-0.104957	5.19901e-10	9.89539e-11	-0.222156	13.3745	Down
461	WP_NETRINUNC5B_SIGNALING_PATHWAY	-6.53054	-0.0914728	5.33953e-10	1.01808e-10	-0.138648	13.3467	Down
462	BIOCARTA_TOB1_PATHWAY	-6.52319	-0.104234	5.58749e-10	1.06723e-10	0.0411482	13.3007	Down
463	BIOCARTA_CALCINEURIN_PATHWAY	-6.51806	-0.136413	5.76425e-10	1.10293e-10	-0.200606	13.2686	Down
464	WP_CANNABINOID_RECEPTOR_SIGNALING	-6.50397	-0.0945239	6.29711e-10	1.207e-10	-0.05677	13.1806	Down
465	REACTOME_GLYCOGEN_METABOLISM	-6.49982	-0.110129	6.45508e-10	1.23944e-10	-0.175935	13.1547	Down
466	PID_HIV_NEF_PATHWAY	-6.49363	-0.0851061	6.7039e-10	1.28947e-10	-0.165951	13.1161	Down
467	BIOCARTA_MRP_PATHWAY	-6.49141	-0.145747	6.78773e-10	1.30787e-10	0.0572055	13.1023	Down
468	REACTOME_SODIUM_CALCIUM_EXCHANGERS	-6.48729	-0.134264	6.95639e-10	1.34271e-10	0.054052	13.0766	Down
469	BIOCARTA_MEF2D_PATHWAY	-6.4853	-0.136689	7.03278e-10	1.35981e-10	-0.22208	13.0643	Down
470	WP_DNA_DAMAGE_RESPONSE_ONLY_ATM_DEPENDENT	-6.47299	-0.0726457	7.58431e-10	1.4708e-10	-0.154044	12.9877	Down
471	REACTOME_REGULATION_OF_MECP2_EXPRESSION_AND_ACTIVITY	-6.47291	-0.0927277	7.58431e-10	1.47154e-10	-0.165388	12.9872	Down
472	REACTOME_G_ALPHA_Q_SIGNALLING_EVENTS	-6.466	-0.039206	7.89799e-10	1.53771e-10	0.0816198	12.9443	Down
473	REACTOME_HSP90_CHAPERONE_CYCLE_FOR_STEROID_HORMONE_RECEPTORS_SHR_IN_THE_PRESENCE_OF_LIGAND	-6.45525	-0.136634	8.44174e-10	1.64641e-10	-0.164897	12.8777	Down
474	REACTOME_CRMPS_IN_SEMA3A_SIGNALING	-6.4544	-0.113921	8.46331e-10	1.65534e-10	-0.0609622	12.8724	Down
475	WP_MAMMARY_GLAND_DEVELOPMENT_PATHWAY_PREGNANCY_AND_LACTATION_STAGE_3_OF_4	-6.45431	-0.110927	8.46331e-10	1.6563e-10	-0.100311	12.8718	Down
476	PID_IL2_PI3K_PATHWAY	-6.43886	-0.114958	9.30285e-10	1.82684e-10	-0.157709	12.7762	Down
477	KEGG_AXON_GUIDANCE	-6.43467	-0.0665846	9.53666e-10	1.87596e-10	-0.102727	12.7503	Down
478	KEGG_TGF_BETA_SIGNALING_PATHWAY	-6.41487	-0.0663925	1.07908e-09	2.12628e-10	-0.0996877	12.6282	Down
479	WP_UREA_CYCLE_AND_RELATED_DISEASES	-6.39884	-0.150275	1.18988e-09	2.3526e-10	-0.0447448	12.5295	Down
480	KEGG_ALDOSTERONE_REGULATED_SODIUM_REABSORPTION	-6.3847	-0.0834494	1.29629e-09	2.57169e-10	-0.10738	12.4427	Down
481	BIOCARTA_IL12_PATHWAY	-6.38047	-0.0811274	1.329e-09	2.64106e-10	0.151718	12.4167	Down
482	WP_ALANINE_AND_ASPARTATE_METABOLISM	-6.3789	-0.111531	1.33992e-09	2.66724e-10	-0.058706	12.4071	Down
483	WP_CANCER_IMMUNOTHERAPY_BY_PD1_BLOCKADE	-6.3723	-0.08054	1.3943e-09	2.78017e-10	0.127658	12.3667	Down
484	BIOCARTA_PGC1A_PATHWAY	-6.35982	-0.122173	1.50279e-09	3.00659e-10	-0.149118	12.2904	Down
485	PID_WNT_SIGNALING_PATHWAY	-6.35097	-0.0646721	1.58577e-09	3.17793e-10	0.173842	12.2363	Down
486	WP_BONE_MORPHOGENIC_PROTEIN_BMP_SIGNALING_AND_REGULATION	-6.33831	-0.114986	1.71366e-09	3.43997e-10	-0.130014	12.1591	Down
487	KEGG_T_CELL_RECEPTOR_SIGNALING_PATHWAY	-6.33781	-0.0541505	1.7161e-09	3.45064e-10	-0.0412124	12.1561	Down
488	REACTOME_FOXO_MEDIATED_TRANSCRIPTION	-6.33358	-0.0865673	1.75624e-09	3.54313e-10	-0.181557	12.1303	Down
489	WP_CAMKK2_PATHWAY	-6.32462	-0.0944663	1.85388e-09	3.747e-10	-0.1934	12.0758	Down
490	PID_IL12_STAT4_PATHWAY	-6.32438	-0.0964866	1.85388e-09	3.75257e-10	-0.0952822	12.0743	Down
491	REACTOME_DARPP_32_EVENTS	-6.31284	-0.116672	1.98557e-09	4.03246e-10	-0.241538	12.0042	Down
492	KEGG_BASAL_CELL_CARCINOMA	-6.30819	-0.0719274	2.04046e-09	4.15079e-10	0.0183956	11.976	Down
493	WP_SIGNAL_TRANSDUCTION_THROUGH_IL1R	-6.2969	-0.087343	2.18526e-09	4.45269e-10	-0.127417	11.9076	Down
494	REACTOME_AKT_PHOSPHORYLATES_TARGETS_IN_THE_NUCLEUS	-6.28776	-0.155175	2.30915e-09	4.71287e-10	-0.247439	11.8522	Down
495	PID_MYC_REPRESS_PATHWAY	-6.28381	-0.0840241	2.35865e-09	4.82974e-10	-0.166233	11.8284	Down
496	WP_SPINAL_CORD_INJURY	-6.26413	-0.0814775	2.6471e-09	5.45592e-10	-0.0703896	11.7096	Down
497	WP_HEMATOPOIETIC_STEM_CELL_GENE_REGULATION_BY_GABP_ALPHABETA_COMPLEX	-6.26206	-0.116718	2.67688e-09	5.52629e-10	-0.250797	11.6971	Down
498	REACTOME_TRANSPORT_OF_VITAMINS_NUCLEOSIDES_AND_RELATED_MOLECULES	-6.2616	-0.0814357	2.68004e-09	5.54182e-10	-0.0771896	11.6944	Down
499	REACTOME_HISTIDINE_CATABOLISM	-6.24374	-0.125877	2.97801e-09	6.18794e-10	0.112409	11.5869	Down
500	REACTOME_CAMK_IV_MEDIATED_PHOSPHORYLATION_OF_CREB	-6.22964	-0.125214	3.23797e-09	6.74985e-10	-0.109169	11.5023	Down
501	REACTOME_SIGNALING_BY_NTRKS	-6.22833	-0.0774293	3.2588e-09	6.80421e-10	-0.139569	11.4945	Down
502	REACTOME_AMYLOID_FIBER_FORMATION	-6.22788	-0.116368	3.2627e-09	6.8233e-10	-0.164171	11.4917	Down
503	WP_TGFBETA_RECEPTOR_SIGNALING_IN_SKELETAL_DYSPLASIAS	-6.20414	-0.0956596	3.75084e-09	7.89451e-10	-0.133052	11.3497	Down
504	REACTOME_FCERI_MEDIATED_MAPK_ACTIVATION	-6.20247	-0.0975888	3.77738e-09	7.97573e-10	-0.110433	11.3398	Down
505	WP_MECP2_AND_ASSOCIATED_RETT_SYNDROME	-6.19072	-0.0806536	4.04017e-09	8.57128e-10	-0.12036	11.2696	Down
506	REACTOME_AQUAPORIN_MEDIATED_TRANSPORT	-6.18096	-0.0769975	4.26161e-09	9.0983e-10	-0.0866989	11.2115	Down
507	REACTOME_NUCLEAR_RECEPTOR_TRANSCRIPTION_PATHWAY	-6.17532	-0.0675233	4.39726e-09	9.41743e-10	-0.138343	11.178	Down
508	PID_ECADHERIN_KERATINOCYTE_PATHWAY	-6.16429	-0.13685	4.68147e-09	1.00733e-09	-0.151155	11.1124	Down
509	REACTOME_CDC42_GTPASE_CYCLE	-6.15455	-0.0554716	4.96008e-09	1.06894e-09	-0.105668	11.0546	Down
510	PID_IL6_7_PATHWAY	-6.13979	-0.123612	5.41772e-09	1.16938e-09	-0.151123	10.9672	Down
511	REACTOME_GPCR_LIGAND_BINDING	-6.13317	-0.0325287	5.63117e-09	1.21735e-09	0.277268	10.9281	Down
512	PID_PS1_PATHWAY	-6.12511	-0.095613	5.87682e-09	1.27834e-09	-0.15215	10.8805	Down
513	REACTOME_EXTRACELLULAR_MATRIX_ORGANIZATION	-6.11613	-0.051781	6.18653e-09	1.34986e-09	-0.012129	10.8275	Down
514	WP_H19_ACTION_RBE2F1_SIGNALING_AND_CDKBETACATENIN_ACTIVITY	-6.10689	-0.14362	6.51226e-09	1.42749e-09	-0.162756	10.7731	Down
515	WP_CHROMOSOMAL_AND_MICROSATELLITE_INSTABILITY_IN_COLORECTAL_CANCER	-6.0991	-0.0862249	6.8157e-09	1.4963e-09	-0.166307	10.7273	Down
516	KEGG_RETINOL_METABOLISM	-6.09339	-0.0711495	7.04414e-09	1.54881e-09	0.114136	10.6937	Down
517	WP_SEROTONIN_RECEPTOR_467_AND_NR3C_SIGNALING	-6.08959	-0.111185	7.19679e-09	1.58479e-09	-0.223086	10.6714	Down
518	WP_SECRETION_OF_HYDROCHLORIC_ACID_IN_PARIETAL_CELLS	-6.06035	-0.17954	8.56873e-09	1.88978e-09	-0.0079458	10.5001	Down
519	KEGG_NEUROACTIVE_LIGAND_RECEPTOR_INTERACTION	-6.06003	-0.0422758	8.57198e-09	1.89337e-09	0.323822	10.4983	Down
520	KEGG_MELANOMA	-6.05554	-0.0688352	8.79329e-09	1.94521e-09	-0.110968	10.472	Down
521	WP_GALANIN_RECEPTOR_PATHWAY	-6.05355	-0.102565	8.8851e-09	1.9685e-09	-0.086786	10.4604	Down
522	REACTOME_ACTIVATION_OF_THE_PHOTOTRANSDUCTION_CASCADE	-6.04985	-0.0974563	9.07116e-09	2.01277e-09	0.271251	10.4388	Down
523	BIOCARTA_RANKL_PATHWAY	-6.04904	-0.13499	9.10154e-09	2.02256e-09	-0.177626	10.4341	Down
524	BIOCARTA_GH_PATHWAY	-6.04763	-0.0807893	9.16465e-09	2.03967e-09	-0.100183	10.4259	Down
525	WP_HEPATITIS_B_INFECTION	-6.03725	-0.0659559	9.73813e-09	2.17057e-09	-0.173662	10.3654	Down
526	WP_FAMILIAL_HYPERLIPIDEMIA_TYPE_1	-6.0301	-0.136661	1.01486e-08	2.26546e-09	-0.155374	10.3238	Down
527	BIOCARTA_TNFR1_PATHWAY	-6.02931	-0.104914	1.0181e-08	2.27613e-09	-0.184823	10.3192	Down
528	WP_PRION_DISEASE_PATHWAY	-6.02862	-0.113134	1.02083e-08	2.28564e-09	-0.182127	10.3152	Down
529	WP_SUPRESSION_OF_HMGB1_MEDIATED_INFLAMMATION_BY_THBD	-6.01338	-0.146079	1.11473e-08	2.50336e-09	-0.256754	10.2267	Down
530	REACTOME_REGULATION_OF_INSULIN_LIKE_GROWTH_FACTOR_IGF_TRANSPORT_AND_UPTAKE_BY_INSULIN_LIKE_GROWTH_FACTOR_BINDING_PROTEINS_IGFBPS	-6.00832	-0.0872206	1.14547e-08	2.58009e-09	-0.118061	10.1973	Down
531	BIOCARTA_TID_PATHWAY	-6.00795	-0.114806	1.14628e-08	2.58577e-09	-0.159903	10.1952	Down
532	KEGG_COLORECTAL_CANCER	-6.00675	-0.0884598	1.15284e-08	2.60443e-09	-0.167918	10.1882	Down
533	REACTOME_TRANSCRIPTIONAL_REGULATION_BY_MECP2	-5.9867	-0.0719159	1.29505e-08	2.93441e-09	-0.120504	10.0722	Down
534	WP_EGFR_TYROSINE_KINASE_INHIBITOR_RESISTANCE	-5.98591	-0.0715579	1.2992e-08	2.94818e-09	-0.14246	10.0677	Down
535	PID_PI3KCI_PATHWAY	-5.9834	-0.0826157	1.31677e-08	2.99247e-09	-0.133185	10.0532	Down
536	WP_CARDIAC_PROGENITOR_DIFFERENTIATION	-5.9705	-0.058143	1.41944e-08	3.23055e-09	0.249046	9.97874	Down
537	WP_MAJOR_RECEPTORS_TARGETED_BY_EPINEPHRINE_AND_NOREPINEPHRINE	-5.9563	-0.0907412	1.53717e-08	3.51397e-09	0.0754014	9.897	Down
538	WP_TCELL_ACTIVATION_SARSCOV2	-5.93979	-0.0607249	1.68977e-08	3.87416e-09	-0.0639335	9.80216	Down
539	REACTOME_VASOPRESSIN_REGULATES_RENAL_WATER_HOMEOSTASIS_VIA_AQUAPORINS	-5.93941	-0.0840513	1.69111e-08	3.8829e-09	-0.107958	9.79997	Down
540	WP_TYPE_II_DIABETES_MELLITUS	-5.93516	-0.0973216	1.72894e-08	3.98137e-09	-0.109973	9.77563	Down
541	WP_INTERLEUKIN11_SIGNALING_PATHWAY	-5.92808	-0.092452	1.80005e-08	4.15117e-09	-0.149007	9.73505	Down
542	PID_SHP2_PATHWAY	-5.91278	-0.0804146	1.96389e-08	4.5422e-09	-0.12001	9.64758	Down
543	KEGG_PRION_DISEASES	-5.89786	-0.104546	2.14058e-08	4.95805e-09	-0.13466	9.56247	Down
544	REACTOME_YAP1_AND_WWTR1_TAZ_STIMULATED_GENE_EXPRESSION	-5.89117	-0.135598	2.22295e-08	5.1563e-09	-0.184426	9.52439	Down
545	REACTOME_GAP_JUNCTION_TRAFFICKING_AND_REGULATION	-5.88883	-0.088344	2.2504e-08	5.22752e-09	0.0375337	9.51106	Down
546	REACTOME_SUMOYLATION	-5.88328	-0.0607135	2.3213e-08	5.4e-09	-0.189045	9.47953	Down
547	BIOCARTA_EGF_PATHWAY	-5.88258	-0.108913	2.32753e-08	5.4223e-09	-0.201433	9.47553	Down
548	REACTOME_ADHERENS_JUNCTIONS_INTERACTIONS	-5.87953	-0.0934745	2.3626e-08	5.51987e-09	-0.0728575	9.4582	Down
549	PID_ARF6_PATHWAY	-5.87247	-0.0895947	2.45855e-08	5.75229e-09	-0.102606	9.41814	Down
550	PID_RHODOPSIN_PATHWAY	-5.86279	-0.0703572	2.59407e-08	6.08678e-09	0.223754	9.36325	Down
551	BIOCARTA_INTEGRIN_PATHWAY	-5.84946	-0.112905	2.79964e-08	6.57854e-09	-0.165484	9.2878	Down
552	KEGG_LEISHMANIA_INFECTION	-5.84824	-0.063416	2.81567e-08	6.62566e-09	-0.0110234	9.28087	Down
553	WP_INFLUENCE_OF_LAMINOPATHIES_ON_WNT_SIGNALING	-5.83686	-0.105805	2.99977e-08	7.07901e-09	-0.18131	9.2166	Down
554	REACTOME_SIGNALING_BY_SCF_KIT	-5.83315	-0.0852507	3.06071e-08	7.23311e-09	-0.0862712	9.1957	Down
555	BIOCARTA_ALK_PATHWAY	-5.82165	-0.0847314	3.25804e-08	7.73223e-09	-0.121813	9.13091	Down
556	BIOCARTA_TEL_PATHWAY	-5.81629	-0.139686	3.35604e-08	7.97608e-09	-0.194478	9.10077	Down
557	REACTOME_ACTIVATION_OF_THE_TFAP2_AP_2_FAMILY_OF_TRANSCRIPTION_FACTORS	-5.81335	-0.124069	3.40399e-08	8.1129e-09	-0.209401	9.08426	Down
558	REACTOME_NOTCH4_ACTIVATION_AND_TRANSMISSION_OF_SIGNAL_TO_THE_NUCLEUS	-5.7978	-0.132783	3.69827e-08	8.87633e-09	-0.154749	8.99696	Down
559	REACTOME_ROBO_RECEPTORS_BIND_AKAP5	-5.77362	-0.108923	4.24561e-08	1.02043e-08	-0.101415	8.86165	Down
560	REACTOME_SIGNALING_BY_RECEPTOR_TYROSINE_KINASES	-5.76117	-0.056678	4.54804e-08	1.09617e-08	-0.10336	8.79217	Down
561	REACTOME_VEGFR2_MEDIATED_CELL_PROLIFERATION	-5.75776	-0.118389	4.63167e-08	1.11788e-08	-0.178555	8.77314	Down
562	WP_ALTERED_GLYCOSYLATION_OF_MUC1_IN_TUMOR_MICROENVIRONMENT	-5.75266	-0.124388	4.7624e-08	1.15103e-08	-0.156422	8.74479	Down
563	BIOCARTA_PDGF_PATHWAY	-5.74873	-0.102399	4.86426e-08	1.17729e-08	-0.190919	8.72291	Down
564	BIOCARTA_ACH_PATHWAY	-5.74694	-0.151632	4.90763e-08	1.18943e-08	-0.161036	8.71295	Down
565	PID_VEGFR1_PATHWAY	-5.74609	-0.0923271	4.9249e-08	1.19527e-08	-0.183178	8.7082	Down
566	REACTOME_TRAF6_MEDIATED_NF_KB_ACTIVATION	-5.74274	-0.0836525	5.01337e-08	1.21842e-08	-0.209181	8.68959	Down
567	REACTOME_RUNX2_REGULATES_BONE_DEVELOPMENT	-5.73994	-0.0847335	5.08733e-08	1.23811e-08	-0.131197	8.67404	Down
568	REACTOME_CELL_CELL_JUNCTION_ORGANIZATION	-5.7339	-0.0518283	5.25176e-08	1.28165e-08	0.0820031	8.64051	Down
569	WP_EICOSANOID_SYNTHESIS	-5.72738	-0.0815435	5.44356e-08	1.33028e-08	0.151381	8.60438	Down
570	KEGG_TRYPTOPHAN_METABOLISM	-5.71457	-0.0720242	5.84055e-08	1.43122e-08	-0.0485947	8.53345	Down
571	BIOCARTA_IGF1_PATHWAY	-5.70406	-0.115976	6.19266e-08	1.51958e-08	-0.203606	8.47535	Down
572	REACTOME_DISEASES_ASSOCIATED_WITH_O_GLYCOSYLATION_OF_PROTEINS	-5.69083	-0.0628161	6.65838e-08	1.63833e-08	0.061775	8.40238	Down
573	PID_CASPASE_PATHWAY	-5.67284	-0.0846129	7.34395e-08	1.81442e-08	-0.128481	8.3034	Down
574	BIOCARTA_SHH_PATHWAY	-5.66303	-0.0998789	7.74238e-08	1.91805e-08	-0.0753883	8.24955	Down
575	WP_MALE_INFERTILITY	-5.66277	-0.044007	7.74314e-08	1.92084e-08	-0.104199	8.24814	Down
576	REACTOME_MUSCARINIC_ACETYLCHOLINE_RECEPTORS	-5.65518	-0.0734108	8.07173e-08	2.00506e-08	0.0506484	8.20655	Down
577	REACTOME_SIGNALING_BY_NUCLEAR_RECEPTORS	-5.64281	-0.0613632	8.64361e-08	2.15002e-08	-0.146141	8.13889	Down
578	BIOCARTA_FAS_PATHWAY	-5.63933	-0.0926405	8.80296e-08	2.19261e-08	-0.174412	8.11987	Down
579	KEGG_CYTOKINE_CYTOKINE_RECEPTOR_INTERACTION	-5.63469	-0.0412163	9.01186e-08	2.2507e-08	0.233349	8.09454	Down
580	REACTOME_SIGNALING_BY_NOTCH1_HD_DOMAIN_MUTANTS_IN_CANCER	-5.62263	-0.114769	9.61888e-08	2.40876e-08	-0.091085	8.02876	Down
581	REACTOME_RHOBTB1_GTPASE_CYCLE	-5.60577	-0.118038	1.05178e-07	2.64799e-08	-0.155685	7.93701	Down
582	BIOCARTA_CBL_PATHWAY	-5.59758	-0.118348	1.0982e-07	2.77224e-08	-0.137788	7.89259	Down
583	REACTOME_SIGNALING_BY_KIT_IN_DISEASE	-5.59675	-0.107308	1.10187e-07	2.78519e-08	-0.140209	7.88807	Down
584	REACTOME_TYPE_I_HEMIDESMOSOME_ASSEMBLY	-5.58491	-0.190447	1.17574e-07	2.97586e-08	-0.217784	7.82393	Down
585	WP_PDGFRBETA_PATHWAY	-5.58266	-0.100637	1.18744e-07	3.01345e-08	-0.188898	7.81177	Down
586	REACTOME_IKBA_VARIANT_LEADS_TO_EDA_ID	-5.57695	-0.139365	1.2243e-07	3.11108e-08	-0.278968	7.78088	Down
587	REACTOME_PTK6_REGULATES_PROTEINS_INVOLVED_IN_RNA_PROCESSING	-5.57635	-0.168202	1.22681e-07	3.12158e-08	-0.102339	7.77762	Down
588	KEGG_CELL_ADHESION_MOLECULES_CAMS	-5.56661	-0.0397045	1.28847e-07	3.29577e-08	0.138515	7.72503	Down
589	PID_S1P_S1P4_PATHWAY	-5.56572	-0.140255	1.2915e-07	3.31222e-08	-0.179452	7.72021	Down
590	WP_NUCLEAR_RECEPTORS_METAPATHWAY	-5.5633	-0.0417985	1.30734e-07	3.35721e-08	-0.0605861	7.70714	Down
591	REACTOME_PEPTIDE_HORMONE_METABOLISM	-5.55863	-0.064739	1.33997e-07	3.4455e-08	-0.0619326	7.682	Down
592	BIOCARTA_CXCR4_PATHWAY	-5.55665	-0.0995247	1.35308e-07	3.48376e-08	-0.162628	7.67131	Down
593	REACTOME_ATTENUATION_PHASE	-5.55386	-0.129324	1.37239e-07	3.53809e-08	-0.166447	7.65632	Down
594	WP_MAMMARY_GLAND_DEVELOPMENT_PATHWAY_INVOLUTION_STAGE_4_OF_4	-5.55359	-0.146701	1.37269e-07	3.54347e-08	-0.19696	7.65485	Down
595	WP_TGFBETA_RECEPTOR_SIGNALING	-5.55328	-0.0878815	1.37329e-07	3.54961e-08	-0.130426	7.65317	Down
596	BIOCARTA_AT1R_PATHWAY	-5.55273	-0.109497	1.37573e-07	3.56055e-08	-0.166548	7.65019	Down
597	WP_PHOSPHODIESTERASES_IN_NEURONAL_FUNCTION	-5.551	-0.0664131	1.38718e-07	3.59484e-08	0.145334	7.64091	Down
598	REACTOME_OTHER_SEMAPHORIN_INTERACTIONS	-5.55025	-0.0922885	1.39122e-07	3.60999e-08	-0.0485649	7.63684	Down
599	BIOCARTA_LYM_PATHWAY	-5.5496	-0.0790255	1.39439e-07	3.62289e-08	0.164685	7.63338	Down
600	REACTOME_INSULIN_RECEPTOR_SIGNALLING_CASCADE	-5.54804	-0.0607703	1.40351e-07	3.65452e-08	-0.0995371	7.62497	Down
601	WP_COPPER_HOMEOSTASIS	-5.5387	-0.0725578	1.47567e-07	3.84893e-08	-0.186781	7.57478	Down
602	REACTOME_NRAGE_SIGNALS_DEATH_THROUGH_JNK	-5.53613	-0.0584269	1.49302e-07	3.90421e-08	-0.0410089	7.56097	Down
603	BIOCARTA_PLCE_PATHWAY	-5.51392	-0.137354	1.67971e-07	4.41496e-08	-0.141846	7.44195	Down
604	REACTOME_RAS_ACTIVATION_UPON_CA2_INFLUX_THROUGH_NMDA_RECEPTOR	-5.51185	-0.097207	1.69659e-07	4.46577e-08	-0.0908613	7.43088	Down
605	WP_NOTCH1_REGULATION_OF_ENDOTHELIAL_CELL_CALCIFICATION	-5.51165	-0.07586	1.69659e-07	4.4707e-08	-0.00842302	7.42981	Down
606	SA_FAS_SIGNALING	-5.50558	-0.149289	1.74991e-07	4.62296e-08	-0.225567	7.3974	Down
607	KEGG_PATHWAYS_IN_CANCER	-5.50076	-0.0493612	1.7948e-07	4.74758e-08	-0.113278	7.37165	Down
608	REACTOME_SIGNALING_BY_PTK6	-5.49983	-0.0877077	1.80126e-07	4.77201e-08	-0.12754	7.36668	Down
609	PID_FGF_PATHWAY	-5.49965	-0.0713548	1.80126e-07	4.77676e-08	-0.0706685	7.36572	Down
610	REACTOME_DEATH_RECEPTOR_SIGNALLING	-5.49126	-0.0526912	1.88407e-07	5.00269e-08	-0.140708	7.32099	Down
611	REACTOME_ERBB2_REGULATES_CELL_MOTILITY	-5.49049	-0.0980272	1.88961e-07	5.02373e-08	-0.0324868	7.31693	Down
612	WP_STATIN_INHIBITION_OF_CHOLESTEROL_PRODUCTION	-5.48529	-0.108631	1.93964e-07	5.16976e-08	-0.13051	7.2892	Down
613	REACTOME_CASPASE_MEDIATED_CLEAVAGE_OF_CYTOSKELETAL_PROTEINS	-5.46717	-0.157838	2.13175e-07	5.71044e-08	-0.157822	7.19296	Down
614	WP_SEROTONIN_HTR1_GROUP_AND_FOS_PATHWAY	-5.46019	-0.102507	2.21216e-07	5.93325e-08	-0.249867	7.15593	Down
615	PID_SMAD2_3NUCLEAR_PATHWAY	-5.45858	-0.0776987	2.2289e-07	5.98562e-08	-0.173488	7.14742	Down
616	REACTOME_INLA_MEDIATED_ENTRY_OF_LISTERIA_MONOCYTOGENES_INTO_HOST_CELLS	-5.44288	-0.17717	2.41964e-07	6.52222e-08	-0.177361	7.06437	Down
617	WP_IL1_SIGNALING_PATHWAY	-5.44217	-0.0689936	2.42301e-07	6.54758e-08	-0.192554	7.06062	Down
618	REACTOME_PLATELET_CALCIUM_HOMEOSTASIS	-5.43098	-0.086277	2.57237e-07	6.95981e-08	-0.102084	7.00157	Down
619	WP_IL18_SIGNALING_PATHWAY	-5.42274	-0.0499123	2.68719e-07	7.2795e-08	-0.113786	6.95814	Down
620	WP_TGFBETA_SIGNALING_IN_THYROID_CELLS_FOR_EPITHELIALMESENCHYMAL_TRANSITION	-5.42	-0.111202	2.72086e-07	7.38897e-08	-0.0926417	6.9437	Down
621	REACTOME_CLASS_B_2_SECRETIN_FAMILY_RECEPTORS	-5.41941	-0.0476504	2.72619e-07	7.41261e-08	0.0205859	6.94061	Down
622	REACTOME_PHYSIOLOGICAL_FACTORS	-5.40698	-0.118091	2.90957e-07	7.93076e-08	-0.0629543	6.87528	Down
623	BIOCARTA_PTEN_PATHWAY	-5.40388	-0.1137	2.95529e-07	8.06531e-08	-0.234552	6.85901	Down
624	REACTOME_CATION_COUPLED_CHLORIDE_COTRANSPORTERS	-5.40111	-0.117647	2.99642e-07	8.1876e-08	-0.0525194	6.84446	Down
625	KEGG_NITROGEN_METABOLISM	-5.39899	-0.0784996	3.02732e-07	8.2822e-08	-0.0392845	6.83336	Down
626	REACTOME_HEMOSTASIS	-5.39533	-0.0454917	3.0842e-07	8.44816e-08	-0.0704432	6.81418	Down
627	BIOCARTA_PYK2_PATHWAY	-5.39265	-0.104887	3.12163e-07	8.57166e-08	-0.18363	6.80015	Down
628	WP_TNFRELATED_WEAK_INDUCER_OF_APOPTOSIS_TWEAK_SIGNALING_PATHWAY	-5.37042	-0.076312	3.49492e-07	9.66636e-08	-0.208977	6.68397	Down
629	WP_PATHWAYS_AFFECTED_IN_ADENOID_CYSTIC_CARCINOMA	-5.37041	-0.0796419	3.49492e-07	9.66705e-08	-0.173393	6.6839	Down
630	REACTOME_FOXO_MEDIATED_TRANSCRIPTION_OF_OXIDATIVE_STRESS_METABOLIC_AND_NEURONAL_GENES	-5.36227	-0.0855382	3.64737e-07	1.0101e-07	-0.196157	6.64147	Down
631	PID_IL23_PATHWAY	-5.35753	-0.084662	3.73265e-07	1.03622e-07	-0.0957312	6.61679	Down
632	BIOCARTA_ERBB3_PATHWAY	-5.34727	-0.138384	3.93502e-07	1.09504e-07	-0.0412675	6.56344	Down
633	REACTOME_PEPTIDE_LIGAND_BINDING_RECEPTORS	-5.34694	-0.0377928	3.93731e-07	1.097e-07	0.273256	6.56171	Down
634	WP_OVERLAP_BETWEEN_SIGNAL_TRANSDUCTION_PATHWAYS_CONTRIBUTING_TO_LMNA_LAMINOPATHIES	-5.34428	-0.0829651	3.9892e-07	1.1128e-07	-0.144752	6.5479	Down
635	REACTOME_ION_TRANSPORT_BY_P_TYPE_ATPASES	-5.3344	-0.060004	4.1914e-07	1.17342e-07	-0.0900435	6.49664	Down
636	REACTOME_REGULATION_OF_FZD_BY_UBIQUITINATION	-5.32972	-0.0784451	4.29266e-07	1.20321e-07	0.0922132	6.47242	Down
637	SA_B_CELL_RECEPTOR_COMPLEXES	-5.31699	-0.0950329	4.57906e-07	1.2881e-07	-0.14601	6.40657	Down
638	REACTOME_CELL_JUNCTION_ORGANIZATION	-5.30654	-0.0700319	4.8365e-07	1.36214e-07	-0.0609618	6.35259	Down
639	REACTOME_OTHER_INTERLEUKIN_SIGNALING	-5.30383	-0.0819652	4.90094e-07	1.38194e-07	-0.0897223	6.33866	Down
640	KEGG_GLYCEROLIPID_METABOLISM	-5.29843	-0.0640318	5.03638e-07	1.42239e-07	-0.12238	6.31079	Down
641	WP_REGULATION_OF_WNT_BCATENIN_SIGNALING_BY_SMALL_MOLECULE_COMPOUNDS	-5.29828	-0.106688	5.03638e-07	1.42351e-07	-0.178438	6.31003	Down
642	WP_IL4_SIGNALING_PATHWAY	-5.29786	-0.0722784	5.04078e-07	1.42667e-07	-0.142919	6.30789	Down
643	REACTOME_CLASS_A_1_RHODOPSIN_LIKE_RECEPTORS	-5.29767	-0.0348043	5.04078e-07	1.42814e-07	0.322866	6.3069	Down
644	REACTOME_HDL_ASSEMBLY	-5.2955	-0.13033	5.08739e-07	1.44476e-07	-0.329608	6.29572	Down
645	WP_THYROID_HORMONES_PRODUCTION_AND_PERIPHERAL_DOWNSTREAM_SIGNALING_EFFECTS	-5.28766	-0.0481809	5.29807e-07	1.50636e-07	-0.102981	6.2554	Down
646	KEGG_VEGF_SIGNALING_PATHWAY	-5.28518	-0.0575984	5.3558e-07	1.52638e-07	-0.143062	6.24266	Down
647	BIOCARTA_HCMV_PATHWAY	-5.28382	-0.106624	5.38839e-07	1.53747e-07	-0.281881	6.23566	Down
648	REACTOME_ADENYLATE_CYCLASE_ACTIVATING_PATHWAY	-5.28151	-0.0969399	5.44863e-07	1.55649e-07	-0.0419295	6.22379	Down
649	REACTOME_SIGNAL_AMPLIFICATION	-5.27414	-0.0858651	5.65972e-07	1.61869e-07	-0.137387	6.18596	Down
650	REACTOME_ELEVATION_OF_CYTOSOLIC_CA2_LEVELS	-5.25806	-0.119106	6.14173e-07	1.76273e-07	-0.185025	6.10367	Down
651	BIOCARTA_CHREBP_PATHWAY	-5.25671	-0.0801565	6.17876e-07	1.77543e-07	-0.0229552	6.09674	Down
652	PID_SMAD2_3PATHWAY	-5.25015	-0.103155	6.38939e-07	1.8381e-07	-0.247403	6.06326	Down
653	REACTOME_OLFACTORY_SIGNALING_PATHWAY	-5.24963	-0.134502	6.39977e-07	1.84324e-07	-0.0636431	6.06056	Down
654	KEGG_THYROID_CANCER	-5.24805	-0.0927881	6.44579e-07	1.85866e-07	-0.156785	6.05252	Down
655	REACTOME_PKA_MEDIATED_PHOSPHORYLATION_OF_KEY_METABOLIC_FACTORS	-5.24135	-0.160931	6.67039e-07	1.92566e-07	-0.053537	6.01834	Down
656	WP_ONCOSTATIN_M_SIGNALING_PATHWAY	-5.2392	-0.0823968	6.73867e-07	1.94763e-07	-0.15756	6.0074	Down
657	WP_PROSTAGLANDIN_SYNTHESIS_AND_REGULATION	-5.22241	-0.0697369	7.33529e-07	2.12791e-07	0.063072	5.92197	Down
658	WP_ALPHA_6_BETA_4_SIGNALING_PATHWAY	-5.21596	-0.0941875	7.57283e-07	2.20143e-07	-0.164269	5.8892	Down
659	KEGG_ECM_RECEPTOR_INTERACTION	-5.20302	-0.0827901	8.09588e-07	2.3562e-07	-0.0936407	5.82365	Down
660	WP_CARDIAC_HYPERTROPHIC_RESPONSE	-5.2026	-0.0672296	8.10458e-07	2.36146e-07	-0.203522	5.82151	Down
661	WP_VITAMIN_DSENSITIVE_CALCIUM_SIGNALING_IN_DEPRESSION	-5.19773	-0.0615705	8.30481e-07	2.42259e-07	-0.0474095	5.79685	Down
662	BIOCARTA_AKAPCENTROSOME_PATHWAY	-5.18944	-0.113861	8.6435e-07	2.53009e-07	-0.213608	5.75498	Down
663	BIOCARTA_TPO_PATHWAY	-5.18859	-0.104547	8.67206e-07	2.54136e-07	-0.187662	5.75069	Down
664	WP_HIPPOMERLIN_SIGNALING_DYSREGULATION	-5.18783	-0.0601848	8.69658e-07	2.55146e-07	-0.0871221	5.74686	Down
665	WP_RESISTIN_AS_A_REGULATOR_OF_INFLAMMATION	-5.18345	-0.0756215	8.88841e-07	2.61073e-07	-0.129264	5.72472	Down
666	PID_IL8_CXCR1_PATHWAY	-5.17823	-0.078073	9.1115e-07	2.68291e-07	-0.0883219	5.69842	Down
667	BIOCARTA_LAIR_PATHWAY	-5.1779	-0.0676082	9.1115e-07	2.68755e-07	0.195722	5.69675	Down
668	WP_CELLS_AND_MOLECULES_INVOLVED_IN_LOCAL_ACUTE_INFLAMMATORY_RESPONSE	-5.1779	-0.0676082	9.1115e-07	2.68755e-07	0.195722	5.69675	Down
669	WP_MAP3K1_ROLE_IN_PROMOTING_AND_BLOCKING_GONADAL_DETERMINATION	-5.17783	-0.101855	9.1115e-07	2.68849e-07	-0.0403573	5.69641	Down
670	REACTOME_NF_KB_IS_ACTIVATED_AND_SIGNALS_SURVIVAL	-5.17561	-0.120793	9.20756e-07	2.71992e-07	-0.0871814	5.6852	Down
671	BIOCARTA_AGPCR_PATHWAY	-5.17294	-0.135859	9.3155e-07	2.75806e-07	-0.166154	5.67178	Down
672	REACTOME_PLATELET_HOMEOSTASIS	-5.16887	-0.0447484	9.49386e-07	2.81725e-07	-0.00391562	5.6513	Down
673	WP_PROSTAGLANDIN_SIGNALING	-5.16861	-0.0748165	9.49616e-07	2.82111e-07	-0.00995617	5.64998	Down
674	REACTOME_RUNX1_INTERACTS_WITH_CO_FACTORS_WHOSE_PRECISE_EFFECT_ON_RUNX1_TARGETS_IS_NOT_KNOWN	-5.1348	-0.0784608	1.13093e-06	3.36356e-07	-0.228219	5.48044	Down
675	REACTOME_IRS_MEDIATED_SIGNALLING	-5.13357	-0.0590916	1.13687e-06	3.38503e-07	-0.0702435	5.47431	Down
676	WP_NAD_METABOLISM_SIRTUINS_AND_AGING	-5.11734	-0.0942825	1.2338e-06	3.68194e-07	-0.0753687	5.39328	Down
677	WP_PI3KAKT_SIGNALING_PATHWAY	-5.11061	-0.0430564	1.27456e-06	3.81211e-07	-0.0934246	5.3598	Down
678	PID_ERBB2_ERBB3_PATHWAY	-5.09841	-0.085335	1.35282e-06	4.05983e-07	-0.200518	5.29915	Down
679	REACTOME_FACTORS_INVOLVED_IN_MEGAKARYOCYTE_DEVELOPMENT_AND_PLATELET_PRODUCTION	-5.07971	-0.0493213	1.48286e-06	4.46997e-07	-0.121019	5.20644	Down
680	WP_HFE_EFFECT_ON_HEPCIDIN_PRODUCTION	-5.07211	-0.0777492	1.53843e-06	4.64781e-07	0.263295	5.16887	Down
681	REACTOME_REGULATED_PROTEOLYSIS_OF_P75NTR	-5.06934	-0.10673	1.55698e-06	4.71431e-07	-0.248241	5.15519	Down
682	WP_NANOPARTICLE_TRIGGERED_AUTOPHAGIC_CELL_DEATH	-5.06638	-0.0879551	1.57906e-06	4.78648e-07	-0.206572	5.14056	Down
683	REACTOME_GROWTH_HORMONE_RECEPTOR_SIGNALING	-5.05299	-0.0758222	1.68731e-06	5.12593e-07	-0.127575	5.07458	Down
684	WP_EMBRYONIC_STEM_CELL_PLURIPOTENCY_PATHWAYS	-5.05017	-0.0484818	1.70995e-06	5.20045e-07	-0.0554867	5.06069	Down
685	KEGG_OLFACTORY_TRANSDUCTION	-5.0407	-0.0515892	1.7907e-06	5.45805e-07	0.112194	5.01414	Down
686	REACTOME_REGULATION_OF_SIGNALING_BY_CBL	-5.03636	-0.0972488	1.82875e-06	5.58017e-07	-0.16188	4.99284	Down
687	REACTOME_RAC1_GTPASE_CYCLE	-5.02691	-0.0506398	1.91478e-06	5.85553e-07	-0.0888213	4.94648	Down
688	REACTOME_RHOB_GTPASE_CYCLE	-5.02176	-0.0691607	1.95695e-06	6.01078e-07	-0.11866	4.92129	Down
689	PID_EPHRINB_REV_PATHWAY	-5.02045	-0.0787224	1.96792e-06	6.05107e-07	-0.0432464	4.91486	Down
690	WP_RENINANGIOTENSINALDOSTERONE_SYSTEM_RAAS	-5.01975	-0.064196	1.97282e-06	6.07277e-07	-0.0793887	4.91142	Down
691	REACTOME_NR1H2_NR1H3_REGULATE_GENE_EXPRESSION_TO_LIMIT_CHOLESTEROL_UPTAKE	-5.01198	-0.150454	2.04774e-06	6.31714e-07	-0.265046	4.87345	Down
692	REACTOME_GLUCAGON_LIKE_PEPTIDE_1_GLP1_REGULATES_INSULIN_SECRETION	-5.00862	-0.0782583	2.07914e-06	6.42593e-07	-0.1191	4.85702	Down
693	REACTOME_ER_QUALITY_CONTROL_COMPARTMENT_ERQC	-5.00855	-0.0945561	2.07914e-06	6.42796e-07	-0.226893	4.85672	Down
694	REACTOME_TETRAHYDROBIOPTERIN_BH4_SYNTHESIS_RECYCLING_SALVAGE_AND_REGULATION	-5.0079	-0.1167	2.08376e-06	6.44924e-07	-0.0993717	4.85354	Down
695	REACTOME_KILLING_MECHANISMS	-4.99936	-0.10086	2.17361e-06	6.73462e-07	-0.119814	4.81188	Down
696	BIOCARTA_PLC_PATHWAY	-4.99664	-0.137842	2.20133e-06	6.8279e-07	-0.141943	4.79864	Down
697	WP_HEPATITIS_C_AND_HEPATOCELLULAR_CARCINOMA	-4.99094	-0.0813637	2.26334e-06	7.02782e-07	-0.166891	4.77088	Down
698	PID_GMCSF_PATHWAY	-4.98757	-0.0678722	2.29532e-06	7.14851e-07	-0.112985	4.7545	Down
699	REACTOME_MYOGENESIS	-4.96782	-0.0848088	2.52711e-06	7.89774e-07	-0.126466	4.65863	Down
700	BIOCARTA_AKAP95_PATHWAY	-4.96651	-0.121582	2.54113e-06	7.95009e-07	-0.20119	4.65227	Down
701	WP_MONOAMINE_GPCRS	-4.95621	-0.0621084	2.67057e-06	8.37298e-07	0.340431	4.60244	Down
702	WP_ZINC_HOMEOSTASIS	-4.95354	-0.0646535	2.70364e-06	8.48574e-07	-0.121607	4.58957	Down
703	WP_AIRWAY_SMOOTH_MUSCLE_CELL_CONTRACTION	-4.94985	-0.132881	2.75133e-06	8.64467e-07	-0.0772281	4.57173	Down
704	PID_ECADHERIN_STABILIZATION_PATHWAY	-4.94605	-0.0891373	2.80138e-06	8.81133e-07	-0.196191	4.55337	Down
705	WP_ACUTE_VIRAL_MYOCARDITIS	-4.94552	-0.0627492	2.80574e-06	8.83447e-07	-0.104721	4.55085	Down
706	PID_IL8_CXCR2_PATHWAY	-4.94525	-0.0653795	2.80656e-06	8.84645e-07	-0.041713	4.54955	Down
707	WP_CALORIC_RESTRICTION_AND_AGING	-4.94499	-0.12546	2.80727e-06	8.85811e-07	-0.156731	4.54828	Down
708	WP_UNFOLDED_PROTEIN_RESPONSE	-4.93609	-0.0985346	2.93216e-06	9.26203e-07	-0.164799	4.50542	Down
709	REACTOME_BRANCHED_CHAIN_AMINO_ACID_CATABOLISM	-4.93552	-0.0746271	2.93753e-06	9.28887e-07	-0.190921	4.50263	Down
710	REACTOME_OXIDATIVE_STRESS_INDUCED_SENESCENCE	-4.93426	-0.0630957	2.95291e-06	9.34743e-07	-0.176882	4.49659	Down
711	PID_TRAIL_PATHWAY	-4.93061	-0.0628418	3.00413e-06	9.51964e-07	-0.205734	4.47904	Down
712	WP_MESODERMAL_COMMITMENT_PATHWAY	-4.92294	-0.0382393	3.1183e-06	9.89187e-07	-0.0707204	4.44218	Down
713	REACTOME_HYALURONAN_METABOLISM	-4.91713	-0.0931234	3.20669e-06	1.01831e-06	-0.110038	4.4143	Down
714	WP_GENES_CONTROLLING_NEPHROGENESIS	-4.91299	-0.0684807	3.2702e-06	1.03957e-06	-0.0516044	4.39444	Down
715	REACTOME_PROTEIN_METHYLATION	-4.91239	-0.125445	3.27543e-06	1.04269e-06	-0.141719	4.39156	Down
716	REACTOME_INTERLEUKIN_3_INTERLEUKIN_5_AND_GM_CSF_SIGNALING	-4.90907	-0.0674768	3.32422e-06	1.06009e-06	-0.137503	4.37565	Down
717	REACTOME_DEFECTIVE_LFNG_CAUSES_SCDO3	-4.90482	-0.117073	3.39184e-06	1.08279e-06	-0.0843626	4.35529	Down
718	BIOCARTA_NEUTROPHIL_PATHWAY	-4.88651	-0.0808511	3.71125e-06	1.18601e-06	0.187514	4.26782	Down
719	REACTOME_HCMV_INFECTION	-4.88442	-0.0662357	3.74372e-06	1.19837e-06	-0.144696	4.25785	Down
720	WP_INSULIN_SIGNALING	-4.88433	-0.0511876	3.74372e-06	1.19889e-06	-0.177963	4.25743	Down
721	WP_INTEGRINMEDIATED_CELL_ADHESION	-4.87301	-0.0642968	3.95142e-06	1.26806e-06	-0.138728	4.20356	Down
722	REACTOME_CELL_CELL_COMMUNICATION	-4.87041	-0.0600042	3.99838e-06	1.28447e-06	-0.0731341	4.19121	Down
723	REACTOME_NOTCH3_ACTIVATION_AND_TRANSMISSION_OF_SIGNAL_TO_THE_NUCLEUS	-4.84013	-0.095837	4.60928e-06	1.49155e-06	-0.107656	4.04769	Down
724	REACTOME_REGULATION_OF_TNFR1_SIGNALING	-4.83729	-0.0787753	4.66438e-06	1.51252e-06	-0.209015	4.03429	Down
725	REACTOME_GLYCOSPHINGOLIPID_METABOLISM	-4.83535	-0.0689289	4.70444e-06	1.52709e-06	-0.148904	4.02509	Down
726	PID_CXCR4_PATHWAY	-4.83212	-0.0649513	4.77469e-06	1.55149e-06	-0.117671	4.00987	Down
727	WP_MAPK_AND_NFKB_SIGNALING_PATHWAYS_INHIBITED_BY_YERSINIA_YOPJ	-4.82454	-0.103525	4.94566e-06	1.61037e-06	-0.16546	3.97412	Down
728	WP_RETT_SYNDROME_CAUSING_GENES	-4.80915	-0.0678721	5.32203e-06	1.73649e-06	-0.131814	3.90176	Down
729	REACTOME_TRANSCRIPTIONAL_REGULATION_OF_GRANULOPOIESIS	-4.80703	-0.0768388	5.36653e-06	1.75462e-06	-0.175575	3.8918	Down
730	KEGG_PROSTATE_CANCER	-4.8041	-0.0640802	5.43585e-06	1.77997e-06	-0.148935	3.87803	Down
731	WP_INITIATION_OF_TRANSCRIPTION_AND_TRANSLATION_ELONGATION_AT_THE_HIV1_LTR	-4.80399	-0.0681275	5.43585e-06	1.78093e-06	-0.290254	3.87751	Down
732	REACTOME_P75_NTR_RECEPTOR_MEDIATED_SIGNALLING	-4.80043	-0.053087	5.51425e-06	1.81217e-06	-0.115302	3.86083	Down
733	REACTOME_BH3_ONLY_PROTEINS_ASSOCIATE_WITH_AND_INACTIVATE_ANTI_APOPTOTIC_BCL_2_MEMBERS	-4.79791	-0.11091	5.57694e-06	1.83464e-06	-0.160549	3.84901	Down
734	WP_COMMON_PATHWAYS_UNDERLYING_DRUG_ADDICTION	-4.79039	-0.0827719	5.7795e-06	1.90322e-06	-0.122374	3.8138	Down
735	WP_GLYCOGEN_SYNTHESIS_AND_DEGRADATION	-4.78887	-0.0634196	5.81637e-06	1.91731e-06	-0.184936	3.80673	Down
736	WP_SRF_AND_MIRS_IN_SMOOTH_MUSCLE_DIFFERENTIATION_AND_PROLIFERATION	-4.78657	-0.124777	5.87006e-06	1.93895e-06	-0.207809	3.79596	Down
737	BIOCARTA_MET_PATHWAY	-4.78366	-0.0836565	5.94179e-06	1.96664e-06	-0.171769	3.78236	Down
738	BIOCARTA_NGF_PATHWAY	-4.76962	-0.0894598	6.34274e-06	2.10573e-06	-0.153507	3.71682	Down
739	BIOCARTA_MCALPAIN_PATHWAY	-4.75804	-0.118678	6.69581e-06	2.22744e-06	-0.176554	3.66294	Down
740	REACTOME_FOXO_MEDIATED_TRANSCRIPTION_OF_CELL_DEATH_GENES	-4.75522	-0.0919295	6.78097e-06	2.25805e-06	-0.221197	3.64986	Down
741	REACTOME_ONCOGENE_INDUCED_SENESCENCE	-4.74665	-0.0725782	7.05426e-06	2.35379e-06	-0.174931	3.61005	Down
742	KEGG_SELENOAMINO_ACID_METABOLISM	-4.74509	-0.0624216	7.10031e-06	2.37154e-06	-0.0911687	3.60285	Down
743	PID_SYNDECAN_3_PATHWAY	-4.74138	-0.101243	7.22154e-06	2.41445e-06	-0.111933	3.58566	Down
744	REACTOME_CALNEXIN_CALRETICULIN_CYCLE	-4.73788	-0.0927807	7.33731e-06	2.45562e-06	-0.196106	3.56945	Down
745	REACTOME_ADP_SIGNALLING_THROUGH_P2Y_PURINOCEPTOR_12	-4.73168	-0.0943175	7.55283e-06	2.53029e-06	-0.125956	3.54074	Down
746	BIOCARTA_CTCF_PATHWAY	-4.72184	-0.0819231	7.90387e-06	2.6532e-06	-0.204502	3.49528	Down
747	WP_WNT_SIGNALING_PATHWAY	-4.71674	-0.0624506	8.09217e-06	2.71912e-06	-0.164589	3.47177	Down
748	REACTOME_RECEPTOR_TYPE_TYROSINE_PROTEIN_PHOSPHATASES	-4.71115	-0.0727945	8.28792e-06	2.79324e-06	0.054073	3.446	Down
749	PID_HEDGEHOG_GLI_PATHWAY	-4.70882	-0.0717973	8.3727e-06	2.82463e-06	-0.175232	3.43529	Down
750	REACTOME_COPI_INDEPENDENT_GOLGI_TO_ER_RETROGRADE_TRAFFIC	-4.7019	-0.0885277	8.64708e-06	2.9201e-06	-0.178947	3.40345	Down
751	REACTOME_DEX_H_BOX_HELICASES_ACTIVATE_TYPE_I_IFN_AND_INFLAMMATORY_CYTOKINES_PRODUCTION	-4.6944	-0.118541	8.95477e-06	3.02701e-06	-0.230156	3.36901	Down
752	BIOCARTA_P35ALZHEIMERS_PATHWAY	-4.69225	-0.124487	9.03842e-06	3.05832e-06	-0.232182	3.35915	Down
753	REACTOME_RUNX1_REGULATES_TRANSCRIPTION_OF_GENES_INVOLVED_IN_INTERLEUKIN_SIGNALING	-4.69202	-0.143042	9.0394e-06	3.06168e-06	-0.161325	3.3581	Down
754	PID_IGF1_PATHWAY	-4.67254	-0.0910736	9.89198e-06	3.36042e-06	-0.194635	3.26894	Down
755	REACTOME_POTASSIUM_CHANNELS	-4.66418	-0.0319044	1.0284e-05	3.49704e-06	0.167257	3.23078	Down
756	BIOCARTA_MAPK_PATHWAY	-4.6599	-0.0605387	1.04856e-05	3.5691e-06	-0.225902	3.21126	Down
757	REACTOME_LIGAND_RECEPTOR_INTERACTIONS	-4.64699	-0.115426	1.11269e-05	3.79486e-06	-0.212883	3.15255	Down
758	WP_KETOGENESIS_AND_KETOLYSIS	-4.64582	-0.0994604	1.1178e-05	3.81607e-06	-0.170506	3.14721	Down
759	WP_HEDGEHOG_SIGNALING_PATHWAY_WP4249	-4.64196	-0.0612711	1.13738e-05	3.88671e-06	-0.11481	3.12966	Down
760	BIOCARTA_LONGEVITY_PATHWAY	-4.63635	-0.0951729	1.1657e-05	3.99131e-06	-0.192038	3.10425	Down
761	WP_EPO_RECEPTOR_SIGNALING	-4.63247	-0.0783112	1.18616e-05	4.06535e-06	-0.129622	3.08666	Down
762	WP_MALIGNANT_PLEURAL_MESOTHELIOMA	-4.62822	-0.0370399	1.20909e-05	4.14799e-06	-0.0927099	3.0674	Down
763	REACTOME_RIP_MEDIATED_NFKB_ACTIVATION_VIA_ZBP1	-4.62591	-0.0765203	1.21998e-05	4.19355e-06	-0.245665	3.05695	Down
764	REACTOME_ADRENALINE_NORADRENALINE_INHIBITS_INSULIN_SECRETION	-4.62366	-0.0657263	1.23183e-05	4.23841e-06	-0.0396432	3.04677	Down
765	REACTOME_CELL_DEATH_SIGNALLING_VIA_NRAGE_NRIF_AND_NADE	-4.62344	-0.0526189	1.23192e-05	4.24288e-06	-0.0813551	3.04576	Down
766	WP_PRIMARY_FOCAL_SEGMENTAL_GLOMERULOSCLEROSIS_FSGS	-4.62292	-0.08015	1.23373e-05	4.25324e-06	-0.13934	3.04343	Down
767	REACTOME_SHC1_EVENTS_IN_ERBB2_SIGNALING	-4.62065	-0.0748516	1.24465e-05	4.29925e-06	-0.119654	3.03313	Down
768	REACTOME_TOLL_LIKE_RECEPTOR_9_TLR9_CASCADE	-4.62033	-0.0521709	1.24529e-05	4.30565e-06	-0.182457	3.03171	Down
769	PID_ALK1_PATHWAY	-4.61649	-0.0718632	1.26684e-05	4.38441e-06	-0.0866901	3.01437	Down
770	WP_TAMOXIFEN_METABOLISM	-4.61361	-0.0731283	1.2817e-05	4.44443e-06	0.174846	3.00136	Down
771	PID_GLYPICAN_1PATHWAY	-4.61258	-0.0688162	1.2867e-05	4.46608e-06	-0.0465946	2.99671	Down
772	REACTOME_PHASE_I_FUNCTIONALIZATION_OF_COMPOUNDS	-4.59141	-0.0351066	1.41878e-05	4.93404e-06	0.00552411	2.90141	Down
773	WP_VASOPRESSINREGULATED_WATER_REABSORPTION	-4.58507	-0.0816754	1.45883e-05	5.08312e-06	-0.183711	2.87295	Down
774	BIOCARTA_EPONFKB_PATHWAY	-4.57209	-0.0989607	1.54583e-05	5.40184e-06	-0.196867	2.81481	Down
775	REACTOME_SIGNALING_BY_EGFR	-4.56716	-0.0685917	1.58037e-05	5.52785e-06	-0.174562	2.79277	Down
776	BIOCARTA_IGF1R_PATHWAY	-4.56334	-0.0886643	1.60733e-05	5.62756e-06	-0.19356	2.77568	Down
777	KEGG_NON_SMALL_CELL_LUNG_CANCER	-4.55688	-0.0579911	1.65338e-05	5.79988e-06	-0.166147	2.74686	Down
778	REACTOME_SPHINGOLIPID_METABOLISM	-4.55231	-0.0460524	1.68738e-05	5.92482e-06	-0.131256	2.72649	Down
779	REACTOME_NOTCH_HLH_TRANSCRIPTION_PATHWAY	-4.53301	-0.0711359	1.84248e-05	6.48178e-06	-0.189591	2.64065	Down
780	WP_COMPLEMENT_SYSTEM_IN_NEURONAL_DEVELOPMENT_AND_PLASTICITY	-4.52463	-0.039908	1.90821e-05	6.73862e-06	-0.0327682	2.60353	Down
781	WP_P38_MAPK_SIGNALING_PATHWAY	-4.51227	-0.0767714	2.01494e-05	7.13584e-06	-0.249292	2.54884	Down
782	REACTOME_CREB1_PHOSPHORYLATION_THROUGH_NMDA_RECEPTOR_MEDIATED_ACTIVATION_OF_RAS_SIGNALING	-4.50362	-0.0783171	2.09513e-05	7.42683e-06	-0.167124	2.51067	Down
783	BIOCARTA_P38MAPK_PATHWAY	-4.50148	-0.0725969	2.11394e-05	7.50061e-06	-0.212925	2.50123	Down
784	REACTOME_INFLAMMASOMES	-4.4966	-0.0834204	2.15804e-05	7.67158e-06	-0.156028	2.47972	Down
785	WP_PDGF_PATHWAY	-4.49009	-0.0822512	2.21952e-05	7.90504e-06	-0.145346	2.4511	Down
786	REACTOME_CLEC7A_INFLAMMASOME_PATHWAY	-4.48033	-0.118733	2.31713e-05	8.26826e-06	-0.154396	2.40823	Down
787	KEGG_ADIPOCYTOKINE_SIGNALING_PATHWAY	-4.46694	-0.046284	2.45601e-05	8.79253e-06	-0.154831	2.34956	Down
788	WP_KYNURENINE_PATHWAY_AND_LINKS_TO_CELL_SENESCENCE	-4.46683	-0.0655707	2.45601e-05	8.79677e-06	-0.0163449	2.3491	Down
789	REACTOME_CHAPERONE_MEDIATED_AUTOPHAGY	-4.46616	-0.132614	2.46126e-05	8.82384e-06	-0.152737	2.34617	Down
790	REACTOME_ERYTHROCYTES_TAKE_UP_CARBON_DIOXIDE_AND_RELEASE_OXYGEN	-4.46592	-0.0943454	2.46172e-05	8.83377e-06	0.0257631	2.34509	Down
791	REACTOME_ACTIVATION_OF_KAINATE_RECEPTORS_UPON_GLUTAMATE_BINDING	-4.46163	-0.0784577	2.50819e-05	9.00894e-06	-0.0832164	2.32636	Down
792	REACTOME_HSF1_ACTIVATION	-4.46058	-0.102836	2.51798e-05	9.05256e-06	-0.12307	2.32175	Down
793	KEGG_FC_EPSILON_RI_SIGNALING_PATHWAY	-4.45189	-0.0413821	2.61763e-05	9.41961e-06	-0.0799928	2.28384	Down
794	PID_TELOMERASE_PATHWAY	-4.44221	-0.0696029	2.73348e-05	9.84565e-06	-0.183725	2.24165	Down
795	PID_S1P_S1P3_PATHWAY	-4.43941	-0.0835618	2.76594e-05	9.97187e-06	-0.143819	2.2295	Down
796	REACTOME_GLUCAGON_SIGNALING_IN_METABOLIC_REGULATION	-4.43909	-0.0704758	2.7674e-05	9.98641e-06	-0.125979	2.22811	Down
797	KEGG_GLIOMA	-4.43768	-0.057065	2.78276e-05	1.00512e-05	-0.159794	2.22194	Down
798	KEGG_VASOPRESSIN_REGULATED_WATER_REABSORPTION	-4.43716	-0.0782575	2.78671e-05	1.00748e-05	-0.178993	2.2197	Down
799	REACTOME_SIGNALING_BY_VEGF	-4.4342	-0.0629658	2.82189e-05	1.02115e-05	-0.145223	2.20685	Down
800	REACTOME_TNF_SIGNALING	-4.43307	-0.0630628	2.83389e-05	1.02644e-05	-0.203832	2.20193	Down
801	REACTOME_P75NTR_SIGNALS_VIA_NF_KB	-4.42915	-0.0904439	2.88225e-05	1.04492e-05	-0.104304	2.18491	Down
802	BIOCARTA_CERAMIDE_PATHWAY	-4.42738	-0.0741895	2.90291e-05	1.05339e-05	-0.267256	2.17722	Down
803	WP_PHOTODYNAMIC_THERAPYINDUCED_UNFOLDED_PROTEIN_RESPONSE	-4.40109	-0.0945657	3.26468e-05	1.18686e-05	-0.178052	2.0635	Down
804	REACTOME_RUNX3_REGULATES_WNT_SIGNALING	-4.39083	-0.134317	3.4101e-05	1.24316e-05	-0.18859	2.01934	Down
805	PID_P38_ALPHA_BETA_DOWNSTREAM_PATHWAY	-4.38901	-0.0616309	3.43521e-05	1.25346e-05	-0.143368	2.01147	Down
806	KEGG_HEDGEHOG_SIGNALING_PATHWAY	-4.38563	-0.0474276	3.48158e-05	1.27272e-05	0.0384849	1.99695	Down
807	REACTOME_SUPPRESSION_OF_APOPTOSIS	-4.37384	-0.119471	3.66526e-05	1.34216e-05	-0.18666	1.94635	Down
808	REACTOME_LOSS_OF_FUNCTION_OF_MECP2_IN_RETT_SYNDROME	-4.37381	-0.0881416	3.66526e-05	1.34233e-05	-0.18075	1.94623	Down
809	PID_NETRIN_PATHWAY	-4.35978	-0.0807194	3.88603e-05	1.4297e-05	-0.20021	1.88617	Down
810	PID_NFKAPPAB_ATYPICAL_PATHWAY	-4.34973	-0.0838016	4.05781e-05	1.49563e-05	-0.112784	1.84325	Down
811	REACTOME_SURFACTANT_METABOLISM	-4.34752	-0.0492696	4.09443e-05	1.5105e-05	0.234679	1.83383	Down
812	BIOCARTA_TGFB_PATHWAY	-4.34522	-0.0764336	4.133e-05	1.52611e-05	-0.196325	1.82404	Down
813	REACTOME_ERYTHROPOIETIN_ACTIVATES_RAS	-4.33269	-0.0921561	4.36316e-05	1.61403e-05	-0.196348	1.77073	Down
814	BIOCARTA_TERT_PATHWAY	-4.33166	-0.110885	4.37919e-05	1.62143e-05	-0.263733	1.76637	Down
815	REACTOME_SIGNALING_BY_WNT_IN_CANCER	-4.32109	-0.0644584	4.57804e-05	1.69967e-05	-0.155129	1.72153	Down
816	WP_INTERACTIONS_BETWEEN_IMMUNE_CELLS_AND_MICRORNAS_IN_TUMOR_MICROENVIRONMENT	-4.30757	-0.0690334	4.85747e-05	1.80504e-05	-0.050263	1.66431	Down
817	PID_REG_GR_PATHWAY	-4.30297	-0.0579219	4.95319e-05	1.84228e-05	-0.203191	1.64489	Down
818	REACTOME_GENERATION_OF_SECOND_MESSENGER_MOLECULES	-4.29934	-0.0444272	5.02435e-05	1.87211e-05	0.264689	1.62961	Down
819	REACTOME_CONSTITUTIVE_SIGNALING_BY_AKT1_E17K_IN_CANCER	-4.29812	-0.0708124	5.04723e-05	1.88233e-05	-0.22576	1.62443	Down
820	WP_TYROBP_CAUSAL_NETWORK_IN_MICROGLIA	-4.28854	-0.0427596	5.25762e-05	1.9639e-05	0.0644493	1.58409	Down
821	BIOCARTA_CTBP1_PATHWAY	-4.28849	-0.109441	5.25762e-05	1.96433e-05	-0.13204	1.58388	Down
822	WP_CCL18_SIGNALING_PATHWAY	-4.28696	-0.0718877	5.28859e-05	1.97767e-05	-0.0440342	1.57744	Down
823	KEGG_OTHER_GLYCAN_DEGRADATION	-4.27577	-0.0859769	5.55096e-05	2.07781e-05	-0.189547	1.53048	Down
824	REACTOME_PRE_NOTCH_EXPRESSION_AND_PROCESSING	-4.27559	-0.0579088	5.55096e-05	2.07951e-05	-0.131199	1.5297	Down
825	BIOCARTA_MITR_PATHWAY	-4.27446	-0.196274	5.57368e-05	2.08989e-05	-0.0783474	1.52497	Down
826	PID_INSULIN_PATHWAY	-4.26712	-0.0586546	5.7415e-05	2.1586e-05	-0.196967	1.49422	Down
827	WP_TP53_NETWORK	-4.26581	-0.0813004	5.76776e-05	2.1711e-05	-0.171926	1.48874	Down
828	BIOCARTA_CREB_PATHWAY	-4.26501	-0.0836021	5.77198e-05	2.17875e-05	-0.191157	1.48539	Down
829	BIOCARTA_EPO_PATHWAY	-4.25704	-0.0785352	5.96999e-05	2.25653e-05	-0.175751	1.45206	Down
830	REACTOME_NEGATIVE_REGULATION_OF_TCF_DEPENDENT_SIGNALING_BY_WNT_LIGAND_ANTAGONISTS	-4.25572	-0.0598904	5.9992e-05	2.26959e-05	0.207505	1.44658	Down
831	REACTOME_MECP2_REGULATES_TRANSCRIPTION_FACTORS	-4.25508	-0.131372	6.01081e-05	2.27599e-05	-0.126192	1.4439	Down
832	REACTOME_ESR_MEDIATED_SIGNALING	-4.25217	-0.0540188	6.08285e-05	2.30532e-05	-0.154281	1.43174	Down
833	REACTOME_ATTACHMENT_OF_GPI_ANCHOR_TO_UPAR	-4.24201	-0.109756	6.34889e-05	2.4104e-05	-0.23197	1.38939	Down
834	BIOCARTA_RELA_PATHWAY	-4.23652	-0.0749495	6.49183e-05	2.46903e-05	-0.202805	1.36656	Down
835	REACTOME_ACTIVATED_NTRK2_SIGNALS_THROUGH_PI3K	-4.22427	-0.0948318	6.81887e-05	2.60486e-05	-0.0506944	1.3157	Down
836	REACTOME_ACTIVATION_OF_RAC1_DOWNSTREAM_OF_NMDARS	-4.22162	-0.129014	6.89191e-05	2.63507e-05	-0.24317	1.30475	Down
837	WP_HOSTPATHOGEN_INTERACTION_OF_HUMAN_CORONAVIRUSES_INTERFERON_INDUCTION	-4.20776	-0.0739839	7.2889e-05	2.79909e-05	-0.220485	1.24742	Down
838	REACTOME_SIGNALING_BY_CYTOSOLIC_FGFR1_FUSION_MUTANTS	-4.20686	-0.0876222	7.31123e-05	2.81013e-05	-0.189154	1.24368	Down
839	REACTOME_SIGNALING_BY_ERBB2_IN_CANCER	-4.20426	-0.0749856	7.38774e-05	2.84201e-05	-0.12126	1.23297	Down
840	WP_EPITHELIAL_TO_MESENCHYMAL_TRANSITION_IN_COLORECTAL_CANCER	-4.20355	-0.0376164	7.40297e-05	2.85085e-05	-0.0773137	1.23003	Down
841	BIOCARTA_GSK3_PATHWAY	-4.20339	-0.0948863	7.40297e-05	2.85284e-05	-0.228809	1.22936	Down
842	REACTOME_CD209_DC_SIGN_SIGNALING	-4.20269	-0.0740375	7.41909e-05	2.86154e-05	-0.256873	1.22647	Down
843	WP_ARYL_HYDROCARBON_RECEPTOR_PATHWAY_WP2873	-4.20145	-0.0728961	7.45259e-05	2.87696e-05	-0.0687411	1.22137	Down
844	REACTOME_RHOQ_GTPASE_CYCLE	-4.20095	-0.056985	7.46221e-05	2.88318e-05	-0.170778	1.21932	Down
845	WP_APOPTOSIS_MODULATION_AND_SIGNALING	-4.1832	-0.0441431	8.03148e-05	3.11392e-05	-0.153283	1.14627	Down
846	WP_APOPTOSIS_MODULATION_BY_HSP70	-4.18271	-0.0743259	8.04152e-05	3.12051e-05	-0.19999	1.14426	Down
847	PID_FAS_PATHWAY	-4.17572	-0.0523299	8.27423e-05	3.21637e-05	-0.186981	1.11556	Down
848	WP_EXERCISEINDUCED_CIRCADIAN_REGULATION	-4.16997	-0.0721905	8.47467e-05	3.29713e-05	-0.14767	1.09203	Down
849	REACTOME_INTEGRIN_CELL_SURFACE_INTERACTIONS	-4.1635	-0.045523	8.70702e-05	3.39045e-05	0.0237758	1.06556	Down
850	REACTOME_TNFR1_INDUCED_PROAPOPTOTIC_SIGNALING	-4.15406	-0.0784225	9.06043e-05	3.5311e-05	-0.22127	1.02702	Down
851	PID_PTP1B_PATHWAY	-4.14948	-0.0540577	9.22469e-05	3.60131e-05	-0.103119	1.00835	Down
852	PID_RHOA_PATHWAY	-4.14363	-0.082289	9.44335e-05	3.69302e-05	-0.111094	0.984512	Down
853	REACTOME_SYNTHESIS_OF_PIPS_AT_THE_EARLY_ENDOSOME_MEMBRANE	-4.14235	-0.0759892	9.48723e-05	3.71336e-05	-0.259941	0.979304	Down
854	WP_ANGIOTENSIN_II_RECEPTOR_TYPE_1_PATHWAY	-4.13842	-0.0574039	9.63574e-05	3.77647e-05	-0.0241614	0.96333	Down
855	REACTOME_TRANSPORT_AND_SYNTHESIS_OF_PAPS	-4.13554	-0.0993483	9.73961e-05	3.82339e-05	-0.149866	0.951628	Down
856	BIOCARTA_HER2_PATHWAY	-4.13543	-0.0748277	9.73961e-05	3.82522e-05	-0.219981	0.951173	Down
857	REACTOME_ARYL_HYDROCARBON_RECEPTOR_SIGNALLING	-4.12924	-0.115293	9.99259e-05	3.92794e-05	-0.19759	0.926061	Down
858	REACTOME_REGULATION_OF_PTEN_MRNA_TRANSLATION	-4.10911	-0.10711	0.000108246	4.28043e-05	-0.167259	0.84464	Down
859	REACTOME_HSF1_DEPENDENT_TRANSACTIVATION	-4.10134	-0.0823479	0.000111604	4.42444e-05	-0.150211	0.8133	Down
860	WP_TOLLLIKE_RECEPTOR_SIGNALING_PATHWAY	-4.10011	-0.0438528	0.000112094	4.44764e-05	-0.150575	0.808348	Down
861	REACTOME_UPTAKE_AND_ACTIONS_OF_BACTERIAL_TOXINS	-4.09933	-0.0708926	0.000112372	4.46246e-05	-0.0534081	0.805198	Down
862	REACTOME_N_GLYCAN_TRIMMING_IN_THE_ER_AND_CALNEXIN_CALRETICULIN_CYCLE	-4.09465	-0.0771608	0.000114531	4.55204e-05	-0.175403	0.786377	Down
863	WP_PLURIPOTENT_STEM_CELL_DIFFERENTIATION_PATHWAY	-4.08495	-0.0417191	0.000119227	4.74347e-05	0.233804	0.747375	Down
864	WP_DOPAMINE_METABOLISM	-4.07705	-0.117948	0.00012299	4.90475e-05	-0.216707	0.715725	Down
865	KEGG_ERBB_SIGNALING_PATHWAY	-4.07514	-0.04596	0.000123779	4.9445e-05	-0.164401	0.708085	Down
866	WP_ARRHYTHMOGENIC_RIGHT_VENTRICULAR_CARDIOMYOPATHY	-4.07208	-0.0476474	0.00012529	5.00906e-05	-0.00447397	0.695808	Down
867	REACTOME_SIGNALING_BY_FLT3_FUSION_PROTEINS	-4.06718	-0.0820006	0.000127801	5.11377e-05	-0.201941	0.676228	Down
868	REACTOME_ANCHORING_OF_THE_BASAL_BODY_TO_THE_PLASMA_MEMBRANE	-4.06627	-0.051575	0.000128184	5.1334e-05	-0.138932	0.672603	Down
869	WP_ACTIVATION_OF_NLRP3_INFLAMMASOME_BY_SARSCOV2	-4.06599	-0.105479	0.000128229	5.13949e-05	-0.248316	0.671482	Down
870	KEGG_ARRHYTHMOGENIC_RIGHT_VENTRICULAR_CARDIOMYOPATHY_ARVC	-4.06265	-0.0490206	0.000129857	5.21256e-05	-0.0131258	0.658124	Down
871	WP_PPARALPHA_PATHWAY	-4.06261	-0.0899175	0.000129857	5.21347e-05	-0.186519	0.657958	Down
872	WP_HEPATOCYTE_GROWTH_FACTOR_RECEPTOR_SIGNALING	-4.0611	-0.0725514	0.000130464	5.2466e-05	-0.184017	0.651964	Down
873	WP_WNTBETACATENIN_SIGNALING_PATHWAY_IN_LEUKEMIA	-4.05914	-0.0722871	0.00013144	5.29026e-05	-0.14095	0.644125	Down
874	REACTOME_EGR2_AND_SOX10_MEDIATED_INITIATION_OF_SCHWANN_CELL_MYELINATION	-4.0466	-0.0761207	0.000138218	5.57697e-05	-0.173647	0.594196	Down
875	WP_CANONICAL_AND_NONCANONICAL_TGFB_SIGNALING	-4.0461	-0.0665211	0.000138397	5.58886e-05	-0.137815	0.592182	Down
876	BIOCARTA_CB1R_PATHWAY	-4.04153	-0.068266	0.000140842	5.69705e-05	0.233063	0.574048	Down
877	REACTOME_LISTERIA_MONOCYTOGENES_ENTRY_INTO_HOST_CELLS	-4.03498	-0.0922198	0.000144648	5.85583e-05	-0.15749	0.548054	Down
878	BIOCARTA_CARM1_PATHWAY	-4.03188	-0.0916279	0.000146422	5.93257e-05	-0.270715	0.535742	Down
879	REACTOME_DOWNREGULATION_OF_ERBB2_ERBB3_SIGNALING	-4.03069	-0.0977045	0.000147029	5.96212e-05	-0.157095	0.531045	Down
880	REACTOME_N_GLYCAN_ANTENNAE_ELONGATION_IN_THE_MEDIAL_TRANS_GOLGI	-4.02505	-0.0566029	0.000150417	6.10456e-05	-0.154749	0.508724	Down
881	WP_IRINOTECAN_PATHWAY	-4.02403	-0.0770414	0.000150937	6.13073e-05	0.00090715	0.50468	Down
882	REACTOME_SIGNALING_BY_EGFR_IN_CANCER	-4.02298	-0.0760597	0.000151479	6.15781e-05	-0.101941	0.500513	Down
883	REACTOME_NRIF_SIGNALS_CELL_DEATH_FROM_THE_NUCLEUS	-4.00411	-0.0892997	0.000163216	6.6623e-05	-0.102638	0.426093	Down
884	WP_TGFBETA_SIGNALING_PATHWAY	-4.0017	-0.059855	0.000164731	6.7297e-05	-0.181835	0.416583	Down
885	PID_WNT_CANONICAL_PATHWAY	-3.99683	-0.0628465	0.000167962	6.86732e-05	-0.211207	0.397457	Down
886	REACTOME_SIGNALING_BY_TYPE_1_INSULIN_LIKE_GROWTH_FACTOR_1_RECEPTOR_IGF1R	-3.99381	-0.0435813	0.000169892	6.95422e-05	-0.0267787	0.385578	Down
887	REACTOME_CALCINEURIN_ACTIVATES_NFAT	-3.99127	-0.106163	0.000171468	7.02794e-05	-0.228934	0.375617	Down
888	REACTOME_NON_INTEGRIN_MEMBRANE_ECM_INTERACTIONS	-3.98492	-0.0664497	0.000175902	7.21556e-05	-0.117253	0.350733	Down
889	WP_KENNEDY_PATHWAY_FROM_SPHINGOLIPIDS	-3.98369	-0.0696154	0.00017666	7.2526e-05	-0.15293	0.345898	Down
890	REACTOME_RHO_GTPASES_ACTIVATE_RHOTEKIN_AND_RHOPHILINS	-3.97741	-0.111866	0.000181017	7.44365e-05	-0.206881	0.321344	Down
891	KEGG_BETA_ALANINE_METABOLISM	-3.966	-0.0610178	0.000189301	7.80335e-05	-0.0246693	0.27679	Down
892	REACTOME_SIGNALING_BY_ERBB2	-3.96366	-0.067816	0.000190983	7.8791e-05	-0.136627	0.26767	Down
893	REACTOME_FLT3_SIGNALING_THROUGH_SRC_FAMILY_KINASES	-3.96122	-0.101346	0.000192764	7.95903e-05	0.260137	0.258143	Down
894	REACTOME_DEGRADATION_OF_THE_EXTRACELLULAR_MATRIX	-3.95562	-0.0390143	0.00019711	8.14509e-05	-0.0368485	0.236333	Down
895	REACTOME_FLT3_SIGNALING_IN_DISEASE	-3.95481	-0.075588	0.000197445	8.17219e-05	-0.188233	0.233198	Down
896	WP_SMALL_CELL_LUNG_CANCER	-3.95157	-0.0503726	0.000199939	8.28212e-05	-0.148571	0.220588	Down
897	REACTOME_REMOVAL_OF_AMINOTERMINAL_PROPEPTIDES_FROM_GAMMA_CARBOXYLATED_PROTEINS	-3.95055	-0.0829332	0.000200614	8.31683e-05	0.0935252	0.216642	Down
898	BIOCARTA_MAL_PATHWAY	-3.94877	-0.085186	0.000201931	8.37821e-05	-0.152647	0.209704	Down
899	REACTOME_TNFR1_INDUCED_NFKAPPAB_SIGNALING_PATHWAY	-3.94369	-0.0672396	0.00020602	8.55477e-05	-0.179238	0.190026	Down
900	REACTOME_SYNTHESIS_OF_PE	-3.93943	-0.0774434	0.000209489	8.70587e-05	-0.189369	0.173509	Down
901	BIOCARTA_PRC2_PATHWAY	-3.92813	-0.0793299	0.000219253	9.11897e-05	-0.185027	0.129782	Down
902	KEGG_NOD_LIKE_RECEPTOR_SIGNALING_PATHWAY	-3.92628	-0.0488874	0.000220747	9.18852e-05	-0.108121	0.122616	Down
903	BIOCARTA_PAR1_PATHWAY	-3.92479	-0.0830097	0.000221913	9.24451e-05	-0.155668	0.116887	Down
904	REACTOME_HYALURONAN_UPTAKE_AND_DEGRADATION	-3.91634	-0.0926467	0.000229535	9.56974e-05	-0.134285	0.084285	Down
905	REACTOME_KERATAN_SULFATE_BIOSYNTHESIS	-3.90634	-0.0530183	0.000238138	9.96838e-05	-0.0307908	0.0458116	Down
906	REACTOME_MAPK_TARGETS_NUCLEAR_EVENTS_MEDIATED_BY_MAP_KINASES	-3.90347	-0.068482	0.00024055	0.000100855	-0.188347	0.0348033	Down
907	PID_IL12_2PATHWAY	-3.90221	-0.0390435	0.000241373	0.000101373	0.0343904	0.0299701	Down
908	WP_AUTOSOMAL_RECESSIVE_OSTEOPETROSIS_PATHWAYS	-3.89356	-0.0918351	0.000249458	0.000105009	-0.136113	-0.0032292	Down
909	PID_NOTCH_PATHWAY	-3.89244	-0.0545852	0.000250397	0.000105488	-0.173236	-0.0075217	Down
910	REACTOME_PRE_NOTCH_PROCESSING_IN_THE_ENDOPLASMIC_RETICULUM	-3.88901	-0.0937364	0.000253499	0.000106965	-0.184533	-0.0206207	Down
911	REACTOME_REGULATION_OF_PLK1_ACTIVITY_AT_G2_M_TRANSITION	-3.87233	-0.063098	0.000270166	0.000114451	-0.131872	-0.0843385	Down
912	KEGG_ACUTE_MYELOID_LEUKEMIA	-3.86641	-0.052638	0.000276051	0.000117222	-0.205482	-0.106866	Down
913	REACTOME_COMPETING_ENDOGENOUS_RNAS_CERNAS_REGULATE_PTEN_TRANSLATION	-3.86417	-0.101486	0.000278336	0.000118286	-0.178709	-0.115371	Down
914	REACTOME_GLI_PROTEINS_BIND_PROMOTERS_OF_HH_RESPONSIVE_GENES_TO_PROMOTE_TRANSCRIPTION	-3.86186	-0.0742207	0.000280722	0.000119394	0.0982036	-0.124152	Down
915	WP_EBSTEINBARR_VIRUS_LMP1_SIGNALING	-3.86046	-0.0657939	0.000282093	0.000120072	-0.191982	-0.12948	Down
916	REACTOME_VEGFR2_MEDIATED_VASCULAR_PERMEABILITY	-3.8497	-0.072467	0.000294136	0.000125395	-0.175885	-0.170315	Down
917	BIOCARTA_EGFR_SMRTE_PATHWAY	-3.83564	-0.0752963	0.000310744	0.000132684	-0.229568	-0.223483	Down
918	REACTOME_GAMMA_CARBOXYLATION_TRANSPORT_AND_AMINO_TERMINAL_CLEAVAGE_OF_PROTEINS	-3.82877	-0.0740836	0.000318674	0.000136391	0.064995	-0.249403	Down
919	KEGG_GLYCEROPHOSPHOLIPID_METABOLISM	-3.82732	-0.0353203	0.000320278	0.000137185	-0.106279	-0.254864	Down
920	WP_PROLACTIN_SIGNALING_PATHWAY	-3.82017	-0.0607474	0.000328893	0.000141165	-0.173477	-0.281758	Down
921	WP_AMPLIFICATION_AND_EXPANSION_OF_ONCOGENIC_PATHWAYS_AS_METASTATIC_TRAITS	-3.8201	-0.069639	0.000328893	0.000141206	-0.113319	-0.282035	Down
922	REACTOME_AURKA_ACTIVATION_BY_TPX2	-3.81936	-0.0581373	0.000329609	0.000141624	-0.134606	-0.284814	Down
923	KEGG_CHRONIC_MYELOID_LEUKEMIA	-3.81713	-0.0480227	0.000332304	0.000142894	-0.193741	-0.293208	Down
924	KEGG_TOLL_LIKE_RECEPTOR_SIGNALING_PATHWAY	-3.8159	-0.0406308	0.000333679	0.000143598	-0.152409	-0.297825	Down
925	REACTOME_BIOLOGICAL_OXIDATIONS	-3.81262	-0.0261231	0.000337551	0.00014549	-0.0220539	-0.310137	Down
926	REACTOME_GLUCURONIDATION	-3.80282	-0.0753627	0.000350178	0.000151285	0.104313	-0.346856	Down
927	REACTOME_CYTOCHROME_P450_ARRANGED_BY_SUBSTRATE_TYPE	-3.79704	-0.0447382	0.000358049	0.000154806	0.0657766	-0.368476	Down
928	REACTOME_CONSTITUTIVE_SIGNALING_BY_LIGAND_RESPONSIVE_EGFR_CANCER_VARIANTS	-3.79228	-0.0864016	0.000364328	0.000157765	-0.16229	-0.386271	Down
929	PID_HDAC_CLASSII_PATHWAY	-3.79166	-0.0658227	0.000364948	0.000158157	-0.149741	-0.388599	Down
930	REACTOME_PHASE_3_RAPID_REPOLARISATION	-3.79072	-0.122994	0.000366027	0.000158747	-0.129927	-0.392099	Down
931	WP_FARNESOID_X_RECEPTOR_PATHWAY	-3.78674	-0.0642026	0.000371271	0.000161276	0.143826	-0.40695	Down
932	REACTOME_NCAM_SIGNALING_FOR_NEURITE_OUT_GROWTH	-3.78654	-0.0454353	0.000371271	0.000161401	-0.0546603	-0.407679	Down
933	REACTOME_PEPTIDE_HORMONE_BIOSYNTHESIS	-3.78614	-0.0617527	0.0003713	0.000161657	0.115244	-0.409168	Down
934	WP_ERBB_SIGNALING_PATHWAY	-3.7841	-0.0431944	0.000373949	0.000162972	-0.171821	-0.416779	Down
935	REACTOME_MUSCLE_CONTRACTION	-3.78396	-0.0304223	0.000373949	0.000163061	0.00538592	-0.417295	Down
936	SA_MMP_CYTOKINE_CONNECTION	-3.78232	-0.0660456	0.000376101	0.000164126	-0.0045454	-0.423407	Down
937	REACTOME_METABOLISM_OF_VITAMINS_AND_COFACTORS	-3.78189	-0.0264147	0.000376455	0.000164407	-0.0901312	-0.425015	Down
938	REACTOME_MET_ACTIVATES_PI3K_AKT_SIGNALING	-3.77003	-0.0912628	0.000394238	0.000172306	-0.0839682	-0.469089	Down
939	REACTOME_NEGATIVE_REGULATION_OF_FLT3	-3.76938	-0.0843057	0.00039496	0.000172754	-0.149669	-0.471528	Down
940	WP_1Q211_COPY_NUMBER_VARIATION_SYNDROME	-3.75581	-0.0529415	0.000416358	0.000182253	0.0236361	-0.521785	Down
941	REACTOME_ESTROGEN_DEPENDENT_NUCLEAR_EVENTS_DOWNSTREAM_OF_ESR_MEMBRANE_SIGNALING	-3.75456	-0.0698813	0.000418096	0.000183154	-0.174086	-0.526414	Down
942	REACTOME_RUNX1_REGULATES_TRANSCRIPTION_OF_GENES_INVOLVED_IN_BCR_SIGNALING	-3.7479	-0.115037	0.000428881	0.000188022	-0.237421	-0.551037	Down
943	REACTOME_RUNX3_REGULATES_CDKN1A_TRANSCRIPTION	-3.74524	-0.0936824	0.000433058	0.000189999	-0.216204	-0.560852	Down
944	BIOCARTA_CFTR_PATHWAY	-3.74152	-0.0891138	0.000439091	0.000192793	-0.159036	-0.574552	Down
945	REACTOME_ROLE_OF_LAT2_NTAL_LAB_ON_CALCIUM_MOBILIZATION	-3.73974	-0.0634663	0.000441828	0.000194143	-0.0567009	-0.5811	Down
946	REACTOME_REPRODUCTION	-3.73423	-0.0363858	0.000450456	0.000198388	-0.0796381	-0.601391	Down
947	PID_VEGFR1_2_PATHWAY	-3.72523	-0.054007	0.000466258	0.000205504	-0.139299	-0.634446	Down
948	BIOCARTA_IL2_PATHWAY	-3.7231	-0.0686529	0.000469805	0.000207225	-0.12179	-0.642269	Down
949	WP_APOPTOSISRELATED_NETWORK_DUE_TO_ALTERED_NOTCH3_IN_OVARIAN_CANCER	-3.71406	-0.0678538	0.00048558	0.000214672	-0.11441	-0.675375	Down
950	PID_AVB3_INTEGRIN_PATHWAY	-3.70444	-0.0571236	0.000503377	0.000222878	-0.110473	-0.710542	Down
951	REACTOME_PLATELET_ACTIVATION_SIGNALING_AND_AGGREGATION	-3.70109	-0.045715	0.000509213	0.000225804	-0.092991	-0.722765	Down
952	WP_CANCER_IMMUNOTHERAPY_BY_CTLA4_BLOCKADE	-3.69956	-0.0721042	0.000511862	0.00022715	-0.0917955	-0.728337	Down
953	REACTOME_REGULATION_OF_PTEN_LOCALIZATION	-3.69887	-0.106815	0.000512842	0.000227757	-0.209304	-0.730838	Down
954	REACTOME_PHASE_0_RAPID_DEPOLARISATION	-3.69803	-0.0395416	0.000513737	0.0002285	0.198505	-0.733887	Down
955	WP_ENERGY_METABOLISM	-3.69567	-0.0392182	0.000517313	0.000230611	-0.156852	-0.742507	Down
956	REACTOME_RHOU_GTPASE_CYCLE	-3.68959	-0.0600018	0.000529271	0.00023612	-0.117156	-0.764625	Down
957	REACTOME_ENDOGENOUS_STEROLS	-3.68932	-0.0512641	0.000529418	0.000236363	-0.104193	-0.765591	Down
958	WP_ACQUIRED_PARTIAL_LIPODYSTROPHY_BARRAQUERSIMONS_SYNDROME	-3.68781	-0.0801698	0.000532141	0.000237757	-0.0875521	-0.7711	Down
959	WP_NEPHROGENESIS	-3.68228	-0.057317	0.000543255	0.000242906	0.244326	-0.791168	Down
960	WP_22Q112_COPY_NUMBER_VARIATION_SYNDROME	-3.68096	-0.0324211	0.000545631	0.000244151	-0.0677942	-0.795958	Down
961	REACTOME_GLYCOGEN_SYNTHESIS	-3.67991	-0.0815884	0.000547442	0.000245145	-0.196911	-0.799764	Down
962	REACTOME_SIGNALING_BY_NOTCH1_T_7_9_NOTCH1_M1580_K2555_TRANSLOCATION_MUTANT	-3.66884	-0.0819447	0.000569571	0.000255862	-0.0492426	-0.839834	Down
963	REACTOME_MET_ACTIVATES_PTK2_SIGNALING	-3.66195	-0.0690732	0.000584143	0.000262756	-0.110555	-0.864725	Down
964	WP_FRAGILE_X_SYNDROME	-3.64573	-0.0415877	0.000619441	0.000279674	-0.116315	-0.923121	Down
965	WP_FOCAL_ADHESION_PI3KAKTMTORSIGNALING_PATHWAY	-3.64473	-0.0320588	0.000621368	0.000280753	-0.0927101	-0.926722	Down
966	WP_EXTRACELLULAR_VESICLES_IN_THE_CROSSTALK_OF_CARDIAC_CELLS	-3.64299	-0.0990318	0.000624608	0.000282636	-0.144712	-0.932976	Down
967	WP_FAS_LIGAND_PATHWAY_AND_STRESS_INDUCTION_OF_HEAT_SHOCK_PROTEINS	-3.6389	-0.0562752	0.000634017	0.000287106	-0.139586	-0.947657	Down
968	REACTOME_ACROSOME_REACTION_AND_SPERM_OOCYTE_MEMBRANE_BINDING	-3.63359	-0.108511	0.000646081	0.000293003	0.150914	-0.966673	Down
969	REACTOME_MOLECULES_ASSOCIATED_WITH_ELASTIC_FIBRES	-3.63277	-0.046002	0.000647645	0.000293929	-0.000161615	-0.969627	Down
970	REACTOME_UPTAKE_AND_FUNCTION_OF_DIPHTHERIA_TOXIN	-3.62061	-0.144117	0.000676962	0.000307916	-0.192808	-1.0131	Down
971	REACTOME_PLASMA_LIPOPROTEIN_ASSEMBLY_REMODELING_AND_CLEARANCE	-3.61907	-0.0515771	0.000680434	0.000309724	-0.152537	-1.01857	Down
972	WP_NEPHROTIC_SYNDROME	-3.61702	-0.0545756	0.00068528	0.00031216	-0.0857832	-1.02589	Down
973	WP_MICROTUBULE_CYTOSKELETON_REGULATION	-3.61158	-0.0564432	0.000698083	0.000318695	-0.171824	-1.04526	Down
974	WP_MAPK_CASCADE	-3.60793	-0.0595077	0.00070682	0.000323158	-0.2345	-1.05826	Down
975	REACTOME_LEISHMANIA_INFECTION	-3.60749	-0.0382481	0.000707482	0.000323699	-0.0877339	-1.05982	Down
976	REACTOME_REGULATION_OF_HSF1_MEDIATED_HEAT_SHOCK_RESPONSE	-3.60269	-0.0461604	0.000719987	0.000329662	-0.146489	-1.07688	Down
977	KEGG_PATHOGENIC_ESCHERICHIA_COLI_INFECTION	-3.60137	-0.0780596	0.000722561	0.000331325	-0.103667	-1.08158	Down
978	WP_PATHOGENIC_ESCHERICHIA_COLI_INFECTION	-3.60137	-0.0780596	0.000722561	0.000331325	-0.103667	-1.08158	Down
979	KEGG_SMALL_CELL_LUNG_CANCER	-3.59837	-0.0467931	0.000730306	0.000335122	-0.149146	-1.09222	Down
980	REACTOME_LAMININ_INTERACTIONS	-3.59527	-0.073354	0.000737858	0.000339083	-0.137802	-1.1032	Down
981	REACTOME_N_GLYCAN_TRIMMING_AND_ELONGATION_IN_THE_CIS_GOLGI	-3.5937	-0.109754	0.000741721	0.000341107	-0.136113	-1.10876	Down
982	WP_SOMITOGENESIS_IN_THE_CONTEXT_OF_SPONDYLOCOSTAL_DYSOSTOSIS	-3.59331	-0.0551698	0.000742284	0.000341615	0.0809485	-1.11015	Down
983	WP_INTERACTIONS_OF_NATURAL_KILLER_CELLS_IN_PANCREATIC_CANCER	-3.5874	-0.0435856	0.000757998	0.000349356	0.164522	-1.13108	Down
984	REACTOME_MEIOSIS	-3.57988	-0.0433277	0.000778164	0.000359434	-0.122409	-1.15764	Down
985	WP_ENVELOPE_PROTEINS_AND_THEIR_POTENTIAL_ROLES_IN_EDMD_PHYSIOPATHOLOGY	-3.57582	-0.0545066	0.000788475	0.000364991	-0.163223	-1.17196	Down
986	REACTOME_REGULATION_OF_INSULIN_SECRETION	-3.57236	-0.0453295	0.000798232	0.000369792	-0.0704357	-1.18416	Down
987	BIOCARTA_HSWI_SNF_PATHWAY	-3.57218	-0.0835136	0.000798232	0.000370043	-0.29351	-1.18479	Down
988	REACTOME_ZBP1_DAI_MEDIATED_INDUCTION_OF_TYPE_I_IFNS	-3.56887	-0.0555281	0.000807084	0.000374689	-0.255533	-1.19644	Down
989	PID_NECTIN_PATHWAY	-3.56343	-0.0719211	0.000823213	0.000382453	-0.145903	-1.21558	Down
990	REACTOME_ACYL_CHAIN_REMODELLING_OF_PG	-3.56324	-0.0571501	0.000823216	0.000382731	0.0717719	-1.21626	Down
991	REACTOME_RUNX3_REGULATES_BCL2L11_BIM_TRANSCRIPTION	-3.56061	-0.109761	0.000830788	0.00038653	-0.22199	-1.22547	Down
992	PID_IL1_PATHWAY	-3.55791	-0.0497804	0.000838084	0.000390487	-0.1661	-1.23498	Down
993	BIOCARTA_EIF4_PATHWAY	-3.55631	-0.0682361	0.000842535	0.000392844	-0.173824	-1.24059	Down
994	REACTOME_ION_CHANNEL_TRANSPORT	-3.5532	-0.033684	0.0008518	0.000397449	-0.0583386	-1.25147	Down
995	WP_REGULATION_OF_APOPTOSIS_BY_PARATHYROID_HORMONERELATED_PROTEIN	-3.5358	-0.0555946	0.000906623	0.000424247	-0.126003	-1.31232	Down
996	WP_THYMIC_STROMAL_LYMPHOPOIETIN_TSLP_SIGNALING_PATHWAY	-3.53477	-0.0454004	0.000909134	0.000425874	-0.0862202	-1.31589	Down
997	REACTOME_RECRUITMENT_OF_NUMA_TO_MITOTIC_CENTROSOMES	-3.53467	-0.0507054	0.000909134	0.000426032	-0.125536	-1.31623	Down
998	REACTOME_FGFR3B_LIGAND_BINDING_AND_ACTIVATION	-3.53306	-0.0323985	0.000913342	0.000428618	0.320753	-1.32187	Down
999	WP_INTERLEUKIN1_IL1_STRUCTURAL_PATHWAY	-3.53032	-0.0484105	0.000922077	0.000433026	-0.224718	-1.33141	Down
1000	REACTOME_PI_3K_CASCADE_FGFR3	-3.51761	-0.0608918	0.000966122	0.000454035	0.0216787	-1.37557	Down
1001	PID_MET_PATHWAY	-3.50991	-0.0496431	0.000991371	0.000467232	-0.170327	-1.40226	Down
1002	REACTOME_FLT3_SIGNALING_BY_CBL_MUTANTS	-3.50436	-0.134457	0.00101058	0.000476962	-0.16708	-1.42146	Down
1003	REACTOME_CILIUM_ASSEMBLY	-3.50102	-0.0368476	0.00102247	0.00048292	-0.138619	-1.43302	Down
1004	REACTOME_SIGNALING_BY_MEMBRANE_TETHERED_FUSIONS_OF_PDGFRA_OR_PDGFRB	-3.49548	-0.127238	0.00104146	0.000492939	-0.302022	-1.45214	Down
1005	WP_OVERVIEW_OF_INTERFERONSMEDIATED_SIGNALING_PATHWAY	-3.48985	-0.0739338	0.00106261	0.000503305	-0.128128	-1.47151	Down
1006	WP_ENDODERM_DIFFERENTIATION	-3.47642	-0.0276105	0.00111271	0.0005289	-0.0826607	-1.51768	Down
1007	REACTOME_TAK1_ACTIVATES_NFKB_BY_PHOSPHORYLATION_AND_ACTIVATION_OF_IKKS_COMPLEX	-3.47449	-0.0491716	0.00111967	0.000532686	-0.136279	-1.52431	Down
1008	REACTOME_RHOD_GTPASE_CYCLE	-3.47207	-0.0471818	0.00112749	0.000537441	-0.206214	-1.53258	Down
1009	WP_NEURAL_CREST_CELL_MIGRATION_IN_CANCER	-3.46702	-0.0559962	0.00114704	0.000547527	-0.103784	-1.54988	Down
1010	PID_TNF_PATHWAY	-3.46535	-0.0472073	0.0011533	0.000550905	-0.222531	-1.5556	Down
1011	WP_MIRNA_REGULATION_OF_PROSTATE_CANCER_SIGNALING_PATHWAYS	-3.46308	-0.0597412	0.00116216	0.000555527	-0.190641	-1.56337	Down
1012	REACTOME_MUCOPOLYSACCHARIDOSES	-3.45433	-0.0699368	0.00119839	0.000573649	-0.178839	-1.59322	Down
1013	REACTOME_SIGNALING_BY_FGFR3	-3.44466	-0.0518598	0.00123898	0.000594329	-0.14359	-1.62614	Down
1014	REACTOME_VOLTAGE_GATED_POTASSIUM_CHANNELS	-3.43927	-0.0376268	0.00126275	0.000606153	0.328334	-1.64444	Down
1015	BIOCARTA_TALL1_PATHWAY	-3.43847	-0.0623408	0.00126558	0.000607935	-0.161303	-1.64717	Down
1016	WP_GDNFRET_SIGNALING_AXIS	-3.43588	-0.0519289	0.0012767	0.000613706	0.0260478	-1.65595	Down
1017	WP_MIRNA_TARGETS_IN_ECM_AND_MEMBRANE_RECEPTORS	-3.42654	-0.0767344	0.00131997	0.000634952	-0.140296	-1.68757	Down
1018	WP_NOVEL_INTRACELLULAR_COMPONENTS_OF_RIGILIKE_RECEPTOR_RLR_PATHWAY	-3.42425	-0.0414295	0.00132917	0.000640268	-0.193729	-1.69531	Down
1019	WP_PHOSPHOINOSITIDES_METABOLISM	-3.41251	-0.0384108	0.00138517	0.000668171	-0.16565	-1.73492	Down
1020	REACTOME_SMAD2_SMAD3_SMAD4_HETEROTRIMER_REGULATES_TRANSCRIPTION	-3.41047	-0.0601433	0.00139448	0.000673134	-0.203459	-1.74179	Down
1021	REACTOME_NITRIC_OXIDE_STIMULATES_GUANYLATE_CYCLASE	-3.41001	-0.045034	0.00139583	0.000674255	0.321344	-1.74333	Down
1022	REACTOME_TNFS_BIND_THEIR_PHYSIOLOGICAL_RECEPTORS	-3.40965	-0.0369875	0.00139673	0.000675155	0.317379	-1.74457	Down
1023	REACTOME_GAMMA_CARBOXYLATION_HYPUSINE_FORMATION_AND_ARYLSULFATASE_ACTIVATION	-3.40891	-0.0380802	0.00139947	0.000676951	-0.127933	-1.74704	Down
1024	WP_MBDNF_AND_PROBDNF_REGULATION_OF_GABA_NEUROTRANSMISSION	-3.405	-0.0576028	0.00141747	0.000686608	-0.144697	-1.76019	Down
1025	BIOCARTA_NDKDYNAMIN_PATHWAY	-3.40048	-0.0746706	0.00143888	0.000697946	-0.181637	-1.77538	Down
1026	REACTOME_RECYCLING_PATHWAY_OF_L1	-3.39859	-0.0712903	0.00144775	0.000702734	-0.143343	-1.78173	Down
1027	REACTOME_GP1B_IX_V_ACTIVATION_SIGNALLING	-3.39609	-0.0885246	0.00145988	0.000709113	-0.135871	-1.79011	Down
1028	WP_LEPTIN_SIGNALING_PATHWAY	-3.37049	-0.0488309	0.00159535	0.000777593	-0.153104	-1.8756	Down
1029	WP_BLADDER_CANCER	-3.35568	-0.0515209	0.00168063	0.000819987	-0.173966	-1.92479	Down
1030	REACTOME_PTK6_REGULATES_RHO_GTPASES_RAS_GTPASE_AND_MAP_KINASES	-3.35558	-0.0697209	0.00168063	0.000820287	-0.186578	-1.92513	Down
1031	REACTOME_ASSEMBLY_OF_COLLAGEN_FIBRILS_AND_OTHER_MULTIMERIC_STRUCTURES	-3.35338	-0.0427969	0.00169273	0.000826759	0.014053	-1.93241	Down
1032	BIOCARTA_AKAP13_PATHWAY	-3.34904	-0.0756888	0.001718	0.000839679	-0.209503	-1.94677	Down
1033	PID_P53_DOWNSTREAM_PATHWAY	-3.3478	-0.030757	0.00172323	0.000843396	-0.123173	-1.95086	Down
1034	REACTOME_PTK6_REGULATES_RTKS_AND_THEIR_EFFECTORS_AKT1_AND_DOK1	-3.34317	-0.10817	0.00175079	0.000857468	-0.140421	-1.96619	Down
1035	REACTOME_INACTIVATION_OF_CDC42_AND_RAC1	-3.33777	-0.0898926	0.00178355	0.000874112	-0.169751	-1.98398	Down
1036	WP_ERK_PATHWAY_IN_HUNTINGTONS_DISEASE	-3.33746	-0.067134	0.00178429	0.000875076	-0.199931	-1.985	Down
1037	REACTOME_SIGNALING_BY_FGFR3_FUSIONS_IN_CANCER	-3.33679	-0.0772443	0.00178609	0.000877159	-0.205534	-1.98721	Down
1038	PID_HES_HEY_PATHWAY	-3.33447	-0.0474851	0.00179971	0.00088445	-0.179862	-1.99487	Down
1039	BIOCARTA_TFF_PATHWAY	-3.3327	-0.0691454	0.00180845	0.000890032	-0.116871	-2.00069	Down
1040	BIOCARTA_ERK5_PATHWAY	-3.32605	-0.0783026	0.00184803	0.000911296	-0.177769	-2.02254	Down
1041	WP_AGERAGE_PATHWAY	-3.32282	-0.0468022	0.00186809	0.000921815	-0.138276	-2.03316	Down
1042	REACTOME_SENSORY_PERCEPTION_OF_TASTE	-3.32158	-0.0409702	0.00187505	0.000925879	0.192744	-2.03723	Down
1043	WP_FACTORS_AND_PATHWAYS_AFFECTING_INSULINLIKE_GROWTH_FACTOR_IGF1AKT_SIGNALING	-3.31889	-0.0562244	0.00189041	0.000934733	-0.174969	-2.04603	Down
1044	REACTOME_O_GLYCOSYLATION_OF_TSR_DOMAIN_CONTAINING_PROTEINS	-3.31166	-0.0357617	0.00193684	0.000958992	0.175503	-2.06973	Down
1045	WP_HOSTPATHOGEN_INTERACTION_OF_HUMAN_CORONAVIRUSES_MAPK_SIGNALING	-3.28443	-0.0597885	0.00212617	0.00105559	-0.189004	-2.15844	Down
1046	REACTOME_REGULATION_OF_GLYCOLYSIS_BY_FRUCTOSE_2_6_BISPHOSPHATE_METABOLISM	-3.28411	-0.0701361	0.00212707	0.00105675	-0.206649	-2.15946	Down
1047	PID_MAPK_TRK_PATHWAY	-3.28296	-0.0540147	0.00213425	0.00106104	-0.21489	-2.16319	Down
1048	REACTOME_CONSTITUTIVE_SIGNALING_BY_EGFRVIII	-3.2724	-0.0726889	0.00220876	0.00110104	-0.181428	-2.19738	Down
1049	REACTOME_KERATAN_SULFATE_KERATIN_METABOLISM	-3.26593	-0.0424466	0.00225784	0.00112627	-0.0638151	-2.21829	Down
1050	REACTOME_TP53_REGULATES_TRANSCRIPTION_OF_SEVERAL_ADDITIONAL_CELL_DEATH_GENES_WHOSE_SPECIFIC_ROLES_IN_P53_DEPENDENT_APOPTOSIS_REMAIN_UNCERTAIN	-3.26075	-0.0608248	0.00229755	0.00114685	-0.153523	-2.235	Down
1051	REACTOME_PHASE_2_PLATEAU_PHASE	-3.25609	-0.0510027	0.00233051	0.00116565	0.271504	-2.25	Down
1052	REACTOME_NEUROFASCIN_INTERACTIONS	-3.24893	-0.0794535	0.00238776	0.00119508	-0.0964815	-2.27301	Down
1053	REACTOME_RHOA_GTPASE_CYCLE	-3.24804	-0.0346277	0.00239356	0.00119879	-0.107821	-2.27587	Down
1054	WP_MIR222_IN_EXERCISEINDUCED_CARDIAC_GROWTH	-3.23833	-0.104805	0.00247237	0.00123992	-0.207489	-2.30698	Down
1055	WP_FOXP3_IN_COVID19	-3.22654	-0.0647766	0.00257376	0.00129163	-0.11134	-2.34465	Down
1056	WP_CONSTITUTIVE_ANDROSTANE_RECEPTOR_PATHWAY	-3.22435	-0.0480992	0.00258983	0.00130144	-0.104678	-2.35161	Down
1057	REACTOME_RELEASE_OF_HH_NP_FROM_THE_SECRETING_CELL	-3.21526	-0.0738852	0.00266704	0.00134292	0.0140419	-2.38053	Down
1058	REACTOME_CD28_DEPENDENT_PI3K_AKT_SIGNALING	-3.2062	-0.0551626	0.00274799	0.00138552	-0.17846	-2.40929	Down
1059	REACTOME_SIGNALING_BY_LRP5_MUTANTS	-3.20255	-0.0458106	0.00277898	0.00140302	0.153371	-2.42084	Down
1060	REACTOME_RHO_GTPASE_CYCLE	-3.19781	-0.0332861	0.00282084	0.00142605	-0.115661	-2.43583	Down
1061	REACTOME_MAPK1_ERK2_ACTIVATION	-3.19688	-0.0871279	0.00282802	0.00143062	-0.145161	-2.43878	Down
1062	PID_S1P_S1P1_PATHWAY	-3.17945	-0.0626677	0.00299205	0.00151862	-0.102869	-2.4937	Down
1063	PID_AJDISS_2PATHWAY	-3.17037	-0.0491212	0.00308215	0.00156642	-0.123994	-2.5222	Down
1064	WP_ESTROGEN_METABOLISM	-3.16915	-0.0626861	0.00309293	0.00157294	0.0359581	-2.52602	Down
1065	WP_GLYCOSAMINOGLYCAN_DEGRADATION	-3.16461	-0.0584916	0.00313911	0.00159748	-0.142627	-2.54025	Down
1066	BIOCARTA_BIOPEPTIDES_PATHWAY	-3.16316	-0.0604205	0.00315258	0.00160539	-0.184652	-2.54479	Down
1067	BIOCARTA_RHODOPSIN_PATHWAY	-3.15634	-0.0466112	0.00322432	0.00164301	0.255362	-2.56607	Down
1068	KEGG_GLYCOSAMINOGLYCAN_DEGRADATION	-3.15216	-0.0530496	0.0032683	0.00166652	-0.117679	-2.57912	Down
1069	REACTOME_SIGNALING_BY_FGFR4	-3.14935	-0.0420659	0.00329745	0.00168249	-0.0872163	-2.58788	Down
1070	REACTOME_RESOLUTION_OF_SISTER_CHROMATID_COHESION	-3.14517	-0.0364687	0.00334226	0.00170647	-0.12079	-2.60088	Down
1071	REACTOME_NUCLEAR_ENVELOPE_NE_REASSEMBLY	-3.14002	-0.0412891	0.00339432	0.00173647	-0.148511	-2.61689	Down
1072	REACTOME_SYNTHESIS_OF_IP2_IP_AND_INS_IN_THE_CYTOSOL	-3.13629	-0.0491326	0.00343513	0.0017585	-0.0266987	-2.62846	Down
1073	REACTOME_NUCLEOTIDE_BINDING_DOMAIN_LEUCINE_RICH_REPEAT_CONTAINING_RECEPTOR_NLR_SIGNALING_PATHWAYS	-3.13406	-0.0428868	0.00345885	0.0017718	-0.143956	-2.63538	Down
1074	REACTOME_LOSS_OF_FUNCTION_OF_SMAD2_3_IN_CANCER	-3.13105	-0.0768453	0.00349186	0.00178989	-0.215085	-2.6447	Down
1075	REACTOME_PI_3K_CASCADE_FGFR2	-3.13016	-0.0500223	0.00349999	0.00179523	0.0141095	-2.64743	Down
1076	KEGG_ADHERENS_JUNCTION	-3.12096	-0.0494345	0.00359842	0.00185175	-0.132759	-2.67588	Down
1077	REACTOME_PHASE_4_RESTING_MEMBRANE_POTENTIAL	-3.11839	-0.0425507	0.00362724	0.0018678	0.1786	-2.68379	Down
1078	REACTOME_SIGNALING_BY_HIPPO	-3.11094	-0.0599928	0.0037143	0.00191513	-0.261559	-2.70674	Down
1079	REACTOME_HYALURONAN_BIOSYNTHESIS_AND_EXPORT	-3.10027	-0.0606188	0.00384706	0.00198487	0.078352	-2.73953	Down
1080	REACTOME_SIGNALING_BY_FGFR1	-3.09422	-0.0445763	0.00392304	0.00202539	-0.119459	-2.75805	Down
1081	REACTOME_ESTROGEN_BIOSYNTHESIS	-3.09072	-0.0858196	0.00396663	0.00204923	-0.0805847	-2.76877	Down
1082	REACTOME_METABOLISM_OF_CARBOHYDRATES	-3.0884	-0.0237604	0.00399486	0.00206515	-0.127572	-2.77586	Down
1083	PID_CDC42_PATHWAY	-3.08194	-0.0495192	0.0040791	0.00211007	-0.161841	-2.79556	Down
1084	REACTOME_INTERLEUKIN_18_SIGNALING	-3.08044	-0.035321	0.00409682	0.00212061	0.299686	-2.80013	Down
1085	WP_EDA_SIGNALING_IN_HAIR_FOLLICLE_DEVELOPMENT	-3.07942	-0.0558867	0.00410806	0.0021278	-0.00436643	-2.80323	Down
1086	BIOCARTA_PITX2_PATHWAY	-3.07539	-0.0576109	0.00416089	0.00215657	-0.249415	-2.81552	Down
1087	REACTOME_RHOT1_GTPASE_CYCLE	-3.06778	-0.0861762	0.00426457	0.00221173	-0.257307	-2.83864	Down
1088	REACTOME_ACYL_CHAIN_REMODELLING_OF_PE	-3.06161	-0.0426792	0.00434977	0.00225738	0.0834286	-2.85733	Down
1089	REACTOME_APOPTOSIS_INDUCED_DNA_FRAGMENTATION	-3.05899	-0.0862118	0.00438201	0.00227705	-0.249508	-2.86527	Down
1090	REACTOME_TANDEM_PORE_DOMAIN_POTASSIUM_CHANNELS	-3.05823	-0.0436541	0.00439018	0.00228277	0.13858	-2.86756	Down
1091	REACTOME_IRAK2_MEDIATED_ACTIVATION_OF_TAK1_COMPLEX	-3.05777	-0.0861556	0.00439113	0.00228622	-0.144723	-2.86894	Down
1092	WP_TRANSCRIPTIONAL_CASCADE_REGULATING_ADIPOGENESIS	-3.05384	-0.0597407	0.0044457	0.00231612	-0.10786	-2.88083	Down
1093	SIG_INSULIN_RECEPTOR_PATHWAY_IN_CARDIAC_MYOCYTES	-3.05321	-0.0526346	0.00445208	0.00232094	-0.162867	-2.88273	Down
1094	REACTOME_OVARIAN_TUMOR_DOMAIN_PROTEASES	-3.04361	-0.0456299	0.00458941	0.00239561	-0.186109	-2.91168	Down
1095	WP_HOSTPATHOGEN_INTERACTION_OF_HUMAN_CORONAVIRUSES_APOPTOSIS	-3.04322	-0.0537154	0.00459245	0.00239874	-0.127382	-2.91287	Down
1096	PID_CERAMIDE_PATHWAY	-3.04302	-0.0454884	0.00459248	0.0024003	-0.193881	-2.91346	Down
1097	WP_OXIDATION_BY_CYTOCHROME_P450	-3.04265	-0.0321524	0.00459454	0.00240323	0.0910724	-2.91458	Down
1098	WP_ACE_INHIBITOR_PATHWAY	-3.04249	-0.0324786	0.00459454	0.00240446	0.343433	-2.91505	Down
1099	WP_ONECARBON_METABOLISM_AND_RELATED_PATHWAYS	-3.0409	-0.031322	0.0046158	0.00241714	-0.0185867	-2.91985	Down
1100	KEGG_APOPTOSIS	-3.03026	-0.0295827	0.00477394	0.00250315	-0.14897	-2.9518	Down
1101	PID_ERBB4_PATHWAY	-3.01478	-0.0391986	0.00500932	0.0026333	-0.166872	-2.99808	Down
1102	BIOCARTA_DICER_PATHWAY	-3.01403	-0.0829166	0.00501845	0.00263978	-0.227262	-3.00033	Down
1103	REACTOME_DOWNREGULATION_OF_ERBB4_SIGNALING	-3.00241	-0.0963122	0.00520578	0.00274182	-0.19357	-3.03493	Down
1104	KEGG_JAK_STAT_SIGNALING_PATHWAY	-2.9933	-0.0262509	0.00535895	0.00282429	-0.0205927	-3.06195	Down
1105	WP_MEASLES_VIRUS_INFECTION	-2.99158	-0.0351461	0.00538549	0.00284008	-0.124178	-3.06704	Down
1106	REACTOME_RUNX3_REGULATES_YAP1_MEDIATED_TRANSCRIPTION	-2.98149	-0.0877424	0.00555758	0.00293457	-0.148771	-3.09687	Down
1107	WP_OVARIAN_INFERTILITY	-2.97803	-0.0483668	0.00561659	0.00296761	-0.0801091	-3.10707	Down
1108	KEGG_PENTOSE_AND_GLUCURONATE_INTERCONVERSIONS	-2.97726	-0.0604558	0.00562687	0.00297493	-0.0643454	-3.10932	Down
1109	REACTOME_DEADENYLATION_OF_MRNA	-2.9675	-0.0520521	0.00579245	0.00307025	-0.215836	-3.13804	Down
1110	KEGG_INOSITOL_PHOSPHATE_METABOLISM	-2.96652	-0.0330318	0.00580716	0.00308	-0.155406	-3.14093	Down
1111	WP_IL6_SIGNALING_PATHWAY	-2.96343	-0.0503936	0.00585791	0.00311085	-0.188507	-3.15	Down
1112	REACTOME_DEFECTIVE_INTRINSIC_PATHWAY_FOR_APOPTOSIS	-2.963	-0.0612496	0.0058622	0.00311509	-0.144764	-3.15124	Down
1113	REACTOME_SCAVENGING_BY_CLASS_F_RECEPTORS	-2.95522	-0.105632	0.00600699	0.00319405	-0.145507	-3.17402	Down
1114	KEGG_EPITHELIAL_CELL_SIGNALING_IN_HELICOBACTER_PYLORI_INFECTION	-2.95238	-0.038044	0.00605828	0.00322335	-0.0952053	-3.18233	Down
1115	KEGG_INSULIN_SIGNALING_PATHWAY	-2.94771	-0.0305309	0.00614585	0.00327201	-0.17334	-3.19596	Down
1116	REACTOME_DOWNREGULATION_OF_ERBB2_SIGNALING	-2.94666	-0.0615324	0.00616282	0.00328311	-0.148451	-3.19904	Down
1117	KEGG_LONG_TERM_POTENTIATION	-2.94358	-0.037082	0.00620835	0.0033157	-0.143638	-3.20803	Down
1118	WP_CELL_MIGRATION_AND_INVASION_THROUGH_P75NTR	-2.93942	-0.0528054	0.00628354	0.00336008	-0.110883	-3.22012	Down
1119	REACTOME_FLT3_SIGNALING	-2.93855	-0.0468495	0.00629718	0.00336949	-0.124153	-3.22266	Down
1120	REACTOME_TRIGLYCERIDE_CATABOLISM	-2.93342	-0.0548438	0.00639321	0.00342516	-0.162293	-3.23756	Down
1121	WP_GENES_ASSOCIATED_WITH_THE_DEVELOPMENT_OF_RHEUMATOID_ARTHRITIS	-2.93044	-0.0561885	0.00645039	0.00345796	0.0167157	-3.24622	Down
1122	WP_MIRNAS_INVOLVEMENT_IN_THE_IMMUNE_RESPONSE_IN_SEPSIS	-2.9248	-0.0376477	0.00655508	0.00352069	-0.132602	-3.26255	Down
1123	REACTOME_ACTIVATION_OF_BH3_ONLY_PROTEINS	-2.92303	-0.0576194	0.00658815	0.00354066	-0.155524	-3.26769	Down
1124	WP_FGFR3_SIGNALING_IN_CHONDROCYTE_PROLIFERATION_AND_TERMINAL_DIFFERENTIATION	-2.91436	-0.0489273	0.00676387	0.00363964	-0.177859	-3.29273	Down
1125	WP_FAMILIAL_PARTIAL_LIPODYSTROPHY_FPLD	-2.91293	-0.0399494	0.00679038	0.00365618	-0.118153	-3.29685	Down
1126	WP_TNFALPHA_SIGNALING_PATHWAY	-2.91081	-0.0337194	0.00683078	0.00368089	-0.171845	-3.30296	Down
1127	WP_TRYPTOPHAN_METABOLISM	-2.91067	-0.0398002	0.00683078	0.00368252	-0.0574003	-3.30337	Down
1128	WP_GLIOBLASTOMA_SIGNALING_PATHWAYS	-2.90914	-0.0344834	0.00685985	0.0037005	-0.152534	-3.30779	Down
1129	REACTOME_IL_6_TYPE_CYTOKINE_RECEPTOR_LIGAND_INTERACTIONS	-2.90153	-0.0404479	0.00701868	0.00379089	0.1541	-3.32969	Down
1130	REACTOME_METABOLISM_OF_COFACTORS	-2.89708	-0.049948	0.0071136	0.00384454	-0.123466	-3.34244	Down
1131	WP_EXTRACELLULAR_VESICLEMEDIATED_SIGNALING_IN_RECIPIENT_CELLS	-2.89654	-0.0435255	0.00712135	0.00385112	-0.109841	-3.34399	Down
1132	REACTOME_PROLONGED_ERK_ACTIVATION_EVENTS	-2.89384	-0.0571118	0.00717806	0.0038842	-0.140352	-3.35175	Down
1133	REACTOME_MECP2_REGULATES_TRANSCRIPTION_OF_NEURONAL_LIGANDS	-2.89101	-0.0759757	0.00723781	0.00391896	-0.205189	-3.35983	Down
1134	REACTOME_G_PROTEIN_ACTIVATION	-2.88664	-0.0576973	0.00733395	0.00397348	-0.123038	-3.37236	Down
1135	REACTOME_NEPHRIN_FAMILY_INTERACTIONS	-2.88182	-0.0611623	0.00743757	0.00403427	-0.142011	-3.38612	Down
1136	BIOCARTA_ERK_PATHWAY	-2.88179	-0.0517187	0.00743757	0.00403461	-0.15903	-3.3862	Down
1137	REACTOME_THROMBOXANE_SIGNALLING_THROUGH_TP_RECEPTOR	-2.88096	-0.0520898	0.00745231	0.00404511	-0.158014	-3.38855	Down
1138	KEGG_ARGININE_AND_PROLINE_METABOLISM	-2.87958	-0.0356114	0.00748017	0.00406275	-0.0911362	-3.3925	Down
1139	PID_PI3K_PLC_TRK_PATHWAY	-2.87474	-0.0506481	0.00758078	0.00412502	-0.129224	-3.40628	Down
1140	KEGG_BLADDER_CANCER	-2.85681	-0.0395494	0.00799445	0.00436354	-0.175753	-3.45719	Down
1141	PID_EPHA_FWDPATHWAY	-2.81809	-0.0353272	0.00895606	0.00492147	0.0458704	-3.56598	Down
1142	REACTOME_SYNTHESIS_OF_PIPS_AT_THE_PLASMA_MEMBRANE	-2.8135	-0.0351753	0.00907837	0.00499173	-0.175529	-3.57878	Down
1143	REACTOME_INTERLEUKIN_17_SIGNALING	-2.81113	-0.0342835	0.00913385	0.00502837	-0.178612	-3.58538	Down
1144	REACTOME_RHOH_GTPASE_CYCLE	-2.80921	-0.0461804	0.00918254	0.00505826	-0.14576	-3.59073	Down
1145	PID_ERBB1_DOWNSTREAM_PATHWAY	-2.80769	-0.0465135	0.00922026	0.00508213	-0.140658	-3.59498	Down
1146	REACTOME_DISEASES_OF_PROGRAMMED_CELL_DEATH	-2.8043	-0.0466716	0.00931132	0.00513545	-0.116543	-3.6044	Down
1147	WP_EGFEGFR_SIGNALING_PATHWAY	-2.80408	-0.037741	0.00931197	0.00513893	-0.141269	-3.60501	Down
1148	PID_TCR_RAS_PATHWAY	-2.79211	-0.0546465	0.00964907	0.00533144	-0.209183	-3.63818	Down
1149	BIOCARTA_MSP_PATHWAY	-2.78693	-0.0383767	0.00979498	0.00541681	0.152498	-3.65251	Down
1150	REACTOME_EGFR_DOWNREGULATION	-2.78578	-0.047704	0.00981999	0.00543577	-0.138421	-3.65566	Down
1151	REACTOME_ESTROGEN_DEPENDENT_GENE_EXPRESSION	-2.77779	-0.039741	0.0100507	0.00557023	-0.176794	-3.67768	Down
1152	REACTOME_SIGNALING_BY_PDGFR_IN_DISEASE	-2.77702	-0.0547654	0.0100627	0.00558344	-0.264856	-3.67981	Down
1153	WP_RAS_AND_BRADYKININ_PATHWAYS_IN_COVID19	-2.76589	-0.0290777	0.0103846	0.00577618	0.231178	-3.71038	Down
1154	REACTOME_AMPK_INHIBITS_CHREBP_TRANSCRIPTIONAL_ACTIVATION_ACTIVITY	-2.76144	-0.0562041	0.0105197	0.00585486	0.116853	-3.72255	Down
1155	WP_ONECARBON_METABOLISM	-2.75591	-0.0321914	0.010685	0.00595404	-0.12297	-3.73767	Down
1156	REACTOME_INTRA_GOLGI_TRAFFIC	-2.75448	-0.0372764	0.010725	0.00597993	-0.212529	-3.74157	Down
1157	BIOCARTA_CK1_PATHWAY	-2.75413	-0.0633745	0.0107298	0.00598623	-0.255369	-3.74252	Down
1158	WP_PHOTODYNAMIC_THERAPYINDUCED_NFE2L2_NRF2_SURVIVAL_SIGNALING	-2.75187	-0.044235	0.0107973	0.00602748	-0.0503591	-3.7487	Down
1159	WP_ETHANOL_METABOLISM_PRODUCTION_OF_ROS_BY_CYP2E1	-2.75107	-0.0629981	0.0108168	0.00604204	-0.158316	-3.75087	Down
1160	WP_BMP2WNT4FOXO1_PATHWAY_IN_PRIMARY_ENDOMETRIAL_STROMAL_CELL_DIFFERENTIATION	-2.74973	-0.0552596	0.0108545	0.00606671	-0.0609902	-3.75454	Down
1161	KEGG_DILATED_CARDIOMYOPATHY	-2.73111	-0.0269875	0.0114686	0.00641765	0.0290356	-3.80509	Down
1162	REACTOME_SIGNALING_BY_FGFR4_IN_DISEASE	-2.73019	-0.0545042	0.0114935	0.00643545	-0.115367	-3.80757	Down
1163	WP_TRANSSULFURATION_AND_ONECARBON_METABOLISM	-2.7251	-0.0329128	0.0116501	0.00653484	-0.162548	-3.82134	Down
1164	REACTOME_GLYCOGEN_STORAGE_DISEASES	-2.72392	-0.0645866	0.0116844	0.00655802	-0.188372	-3.82452	Down
1165	REACTOME_INTERLEUKIN_27_SIGNALING	-2.71111	-0.0809226	0.0121207	0.0068151	-0.175998	-3.85903	Down
1166	REACTOME_PHOSPHOLIPID_METABOLISM	-2.69806	-0.0191213	0.0125727	0.00708614	-0.121473	-3.89401	Down
1167	WP_OXIDATIVE_STRESS_RESPONSE	-2.69093	-0.042679	0.0128351	0.00723832	-0.11762	-3.91306	Down
1168	REACTOME_ACTIVATED_NTRK2_SIGNALS_THROUGH_FYN	-2.68649	-0.097641	0.012998	0.00733454	-0.0974837	-3.92489	Down
1169	WP_GPCRS_CLASS_A_RHODOPSINLIKE	-2.6798	-0.0216316	0.0132431	0.00748175	0.357724	-3.94269	Down
1170	REACTOME_RAC2_GTPASE_CYCLE	-2.67685	-0.0365866	0.0133433	0.00754731	-0.134209	-3.9505	Down
1171	REACTOME_CHEMOKINE_RECEPTORS_BIND_CHEMOKINES	-2.67485	-0.0295535	0.0134147	0.00759218	0.305726	-3.9558	Down
1172	REACTOME_SYNTHESIS_OF_5_EICOSATETRAENOIC_ACIDS	-2.67332	-0.0725829	0.0134661	0.0076267	0.0119396	-3.95986	Down
1173	BIOCARTA_IL6_PATHWAY	-2.67316	-0.0570522	0.0134661	0.00763036	-0.183843	-3.96029	Down
1174	NABA_ECM_AFFILIATED	-2.671	-0.0168696	0.0135363	0.00767921	0.0866014	-3.96601	Down
1175	PID_ARF6_TRAFFICKING_PATHWAY	-2.66957	-0.0428537	0.0135859	0.00771188	-0.132637	-3.9698	Down
1176	WP_MECHANOREGULATION_AND_PATHOLOGY_OF_YAPTAZ_VIA_HIPPO_AND_NONHIPPO_MECHANISMS	-2.66393	-0.0374268	0.0138059	0.00784142	-0.0901001	-3.98471	Down
1177	REACTOME_GLUTAMATE_NEUROTRANSMITTER_RELEASE_CYCLE	-2.66262	-0.0359019	0.0138512	0.00787182	0.0891656	-3.98817	Down
1178	REACTOME_TRANSCRIPTIONAL_ACTIVITY_OF_SMAD2_SMAD3_SMAD4_HETEROTRIMER	-2.66168	-0.043249	0.0138815	0.00789366	-0.233144	-3.99065	Down
1179	REACTOME_RHOV_GTPASE_CYCLE	-2.658	-0.0520312	0.0140246	0.00797973	-0.121228	-4.00034	Down
1180	BIOCARTA_PARKIN_PATHWAY	-2.65644	-0.0818395	0.0140808	0.00801647	-0.241413	-4.00445	Down
1181	REACTOME_DOWNSTREAM_SIGNAL_TRANSDUCTION	-2.64538	-0.0398321	0.0145292	0.0082815	-0.188511	-4.03352	Down
1182	BIOCARTA_CDC42RAC_PATHWAY	-2.642	-0.0764076	0.0146653	0.008364	-0.16232	-4.04237	Down
1183	WP_MICROGLIA_PATHOGEN_PHAGOCYTOSIS_PATHWAY	-2.63413	-0.0269628	0.0149987	0.00855919	0.113133	-4.06297	Down
1184	PID_INTEGRIN_A4B1_PATHWAY	-2.62805	-0.054693	0.0152587	0.00871269	-0.152047	-4.07884	Down
1185	REACTOME_RETINOID_CYCLE_DISEASE_EVENTS	-2.62689	-0.0415834	0.0153015	0.00874225	0.220489	-4.08186	Down
1186	BIOCARTA_EPHA4_PATHWAY	-2.6266	-0.0837993	0.0153053	0.00874954	-0.0426663	-4.0826	Down
1187	BIOCARTA_CSK_PATHWAY	-2.61993	-0.0356075	0.0155967	0.00892144	0.177119	-4.09996	Down
1188	WP_HYPOTHESIZED_PATHWAYS_IN_PATHOGENESIS_OF_CARDIOVASCULAR_DISEASE	-2.61973	-0.0433304	0.0155967	0.00892664	-0.154589	-4.10048	Down
1189	WP_PROTEOGLYCAN_BIOSYNTHESIS	-2.61854	-0.0448372	0.0156417	0.00895761	-0.203114	-4.10357	Down
1190	WP_SOMATROPH_AXIS_GH_AND_ITS_RELATIONSHIP_TO_DIETARY_RESTRICTION_AND_AGING	-2.61823	-0.0771358	0.0156468	0.00896581	-0.159116	-4.10438	Down
1191	REACTOME_REGULATION_BY_C_FLIP	-2.61379	-0.0492691	0.0158315	0.00908225	-0.140383	-4.11589	Down
1192	REACTOME_NEUROTRANSMITTER_RELEASE_CYCLE	-2.60981	-0.0211474	0.0160062	0.00918782	0.174652	-4.12619	Down
1193	WP_MODULATORS_OF_TCR_SIGNALING_AND_T_CELL_ACTIVATION	-2.60787	-0.0278522	0.0160874	0.00923984	-0.0373605	-4.13122	Down
1194	WP_CILIOPATHIES	-2.60647	-0.0169703	0.0161432	0.00927732	-0.118921	-4.13483	Down
1195	KEGG_FOCAL_ADHESION	-2.60423	-0.0339733	0.0162391	0.00933792	-0.120663	-4.14063	Down
1196	REACTOME_RHOJ_GTPASE_CYCLE	-2.60014	-0.0324785	0.0164231	0.00944919	-0.164009	-4.15118	Down
1197	REACTOME_CELLULAR_RESPONSE_TO_HEAT_STRESS	-2.59849	-0.0345961	0.0164918	0.0094943	-0.141594	-4.15542	Down
1198	REACTOME_ALPHA_PROTEIN_KINASE_1_SIGNALING_PATHWAY	-2.5977	-0.0714218	0.0165148	0.00951623	-0.180668	-4.15747	Down
1199	REACTOME_DISINHIBITION_OF_SNARE_FORMATION	-2.59761	-0.0619201	0.0165148	0.00951859	-0.12791	-4.15769	Down
1200	SIG_PIP3_SIGNALING_IN_CARDIAC_MYOCTES	-2.59359	-0.0380459	0.0166788	0.00962992	-0.162745	-4.16805	Down
1201	REACTOME_CELLULAR_SENESCENCE	-2.58466	-0.0288257	0.0170941	0.00988117	-0.173014	-4.19097	Down
1202	REACTOME_FORMATION_OF_TUBULIN_FOLDING_INTERMEDIATES_BY_CCT_TRIC	-2.58365	-0.0622904	0.0171339	0.00990994	-0.0934583	-4.19355	Down
1203	REACTOME_SYNTHESIS_OF_UDP_N_ACETYL_GLUCOSAMINE	-2.58101	-0.0573527	0.0172546	0.00998555	-0.248773	-4.20031	Down
1204	REACTOME_INTERLEUKIN_35_SIGNALLING	-2.58022	-0.0717254	0.0172841	0.0100084	-0.163522	-4.20235	Down
1205	BIOCARTA_FREE_PATHWAY	-2.58	-0.0519428	0.0172849	0.0100147	-0.167112	-4.2029	Down
1206	WP_STING_PATHWAY_IN_KAWASAKILIKE_DISEASE_AND_COVID19	-2.5763	-0.0457331	0.0174296	0.0101219	-0.180168	-4.21238	Down
1207	WP_REGULATORY_CIRCUITS_OF_THE_STAT3_SIGNALING_PATHWAY	-2.56935	-0.023112	0.0177604	0.0103259	-0.0244549	-4.23011	Down
1208	WP_S1P_RECEPTOR_SIGNAL_TRANSDUCTION	-2.56905	-0.0503517	0.0177654	0.0103348	-0.140845	-4.23087	Down
1209	REACTOME_MAP3K8_TPL2_DEPENDENT_MAPK1_3_ACTIVATION	-2.56857	-0.055271	0.0177793	0.0103489	-0.221835	-4.23208	Down
1210	REACTOME_ACTIVATION_OF_NOXA_AND_TRANSLOCATION_TO_MITOCHONDRIA	-2.56477	-0.0669021	0.0179535	0.0104623	-0.26137	-4.24177	Down
1211	KEGG_GLYCOSAMINOGLYCAN_BIOSYNTHESIS_HEPARAN_SULFATE	-2.56277	-0.0359104	0.0180462	0.0105224	-0.0741017	-4.24686	Down
1212	REACTOME_TRAF6_MEDIATED_INDUCTION_OF_TAK1_COMPLEX_WITHIN_TLR4_COMPLEX	-2.56068	-0.0523591	0.0181158	0.0105854	-0.079151	-4.25216	Down
1213	REACTOME_SIGNALING_BY_ERBB2_ECD_MUTANTS	-2.56068	-0.0563776	0.0181158	0.0105855	-0.165042	-4.25216	Down
1214	KEGG_ARACHIDONIC_ACID_METABOLISM	-2.5529	-0.0280231	0.0184876	0.0108232	0.143326	-4.27188	Down
1215	REACTOME_SIGNALING_BY_MET	-2.55176	-0.0382198	0.0185374	0.0108586	-0.16663	-4.27478	Down
1216	BIOCARTA_HIF_PATHWAY	-2.55075	-0.0620506	0.0185798	0.0108897	-0.173833	-4.27732	Down
1217	PID_IL3_PATHWAY	-2.54597	-0.0408448	0.0188242	0.0110392	-0.140997	-4.28942	Down
1218	REACTOME_RECRUITMENT_OF_MITOTIC_CENTROSOME_PROTEINS_AND_COMPLEXES	-2.54229	-0.0360225	0.0190007	0.0111555	-0.141517	-4.29871	Down
1219	REACTOME_RAS_SIGNALING_DOWNSTREAM_OF_NF1_LOSS_OF_FUNCTION_VARIANTS	-2.54102	-0.068464	0.019058	0.0111955	-0.209982	-4.30189	Down
1220	BIOCARTA_G2_PATHWAY	-2.54075	-0.0419066	0.0190622	0.0112044	-0.138349	-4.30259	Down
1221	WP_HYPERTROPHY_MODEL	-2.53731	-0.0560561	0.0192269	0.0113141	-0.160182	-4.31123	Down
1222	PID_ECADHERIN_NASCENT_AJ_PATHWAY	-2.53327	-0.0515489	0.0194378	0.0114448	-0.154142	-4.32141	Down
1223	WP_ULTRACONSERVED_REGION_339_MODULATION_OF_TUMOR_SUPPRESSOR_MICRORNAS_IN_CANCER	-2.52942	-0.0913067	0.01964	0.0115704	-0.210677	-4.33108	Down
1224	REACTOME_PROSTACYCLIN_SIGNALLING_THROUGH_PROSTACYCLIN_RECEPTOR	-2.52506	-0.0505474	0.0198496	0.0117139	-0.0963472	-4.342	Down
1225	KEGG_LEUKOCYTE_TRANSENDOTHELIAL_MIGRATION	-2.52398	-0.0259098	0.0198991	0.0117498	-0.0483933	-4.34471	Down
1226	REACTOME_PREVENTION_OF_PHAGOSOMAL_LYSOSOMAL_FUSION	-2.52315	-0.0768485	0.0199244	0.0117773	-0.166434	-4.34678	Down
1227	KEGG_VALINE_LEUCINE_AND_ISOLEUCINE_DEGRADATION	-2.51874	-0.0317788	0.0201499	0.0119249	-0.167279	-4.35781	Down
1228	REACTOME_CHROMATIN_MODIFYING_ENZYMES	-2.51774	-0.0268568	0.0201843	0.0119588	-0.199345	-4.36032	Down
1229	REACTOME_PI_3K_CASCADE_FGFR4	-2.51724	-0.0367698	0.0202011	0.0119755	0.157758	-4.36156	Down
1230	REACTOME_TICAM1_TRAF6_DEPENDENT_INDUCTION_OF_TAK1_COMPLEX	-2.51494	-0.0652534	0.0203105	0.0120535	-0.148595	-4.36731	Down
1231	REACTOME_INWARDLY_RECTIFYING_K_CHANNELS	-2.51492	-0.0325568	0.0203105	0.012054	0.0229597	-4.36734	Down
1232	BIOCARTA_NUCLEARRS_PATHWAY	-2.50927	-0.0314085	0.0205898	0.0122475	0.10277	-4.38143	Down
1233	WP_NUCLEAR_RECEPTORS_IN_LIPID_METABOLISM_AND_TOXICITY	-2.50927	-0.0314085	0.0205898	0.0122475	0.10277	-4.38143	Down
1234	REACTOME_SUMOYLATION_OF_INTRACELLULAR_RECEPTORS	-2.50362	-0.0370958	0.0209076	0.0124435	-0.139321	-4.39548	Down
1235	REACTOME_RUNX1_REGULATES_GENES_INVOLVED_IN_MEGAKARYOCYTE_DIFFERENTIATION_AND_PLATELET_FUNCTION	-2.49801	-0.0355863	0.0212035	0.012641	-0.155293	-4.4094	Down
1236	REACTOME_L1CAM_INTERACTIONS	-2.49504	-0.0390082	0.0213686	0.0127466	-0.117399	-4.41675	Down
1237	REACTOME_SIGNALING_BY_FGFR1_IN_DISEASE	-2.4943	-0.0362939	0.0214009	0.012773	-0.157729	-4.41858	Down
1238	REACTOME_TP53_REGULATES_TRANSCRIPTION_OF_DEATH_RECEPTORS_AND_LIGANDS	-2.49192	-0.0456347	0.0215322	0.0128586	-0.0460029	-4.42448	Down
1239	WP_ENDOPLASMIC_RETICULUM_STRESS_RESPONSE_IN_CORONAVIRUS_INFECTION	-2.49057	-0.039792	0.0216016	0.0129073	-0.144035	-4.42782	Down
1240	REACTOME_RHOF_GTPASE_CYCLE	-2.48854	-0.0395517	0.0217121	0.0129806	-0.190769	-4.43282	Down
1241	PID_ANGIOPOIETIN_RECEPTOR_PATHWAY	-2.48202	-0.0353776	0.0220989	0.0132193	-0.140615	-4.44891	Down
1242	REACTOME_SIGNALING_BY_FGFR	-2.48067	-0.0329218	0.0221697	0.0132691	-0.116502	-4.45223	Down
1243	KEGG_GLYCOSPHINGOLIPID_BIOSYNTHESIS_LACTO_AND_NEOLACTO_SERIES	-2.47935	-0.0325333	0.0222391	0.0133181	0.0407877	-4.45548	Down
1244	BIOCARTA_MYOSIN_PATHWAY	-2.4783	-0.0630765	0.0222845	0.0133572	-0.214625	-4.45807	Down
1245	WP_FLUOROACETIC_ACID_TOXICITY	-2.47316	-0.0654539	0.0225873	0.0135494	-0.269815	-4.47068	Down
1246	REACTOME_NCAM1_INTERACTIONS	-2.47062	-0.0331819	0.0227347	0.0136454	0.101205	-4.4769	Down
1247	WP_RAS_SIGNALING	-2.4691	-0.0237694	0.0228186	0.0137034	-0.108995	-4.48065	Down
1248	PID_P38_MKK3_6PATHWAY	-2.46706	-0.0406682	0.0229328	0.0137813	-0.143947	-4.48564	Down
1249	REACTOME_FGFR1_MUTANT_RECEPTOR_ACTIVATION	-2.4669	-0.0374374	0.0229328	0.0137874	-0.130411	-4.48603	Down
1250	BIOCARTA_MTA3_PATHWAY	-2.46576	-0.0520529	0.0229926	0.0138311	-0.182084	-4.48883	Down
1251	WP_CELL_DIFFERENTIATION_INDEX	-2.46554	-0.0516098	0.0229939	0.0138396	-0.080122	-4.48937	Down
1252	WP_BLOOD_CLOTTING_CASCADE	-2.4648	-0.0321311	0.0230278	0.0138677	0.273316	-4.49115	Down
1253	REACTOME_COSTIMULATION_BY_THE_CD28_FAMILY	-2.45536	-0.023429	0.0236252	0.0142354	-0.0205894	-4.51422	Down
1254	BIOCARTA_CASPASE_PATHWAY	-2.4545	-0.0413471	0.0236603	0.0142693	-0.111972	-4.51631	Down
1255	REACTOME_REGULATION_OF_RUNX1_EXPRESSION_AND_ACTIVITY	-2.45442	-0.0477539	0.0236603	0.0142724	-0.200234	-4.51651	Down
1256	REACTOME_TFAP2_AP_2_FAMILY_REGULATES_TRANSCRIPTION_OF_CELL_CYCLE_FACTORS	-2.45139	-0.0826082	0.0238461	0.0143925	-0.269339	-4.52389	Down
1257	BIOCARTA_CCR3_PATHWAY	-2.45082	-0.0608628	0.0238701	0.014415	-0.135872	-4.52526	Down
1258	REACTOME_PECAM1_INTERACTIONS	-2.45006	-0.0475587	0.0239071	0.0144454	0.0121471	-4.52711	Down
1259	BIOCARTA_RAS_PATHWAY	-2.44842	-0.051348	0.0240019	0.0145107	-0.176642	-4.53109	Down
1260	REACTOME_NEGATIVE_REGULATION_OF_FGFR3_SIGNALING	-2.44712	-0.0424743	0.0240753	0.0145631	-0.12153	-4.53426	Down
1261	KEGG_PANCREATIC_CANCER	-2.44425	-0.0315466	0.024253	0.0146788	-0.16255	-4.54123	Down
1262	REACTOME_PKMTS_METHYLATE_HISTONE_LYSINES	-2.44172	-0.0339126	0.0243758	0.0147813	-0.180139	-4.54735	Down
1263	REACTOME_COHESIN_LOADING_ONTO_CHROMATIN	-2.44161	-0.0603072	0.0243758	0.0147859	-0.236849	-4.54762	Down
1264	WP_OSTEOPONTIN_SIGNALING	-2.43508	-0.0537671	0.02479	0.0150538	-0.189551	-4.56342	Down
1265	WP_GPCRS_CLASS_B_SECRETINLIKE	-2.43487	-0.0311572	0.0247905	0.0150624	0.308249	-4.56392	Down
1266	PID_HDAC_CLASSIII_PATHWAY	-2.43383	-0.0403414	0.0248479	0.0151056	-0.179977	-4.56644	Down
1267	BIOCARTA_FLUMAZENIL_PATHWAY	-2.43067	-0.0706744	0.0250368	0.0152372	0.0718943	-4.57407	Down
1268	WP_NAD_BIOSYNTHETIC_PATHWAYS	-2.42395	-0.035826	0.0254738	0.0155203	-0.0291006	-4.59025	Down
1269	BIOCARTA_PTDINS_PATHWAY	-2.41769	-0.0486909	0.0258853	0.0157884	-0.135219	-4.60529	Down
1270	REACTOME_ARMS_MEDIATED_ACTIVATION	-2.41187	-0.0613347	0.0262565	0.0160412	-0.0660817	-4.61924	Down
1271	REACTOME_OPSINS	-2.40896	-0.0935514	0.0264514	0.0161692	-0.340812	-4.62622	Down
1272	WP_IL7_SIGNALING_PATHWAY	-2.4064	-0.0465034	0.0266218	0.0162823	-0.135562	-4.63233	Down
1273	WP_MITOCHONDRIAL_GENE_EXPRESSION	-2.40467	-0.0351786	0.0267326	0.016359	-0.131681	-4.63646	Down
1274	REACTOME_REDUCTION_OF_CYTOSOLIC_CA_LEVELS	-2.39869	-0.043822	0.0271558	0.0166271	0.0510012	-4.65071	Down
1275	PID_CONE_PATHWAY	-2.39136	-0.0315386	0.0276559	0.0169612	0.223692	-4.66815	Down
1276	PID_INTEGRIN_CS_PATHWAY	-2.38959	-0.0346615	0.027773	0.0170423	0.0461653	-4.67233	Down
1277	REACTOME_ATF6_ATF6_ALPHA_ACTIVATES_CHAPERONES	-2.38915	-0.0610784	0.0277915	0.017063	-0.207475	-4.67339	Down
1278	REACTOME_MITOTIC_TELOPHASE_CYTOKINESIS	-2.38814	-0.0525409	0.0278275	0.0171093	-0.195179	-4.67577	Down
1279	REACTOME_DISEASES_OF_CARBOHYDRATE_METABOLISM	-2.38378	-0.0424653	0.0281363	0.0173125	-0.164454	-4.68611	Down
1280	WP_KISSPEPTINKISSPEPTIN_RECEPTOR_SYSTEM_IN_THE_OVARY	-2.37641	-0.0314146	0.0286702	0.0176602	-0.135886	-4.70352	Down
1281	WP_TUMOR_SUPPRESSOR_ACTIVITY_OF_SMARCB1	-2.37592	-0.0344362	0.0286921	0.0176834	-0.150703	-4.70466	Down
1282	WP_MICRORNAS_IN_CARDIOMYOCYTE_HYPERTROPHY	-2.37124	-0.0267418	0.0290407	0.0179079	-0.160314	-4.7157	Down
1283	REACTOME_ESTROGEN_STIMULATED_SIGNALING_THROUGH_PRKCZ	-2.36759	-0.0697938	0.0293113	0.0180847	-0.183581	-4.72429	Down
1284	WP_TRANSLATION_INHIBITORS_IN_CHRONICALLY_ACTIVATED_PDGFRA_CELLS	-2.36514	-0.0371717	0.0294882	0.0182037	-0.175305	-4.73003	Down
1285	REACTOME_SYNTHESIS_OF_PYROPHOSPHATES_IN_THE_CYTOSOL	-2.36093	-0.0515596	0.0297913	0.0184108	-0.217086	-4.73992	Down
1286	REACTOME_DOWNSTREAM_SIGNALING_OF_ACTIVATED_FGFR3	-2.35965	-0.0365791	0.0298774	0.018474	-0.0848438	-4.74291	Down
1287	REACTOME_SIGNALING_BY_BRAF_AND_RAF1_FUSIONS	-2.35421	-0.0396761	0.0302915	0.0187454	-0.127716	-4.75565	Down
1288	REACTOME_RAS_PROCESSING	-2.35411	-0.0551372	0.0302915	0.0187504	-0.154518	-4.75589	Down
1289	WP_INTERACTOME_OF_POLYCOMB_REPRESSIVE_COMPLEX_2_PRC2	-2.35271	-0.0494744	0.0303722	0.0188208	-0.182992	-4.75916	Down
1290	WP_METHIONINE_METABOLISM_LEADING_TO_SULFUR_AMINO_ACIDS_AND_RELATED_DISORDERS	-2.34583	-0.040237	0.0309185	0.0191697	0.127928	-4.77519	Down
1291	BIOCARTA_SLRP_PATHWAY	-2.34553	-0.0270616	0.0309262	0.0191849	0.196258	-4.77589	Down
1292	WP_PANCREATIC_ADENOCARCINOMA_PATHWAY	-2.33463	-0.0289762	0.0317861	0.0197503	-0.171605	-4.80122	Down
1293	REACTOME_SIGNALING_BY_PDGF	-2.33429	-0.0302654	0.0317975	0.019768	-0.126574	-4.80201	Down
1294	REACTOME_SYNTHESIS_OF_PG	-2.33122	-0.0487618	0.0320234	0.01993	-0.0604155	-4.80912	Down
1295	BIOCARTA_IL4_PATHWAY	-2.32936	-0.0571667	0.0321644	0.0200285	-0.161915	-4.81342	Down
1296	BIOCARTA_PPARG_PATHWAY	-2.3225	-0.0447993	0.0327149	0.0203962	-0.167332	-4.82927	Down
1297	REACTOME_WAX_AND_PLASMALOGEN_BIOSYNTHESIS	-2.32235	-0.0573101	0.0327149	0.0204043	-0.298198	-4.82961	Down
1298	KEGG_PROGESTERONE_MEDIATED_OOCYTE_MATURATION	-2.31942	-0.0246535	0.0329168	0.0205633	-0.118844	-4.83637	Down
1299	REACTOME_RHOBTB_GTPASE_CYCLE	-2.31684	-0.0502627	0.0331237	0.0207037	-0.156338	-4.8423	Down
1300	BIOCARTA_BARRESTIN_SRC_PATHWAY	-2.31096	-0.0527859	0.0335701	0.0210278	-0.15725	-4.85582	Down
1301	WP_METAPATHWAY_BIOTRANSFORMATION_PHASE_I_AND_II	-2.30925	-0.0177155	0.0336855	0.0211227	0.0559468	-4.85973	Down
1302	REACTOME_POTENTIAL_THERAPEUTICS_FOR_SARS	-2.30367	-0.0375159	0.034148	0.0214356	-0.184949	-4.87252	Down
1303	REACTOME_REGULATION_OF_TP53_ACTIVITY_THROUGH_ASSOCIATION_WITH_CO_FACTORS	-2.3023	-0.054508	0.0342529	0.021513	-0.184124	-4.87565	Down
1304	REACTOME_REGULATION_OF_PTEN_GENE_TRANSCRIPTION	-2.30079	-0.0326241	0.0343522	0.0215984	-0.182642	-4.8791	Down
1305	BIOCARTA_GHRELIN_PATHWAY	-2.30047	-0.0383711	0.0343625	0.0216164	0.208687	-4.87982	Down
1306	WP_ANGIOPOIETINLIKE_PROTEIN_8_REGULATORY_PATHWAY	-2.29612	-0.0212299	0.0347394	0.0218652	-0.191845	-4.88977	Down
1307	WP_PARKINUBIQUITIN_PROTEASOMAL_SYSTEM_PATHWAY	-2.29582	-0.0422761	0.0347482	0.0218824	-0.139384	-4.89045	Down
1308	REACTOME_NEGATIVE_REGULATION_OF_FGFR2_SIGNALING	-2.29434	-0.0383121	0.0348646	0.0219674	-0.1127	-4.89382	Down
1309	REACTOME_MYOCLONIC_EPILEPSY_OF_LAFORA	-2.29392	-0.0744456	0.0348844	0.0219915	-0.149373	-4.89477	Down
1310	BIOCARTA_SPPA_PATHWAY	-2.29257	-0.0464787	0.0349891	0.0220693	-0.106818	-4.89784	Down
1311	REACTOME_RIPK1_MEDIATED_REGULATED_NECROSIS	-2.29004	-0.0447222	0.0352029	0.022216	-0.141008	-4.90359	Down
1312	REACTOME_NEGATIVE_REGULATION_OF_MET_ACTIVITY	-2.28957	-0.0482097	0.035228	0.0222437	-0.179131	-4.90467	Down
1313	REACTOME_NTRK2_ACTIVATES_RAC1	-2.28289	-0.0965083	0.035792	0.0226358	-0.105456	-4.91984	Down
1314	REACTOME_MISCELLANEOUS_TRANSPORT_AND_BINDING_EVENTS	-2.27214	-0.0354991	0.0367506	0.0232791	-0.142457	-4.94415	Down
1315	WP_ARYL_HYDROCARBON_RECEPTOR_PATHWAY_WP2586	-2.27087	-0.0353101	0.0368532	0.0233564	-0.160441	-4.94702	Down
1316	REACTOME_DCC_MEDIATED_ATTRACTIVE_SIGNALING	-2.2644	-0.0534813	0.0374383	0.0237524	-0.156039	-4.96159	Down
1317	REACTOME_RMTS_METHYLATE_HISTONE_ARGININES	-2.26315	-0.0434976	0.03754	0.0238295	-0.170687	-4.96439	Down
1318	REACTOME_BIOSYNTHESIS_OF_EPA_DERIVED_SPMS	-2.26273	-0.073304	0.037561	0.0238555	-0.228113	-4.96534	Down
1319	BIOCARTA_WNT_PATHWAY	-2.26171	-0.0415689	0.0376409	0.0239189	-0.20646	-4.96764	Down
1320	REACTOME_FGFR3_LIGAND_BINDING_AND_ACTIVATION	-2.25937	-0.0326573	0.0378494	0.024064	0.319985	-4.97288	Down
1321	KEGG_DORSO_VENTRAL_AXIS_FORMATION	-2.25863	-0.035224	0.037903	0.0241108	-0.107278	-4.97456	Down
1322	REACTOME_VEGF_LIGAND_RECEPTOR_INTERACTIONS	-2.25601	-0.0449548	0.0381407	0.0242749	0.0611516	-4.98043	Down
1323	WP_DIFFERENTIATION_OF_WHITE_AND_BROWN_ADIPOCYTE	-2.24882	-0.0313665	0.038836	0.0247304	-0.00523299	-4.99651	Down
1324	REACTOME_SEMAPHORIN_INTERACTIONS	-2.24794	-0.0384813	0.0388827	0.0247862	-0.0944105	-4.99846	Down
1325	REACTOME_LATE_ENDOSOMAL_MICROAUTOPHAGY	-2.24571	-0.0455496	0.0390871	0.0249296	-0.142463	-5.00345	Down
1326	REACTOME_CGMP_EFFECTS	-2.24449	-0.0332071	0.0391892	0.025008	0.297531	-5.00616	Down
1327	REACTOME_GLYCEROPHOSPHOLIPID_BIOSYNTHESIS	-2.23934	-0.0179854	0.0396711	0.0253421	-0.0822469	-5.01764	Down
1328	REACTOME_SELECTIVE_AUTOPHAGY	-2.23025	-0.0395988	0.0405659	0.0259409	-0.138789	-5.03781	Down
1329	REACTOME_DISASSEMBLY_OF_THE_DESTRUCTION_COMPLEX_AND_RECRUITMENT_OF_AXIN_TO_THE_MEMBRANE	-2.22768	-0.0348748	0.0408129	0.0261126	-0.171642	-5.0435	Down
1330	REACTOME_UPTAKE_AND_FUNCTION_OF_ANTHRAX_TOXINS	-2.22647	-0.0532045	0.0409189	0.0261941	-0.190074	-5.04619	Down
1331	REACTOME_MYD88_INDEPENDENT_TLR4_CASCADE	-2.22555	-0.0263729	0.0409718	0.0262555	-0.17026	-5.04821	Down
1332	REACTOME_ACTIVATION_OF_PUMA_AND_TRANSLOCATION_TO_MITOCHONDRIA	-2.21621	-0.055785	0.0418969	0.0268905	-0.202992	-5.06882	Down
1333	REACTOME_SIGNALLING_TO_P38_VIA_RIT_AND_RIN	-2.21194	-0.0619882	0.0423118	0.0271852	0.0678491	-5.07822	Down
1334	BIOCARTA_BARR_MAPK_PATHWAY	-2.20685	-0.0511135	0.0427971	0.0275401	-0.166924	-5.08939	Down
1335	WP_FOCAL_ADHESION	-2.20364	-0.0280479	0.0431257	0.027766	-0.114903	-5.09643	Down
1336	REACTOME_TRANSLATION_OF_REPLICASE_AND_ASSEMBLY_OF_THE_REPLICATION_TRANSCRIPTION_COMPLEX	-2.20331	-0.0503502	0.0431391	0.0277892	-0.189513	-5.09714	Down
1337	PID_P75_NTR_PATHWAY	-2.20109	-0.0274465	0.0433602	0.0279461	-0.0934558	-5.10199	Down
1338	REACTOME_TICAM1_DEPENDENT_ACTIVATION_OF_IRF3_IRF7	-2.20047	-0.0507364	0.0434066	0.0279906	-0.19717	-5.10336	Down
1339	REACTOME_SIGNALING_BY_FGFR2	-2.19362	-0.0327801	0.0441438	0.0284808	-0.136104	-5.1183	Down
1340	REACTOME_FGFRL1_MODULATION_OF_FGFR1_SIGNALING	-2.19003	-0.0369352	0.0445243	0.0287412	0.143827	-5.12613	Down
1341	KEGG_LYSOSOME	-2.18261	-0.0317993	0.04532	0.0292854	-0.126858	-5.14225	Down
1342	BIOCARTA_DNAFRAGMENT_PATHWAY	-2.18008	-0.0538657	0.0455384	0.0294723	-0.224886	-5.14771	Down
1343	REACTOME_ADP_SIGNALLING_THROUGH_P2Y_PURINOCEPTOR_1	-2.17667	-0.0392819	0.0458611	0.0297274	-0.105552	-5.15511	Down
1344	KEGG_GLYCOSYLPHOSPHATIDYLINOSITOL_GPI_ANCHOR_BIOSYNTHESIS	-2.17635	-0.0353427	0.0458738	0.029751	-0.180951	-5.15579	Down
1345	BIOCARTA_TUBBY_PATHWAY	-2.17162	-0.12125	0.0463996	0.0301076	-0.0343236	-5.16602	Down
1346	WP_GENES_TARGETED_BY_MIRNAS_IN_ADIPOCYTES	-2.17114	-0.0405198	0.0464316	0.0301439	-0.00914262	-5.16705	Down
1347	REACTOME_SIGNALING_BY_NTRK2_TRKB	-2.15266	-0.0369883	0.0484309	0.0315719	-0.133783	-5.20673	Down
1348	REACTOME_RUNX3_REGULATES_IMMUNE_RESPONSE_AND_CELL_MIGRATION	-2.14789	-0.0529925	0.0489357	0.0319503	0.129718	-5.21693	Down
1349	REACTOME_VITAMIN_B5_PANTOTHENATE_METABOLISM	-2.13922	-0.0383245	0.0499518	0.0326472	-0.143122	-5.23539	Down
1350	PID_PRL_SIGNALING_EVENTS_PATHWAY	-2.13383	-0.0469823	0.0505998	0.0330877	-0.155615	-5.24685	Down
1351	BIOCARTA_PDZS_PATHWAY	-2.1284	-0.0407643	0.0512324	0.0335358	-0.0771616	-5.25834	Down
1352	REACTOME_METABOLISM_OF_INGESTED_SEMET_SEC_MESEC_INTO_H2SE	-2.12395	-0.0424498	0.0517157	0.033907	0.144584	-5.26774	Down
1353	REACTOME_TRANSLOCATION_OF_SLC2A4_GLUT4_TO_THE_PLASMA_MEMBRANE	-2.11622	-0.0382845	0.0526622	0.0345601	-0.128765	-5.28402	Down
1354	REACTOME_REGULATED_NECROSIS	-2.11578	-0.0330229	0.0526928	0.0345979	-0.149802	-5.28496	Down
1355	REACTOME_PI_METABOLISM	-2.11181	-0.0214302	0.0531564	0.034938	-0.1672	-5.2933	Down
1356	BIOCARTA_TCRA_PATHWAY	-2.11083	-0.0264262	0.0532306	0.0350225	0.399034	-5.29536	Down
1357	WP_BIOMARKERS_FOR_UREA_CYCLE_DISORDERS	-2.10191	-0.029045	0.0543828	0.0357988	0.0833379	-5.31404	Down
1358	REACTOME_FATTY_ACIDS_BOUND_TO_GPR40_FFAR1_REGULATE_INSULIN_SECRETION	-2.10151	-0.0501354	0.054407	0.0358333	0.0622663	-5.31486	Down
1359	PID_AMB2_NEUTROPHILS_PATHWAY	-2.09884	-0.0312291	0.0546523	0.0360693	-0.0609235	-5.32044	Down
1360	BIOCARTA_REELIN_PATHWAY	-2.09864	-0.0607112	0.0546523	0.0360863	-0.240142	-5.32085	Down
1361	PID_NCADHERIN_PATHWAY	-2.09537	-0.0453522	0.0550425	0.0363766	-0.126051	-5.32767	Down
1362	REACTOME_DEFECTIVE_RIPK1_MEDIATED_REGULATED_NECROSIS	-2.09532	-0.0591514	0.0550425	0.0363809	-0.250967	-5.32777	Down
1363	BIOCARTA_P53HYPOXIA_PATHWAY	-2.07557	-0.0365852	0.0576124	0.0381762	-0.164918	-5.36871	Down
1364	REACTOME_NONCANONICAL_ACTIVATION_OF_NOTCH3	-2.07434	-0.0562282	0.0577557	0.0382905	-0.198579	-5.37125	Down
1365	REACTOME_HDMS_DEMETHYLATE_HISTONES	-2.06824	-0.0356858	0.058509	0.038861	-0.210111	-5.3838	Down
1366	REACTOME_NGF_INDEPENDANT_TRKA_ACTIVATION	-2.05745	-0.0339844	0.059932	0.0398888	-0.0557671	-5.40592	Down
1367	BIOCARTA_SODD_PATHWAY	-2.0574	-0.0383772	0.059932	0.0398943	-0.144246	-5.40604	Down
1368	WP_SULINDAC_METABOLIC_PATHWAY	-2.05564	-0.0615271	0.060156	0.0400636	-0.204842	-5.40963	Down
1369	REACTOME_PROTON_COUPLED_MONOCARBOXYLATE_TRANSPORT	-2.05256	-0.052396	0.0605746	0.0403627	-0.17987	-5.41593	Down
1370	WP_GLYCEROLIPIDS_AND_GLYCEROPHOSPHOLIPIDS	-2.04669	-0.0299134	0.0613428	0.0409364	-0.143821	-5.42787	Down
1371	WP_SYNAPTIC_SIGNALING_PATHWAYS_ASSOCIATED_WITH_AUTISM_SPECTRUM_DISORDER	-2.03894	-0.0238269	0.0624323	0.0417054	-0.0850236	-5.44361	Down
1372	REACTOME_FCGR_ACTIVATION	-2.02948	-0.0324094	0.0637342	0.0426606	0.280584	-5.46274	Down
1373	WP_HISTONE_MODIFICATIONS	-2.01563	-0.0306319	0.0657744	0.0440924	-0.200178	-5.49059	Down
1374	BIOCARTA_TERC_PATHWAY	-2.01233	-0.0539144	0.0662255	0.0444393	-0.271253	-5.4972	Down
1375	REACTOME_INTERLEUKIN_6_FAMILY_SIGNALING	-2.0115	-0.0292539	0.0663238	0.0445276	-0.0124669	-5.49887	Down
1376	REACTOME_INTERLEUKIN_6_SIGNALING	-2.00941	-0.0487116	0.0665863	0.0447485	-0.187252	-5.50304	Down
1377	PID_MTOR_4PATHWAY	-2.00804	-0.0332463	0.0667706	0.0448948	-0.173364	-5.50578	Down
1378	REACTOME_DOWNREGULATION_OF_SMAD2_3_SMAD4_TRANSCRIPTIONAL_ACTIVITY	-2.00419	-0.0396556	0.0672803	0.0453052	-0.237583	-5.51345	Down
1379	BIOCARTA_ECM_PATHWAY	-2.00155	-0.0519539	0.0676696	0.0455901	-0.173108	-5.51872	Down
1380	REACTOME_MIRO_GTPASE_CYCLE	-1.9911	-0.0453589	0.0692216	0.0467286	-0.29492	-5.53946	NoSignifi
1381	KEGG_P53_SIGNALING_PATHWAY	-1.99037	-0.0241356	0.0693061	0.0468089	-0.0954876	-5.5409	NoSignifi
1382	BIOCARTA_IL3_PATHWAY	-1.98174	-0.0359496	0.0706558	0.047768	-0.161256	-5.55793	NoSignifi
1383	REACTOME_DOWNSTREAM_SIGNALING_OF_ACTIVATED_FGFR2	-1.98026	-0.0291485	0.070867	0.0479346	-0.0752881	-5.56086	NoSignifi
1384	REACTOME_ACTIVATION_OF_SMO	-1.97851	-0.0381293	0.071123	0.0481316	-0.174627	-5.5643	NoSignifi
1385	REACTOME_NEGATIVE_REGULATION_OF_FGFR4_SIGNALING	-1.97769	-0.0296484	0.0712245	0.0482242	-0.0407219	-5.56591	NoSignifi
1386	REACTOME_FRUCTOSE_CATABOLISM	-1.97672	-0.0621244	0.0713513	0.048334	-0.106087	-5.56782	NoSignifi
1387	REACTOME_EGFR_INTERACTS_WITH_PHOSPHOLIPASE_C_GAMMA	-1.96313	-0.0256101	0.0735447	0.0498939	0.247828	-5.59443	NoSignifi
1388	BIOCARTA_MTOR_PATHWAY	-1.95975	-0.0401713	0.0740905	0.050289	-0.206282	-5.60104	NoSignifi
1389	REACTOME_SPHINGOLIPID_DE_NOVO_BIOSYNTHESIS	-1.9565	-0.023125	0.0746162	0.0506709	-0.114058	-5.60737	NoSignifi
1390	REACTOME_INLB_MEDIATED_ENTRY_OF_LISTERIA_MONOCYTOGENES_INTO_HOST_CELL	-1.95484	-0.049885	0.0748678	0.0508669	-0.183276	-5.6106	NoSignifi
1391	PID_ERBB1_RECEPTOR_PROXIMAL_PATHWAY	-1.95342	-0.0333364	0.0750776	0.0510346	-0.186883	-5.61335	NoSignifi
1392	REACTOME_RUNX3_REGULATES_P14_ARF	-1.95226	-0.048472	0.0752437	0.0511728	-0.177587	-5.61561	NoSignifi
1393	REACTOME_SUPPRESSION_OF_PHAGOSOMAL_MATURATION	-1.94213	-0.0486182	0.0769222	0.0523884	-0.169772	-5.63522	NoSignifi
1394	REACTOME_RECOGNITION_AND_ASSOCIATION_OF_DNA_GLYCOSYLASE_WITH_SITE_CONTAINING_AN_AFFECTED_PURINE	-1.94172	-0.0413902	0.0769515	0.0524376	-0.102156	-5.63601	NoSignifi
1395	REACTOME_ACTIVATION_OF_IRF3_IRF7_MEDIATED_BY_TBK1_IKK_EPSILON	-1.93506	-0.0384667	0.0780677	0.0532506	-0.114932	-5.64884	NoSignifi
1396	REACTOME_G_BETA_GAMMA_SIGNALLING_THROUGH_CDC42	-1.93029	-0.0392611	0.078854	0.0538399	-0.124055	-5.65802	NoSignifi
1397	PID_E2F_PATHWAY	-1.92084	-0.0193623	0.0805456	0.0550219	-0.127177	-5.67611	NoSignifi
1398	WP_GENES_RELATED_TO_PRIMARY_CILIUM_DEVELOPMENT_BASED_ON_CRISPR	-1.92031	-0.0196633	0.0805644	0.0550888	-0.174398	-5.67712	NoSignifi
1399	REACTOME_DNA_METHYLATION	-1.91875	-0.049833	0.0808134	0.0552863	-0.0833197	-5.6801	NoSignifi
1400	REACTOME_ATF6_ATF6_ALPHA_ACTIVATES_CHAPERONE_GENES	-1.91514	-0.0534024	0.0814442	0.0557451	-0.218496	-5.68698	NoSignifi
1401	BIOCARTA_SALMONELLA_PATHWAY	-1.91282	-0.0617389	0.0818389	0.0560428	-0.0693112	-5.69141	NoSignifi
1402	REACTOME_SUMOYLATION_OF_TRANSCRIPTION_COFACTORS	-1.90999	-0.0297584	0.0822963	0.0564057	-0.22507	-5.69677	NoSignifi
1403	REACTOME_PHASE_II_CONJUGATION_OF_COMPOUNDS	-1.90481	-0.0188427	0.0831049	0.0570771	-0.0493674	-5.7066	NoSignifi
1404	REACTOME_IRAK1_RECRUITS_IKK_COMPLEX	-1.9008	-0.0434613	0.0838273	0.0576013	-0.186923	-5.7142	NoSignifi
1405	REACTOME_NEGATIVE_REGULATION_OF_MAPK_PATHWAY	-1.89978	-0.0309797	0.0839392	0.0577346	-0.153192	-5.71611	NoSignifi
1406	WP_FGF23_SIGNALING_IN_HYPOPHOSPHATEMIC_RICKETS_AND_RELATED_DISORDERS	-1.89834	-0.0282759	0.0841753	0.0579253	0.128232	-5.71885	NoSignifi
1407	REACTOME_COLLAGEN_FORMATION	-1.89609	-0.0223836	0.0845652	0.0582219	0.0200372	-5.72309	NoSignifi
1408	REACTOME_RHOC_GTPASE_CYCLE	-1.89368	-0.0275278	0.0849874	0.0585411	-0.134818	-5.72762	NoSignifi
1409	REACTOME_SARS_COV_INFECTIONS	-1.89303	-0.0292636	0.0850724	0.0586283	-0.153592	-5.72886	NoSignifi
1410	REACTOME_CARNITINE_METABOLISM	-1.88346	-0.029284	0.086853	0.0599137	-0.078841	-5.74683	NoSignifi
1411	REACTOME_RAC3_GTPASE_CYCLE	-1.88253	-0.0239047	0.0869511	0.0600397	-0.139656	-5.74857	NoSignifi
1412	PID_IL27_PATHWAY	-1.87008	-0.0329353	0.0893407	0.0617498	-0.0836702	-5.7718	NoSignifi
1413	BIOCARTA_RAB_PATHWAY	-1.86965	-0.0510205	0.0893845	0.06181	-0.155996	-5.77261	NoSignifi
1414	WP_MOLYBDENUM_COFACTOR_MOCO_BIOSYNTHESIS	-1.86773	-0.0351754	0.0896848	0.0620779	0.224186	-5.77618	NoSignifi
1415	REACTOME_COPI_MEDIATED_ANTEROGRADE_TRANSPORT	-1.86496	-0.0312412	0.0902006	0.0624652	-0.136575	-5.78132	NoSignifi
1416	REACTOME_DAP12_SIGNALING	-1.85266	-0.029143	0.0925874	0.0642113	-0.0872704	-5.80407	NoSignifi
1417	KEGG_NON_HOMOLOGOUS_END_JOINING	-1.85185	-0.038085	0.0927109	0.0643281	-0.0362669	-5.80556	NoSignifi
1418	WP_NONHOMOLOGOUS_END_JOINING	-1.84604	-0.0413306	0.0937378	0.0651665	-0.013052	-5.81623	NoSignifi
1419	KEGG_ALANINE_ASPARTATE_AND_GLUTAMATE_METABOLISM	-1.84572	-0.0233293	0.0937606	0.0652138	-0.0534007	-5.81683	NoSignifi
1420	REACTOME_REGULATION_OF_TP53_ACTIVITY_THROUGH_ACETYLATION	-1.84518	-0.0321414	0.0938275	0.0652919	-0.215522	-5.81782	NoSignifi
1421	KEGG_LYSINE_DEGRADATION	-1.84356	-0.0245117	0.0941214	0.0655279	-0.166011	-5.82079	NoSignifi
1422	WP_NEURAL_CREST_CELL_MIGRATION_DURING_DEVELOPMENT	-1.84272	-0.0292421	0.0942528	0.065651	-0.104341	-5.82233	NoSignifi
1423	PID_RHOA_REG_PATHWAY	-1.83554	-0.0271368	0.095632	0.0667081	-0.0753203	-5.83547	NoSignifi
1424	REACTOME_DEFECTS_IN_VITAMIN_AND_COFACTOR_METABOLISM	-1.82998	-0.0293906	0.0967261	0.0675362	-0.148613	-5.84561	NoSignifi
1425	REACTOME_THROMBIN_SIGNALLING_THROUGH_PROTEINASE_ACTIVATED_RECEPTORS_PARS	-1.80723	-0.03056	0.101266	0.0710122	-0.138483	-5.88677	NoSignifi
1426	REACTOME_ACYL_CHAIN_REMODELLING_OF_PC	-1.80123	-0.0238995	0.102559	0.0719528	0.0734101	-5.89754	NoSignifi
1427	WP_HEAD_AND_NECK_SQUAMOUS_CELL_CARCINOMA	-1.79242	-0.0242729	0.104355	0.0733531	-0.184545	-5.91329	NoSignifi
1428	PID_IFNG_PATHWAY	-1.78457	-0.0268731	0.105954	0.0746195	-0.179935	-5.92726	NoSignifi
1429	PID_INTEGRIN_A9B1_PATHWAY	-1.78118	-0.0226427	0.106637	0.0751721	0.0493374	-5.93328	NoSignifi
1430	BIOCARTA_IRES_PATHWAY	-1.76223	-0.060825	0.110839	0.0783201	-0.199868	-5.96667	NoSignifi
1431	WP_TRYPTOPHAN_CATABOLISM_LEADING_TO_NAD_PRODUCTION	-1.7612	-0.0244371	0.110963	0.078495	0.125338	-5.96849	NoSignifi
1432	PID_WNT_NONCANONICAL_PATHWAY	-1.74727	-0.0251159	0.114086	0.0808829	-0.110751	-5.99281	NoSignifi
1433	REACTOME_P75NTR_RECRUITS_SIGNALLING_COMPLEXES	-1.73931	-0.0407821	0.115883	0.0822733	-0.0792761	-6.00662	NoSignifi
1434	REACTOME_POU5F1_OCT4_SOX2_NANOG_ACTIVATE_GENES_RELATED_TO_PROLIFERATION	-1.73369	-0.0207408	0.117065	0.0832655	0.34338	-6.01632	NoSignifi
1435	WP_AMYOTROPHIC_LATERAL_SCLEROSIS_ALS	-1.73367	-0.0245224	0.117065	0.0832699	-0.165363	-6.01636	NoSignifi
1436	WP_SULFATION_BIOTRANSFORMATION_REACTION	-1.73143	-0.034741	0.117568	0.0836674	-0.0899604	-6.02021	NoSignifi
1437	REACTOME_GLUCOCORTICOID_BIOSYNTHESIS	-1.72354	-0.0267955	0.119504	0.0850851	0.522791	-6.03379	NoSignifi
1438	PID_FAK_PATHWAY	-1.72234	-0.0282359	0.119721	0.0853024	-0.186439	-6.03585	NoSignifi
1439	WP_VEGFAVEGFR2_SIGNALING_PATHWAY	-1.72224	-0.0243694	0.119721	0.0853195	-0.136318	-6.03601	NoSignifi
1440	BIOCARTA_TH1TH2_PATHWAY	-1.71288	-0.0316578	0.1219	0.0870301	0.011721	-6.05202	NoSignifi
1441	REACTOME_BIOSYNTHESIS_OF_MARESINS	-1.71284	-0.0290083	0.1219	0.0870361	0.27141	-6.05208	NoSignifi
1442	BIOCARTA_BARRESTIN_PATHWAY	-1.7113	-0.0427223	0.122239	0.0873196	-0.155031	-6.0547	NoSignifi
1443	REACTOME_ONCOGENIC_MAPK_SIGNALING	-1.71074	-0.0263827	0.122328	0.0874239	-0.135632	-6.05566	NoSignifi
1444	PID_INTEGRIN1_PATHWAY	-1.69908	-0.027808	0.125255	0.0896001	-0.0724292	-6.07545	NoSignifi
1445	WP_NUCLEOTIDEBINDING_OLIGOMERIZATION_DOMAIN_NOD_PATHWAY	-1.69825	-0.0253895	0.125415	0.0897564	-0.0864941	-6.07685	NoSignifi
1446	WP_TGIF_DISRUPTION_OF_SHH_SIGNALING	-1.69238	-0.0409519	0.126791	0.0908689	-0.0639606	-6.08675	NoSignifi
1447	KEGG_RIG_I_LIKE_RECEPTOR_SIGNALING_PATHWAY	-1.68995	-0.0205518	0.127289	0.0913333	-0.208085	-6.09084	NoSignifi
1448	REACTOME_O_LINKED_GLYCOSYLATION	-1.68985	-0.0156994	0.127289	0.0913538	0.0573926	-6.09102	NoSignifi
1449	WP_MRNA_PROTEIN_AND_METABOLITE_INDUCATION_PATHWAY_BY_CYCLOSPORIN_A	-1.68957	-0.0502861	0.127303	0.091407	-0.105597	-6.09149	NoSignifi
1450	WP_NRP1TRIGGERED_SIGNALING_PATHWAYS_IN_PANCREATIC_CANCER	-1.68889	-0.0209558	0.127424	0.0915367	-0.133164	-6.09263	NoSignifi
1451	NABA_MATRISOME	-1.68843	-0.0090812	0.127488	0.0916255	0.152201	-6.0934	NoSignifi
1452	REACTOME_GOLGI_CISTERNAE_PERICENTRIOLAR_STACK_REORGANIZATION	-1.68728	-0.0388809	0.127736	0.0918467	-0.134248	-6.09534	NoSignifi
1453	REACTOME_THE_NLRP3_INFLAMMASOME	-1.67985	-0.0335158	0.129674	0.0932838	-0.143712	-6.10779	NoSignifi
1454	BIOCARTA_EDG1_PATHWAY	-1.6764	-0.0342239	0.130488	0.0939568	-0.124573	-6.11354	NoSignifi
1455	PID_TCR_PATHWAY	-1.66867	-0.0156934	0.132419	0.0954806	-0.00228984	-6.12642	NoSignifi
1456	WP_AMPACTIVATED_PROTEIN_KINASE_AMPK_SIGNALING	-1.6633	-0.0173377	0.133777	0.0965493	-0.185321	-6.13531	NoSignifi
1457	REACTOME_SPRY_REGULATION_OF_FGF_SIGNALING	-1.66029	-0.0390122	0.134551	0.0971531	-0.173006	-6.14029	NoSignifi
1458	WP_ANDROGEN_RECEPTOR_SIGNALING_PATHWAY	-1.65981	-0.026736	0.134623	0.0972505	-0.166222	-6.14109	NoSignifi
1459	REACTOME_CTLA4_INHIBITORY_SIGNALING	-1.65814	-0.0283236	0.135026	0.0975867	-0.0782069	-6.14384	NoSignifi
1460	REACTOME_CREB3_FACTORS_ACTIVATE_GENES	-1.65682	-0.0428482	0.135333	0.0978539	-0.205329	-6.14603	NoSignifi
1461	WP_OVERVIEW_OF_PROINFLAMMATORY_AND_PROFIBROTIC_MEDIATORS	-1.65607	-0.0169572	0.135481	0.0980066	0.289428	-6.14727	NoSignifi
1462	REACTOME_DDX58_IFIH1_MEDIATED_INDUCTION_OF_INTERFERON_ALPHA_BETA	-1.64903	-0.0229277	0.137335	0.0994402	-0.198309	-6.15885	NoSignifi
1463	REACTOME_HDACS_DEACETYLATE_HISTONES	-1.64677	-0.0280966	0.137911	0.0999035	-0.238404	-6.16255	NoSignifi
1464	REACTOME_MET_PROMOTES_CELL_MOTILITY	-1.62694	-0.028221	0.143502	0.10405	-0.13871	-6.19487	NoSignifi
1465	REACTOME_ARACHIDONATE_PRODUCTION_FROM_DAG	-1.6169	-0.0530561	0.146263	0.106199	-0.167031	-6.21107	NoSignifi
1466	WP_COMPLEMENT_ACTIVATION	-1.60288	-0.0208329	0.149996	0.109262	0.310102	-6.23355	NoSignifi
1467	REACTOME_PASSIVE_TRANSPORT_BY_AQUAPORINS	-1.601	-0.0206046	0.150428	0.109678	0.299246	-6.23655	NoSignifi
1468	WP_MET_IN_TYPE_1_PAPILLARY_RENAL_CELL_CARCINOMA	-1.6006	-0.0229706	0.150478	0.109765	-0.153917	-6.23718	NoSignifi
1469	WP_CILIARY_LANDSCAPE	-1.5945	-0.0208867	0.152169	0.111124	-0.15143	-6.24688	NoSignifi
1470	REACTOME_P75NTR_REGULATES_AXONOGENESIS	-1.58336	-0.0391789	0.15515	0.113641	0.010011	-6.26452	NoSignifi
1471	REACTOME_MATURATION_OF_SARS_COV_1_SPIKE_PROTEIN	-1.58006	-0.0526737	0.156035	0.114394	-0.183176	-6.26971	NoSignifi
1472	REACTOME_GASTRIN_CREB_SIGNALLING_PATHWAY_VIA_PKC_AND_MAPK	-1.57809	-0.0284153	0.156578	0.114845	-0.129082	-6.2728	NoSignifi
1473	REACTOME_NEGATIVE_FEEDBACK_REGULATION_OF_MAPK_PATHWAY	-1.57624	-0.0451463	0.157088	0.115272	-0.253344	-6.27571	NoSignifi
1474	REACTOME_SENESCENCE_ASSOCIATED_SECRETORY_PHENOTYPE_SASP	-1.57276	-0.0243271	0.158039	0.116076	-0.141016	-6.28117	NoSignifi
1475	REACTOME_INTRACELLULAR_SIGNALING_BY_SECOND_MESSENGERS	-1.56681	-0.0159249	0.159703	0.117459	-0.117328	-6.29046	NoSignifi
1476	REACTOME_NR1H2_NR1H3_REGULATE_GENE_EXPRESSION_LINKED_TO_TRIGLYCERIDE_LIPOLYSIS_IN_ADIPOSE	-1.56604	-0.0410655	0.159805	0.117641	-0.119211	-6.29167	NoSignifi
1477	REACTOME_SIGNALING_BY_MST1	-1.56392	-0.0259975	0.16026	0.118137	0.129761	-6.29497	NoSignifi
1478	BIOCARTA_PS1_PATHWAY	-1.56081	-0.03314	0.161178	0.118868	-0.198273	-6.2998	NoSignifi
1479	REACTOME_TRANSPORT_OF_NUCLEOTIDE_SUGARS	-1.55781	-0.0321465	0.161923	0.11958	-0.236066	-6.30447	NoSignifi
1480	BIOCARTA_CDK5_PATHWAY	-1.54631	-0.031972	0.165271	0.122331	-0.160869	-6.32224	NoSignifi
1481	PID_CDC42_REG_PATHWAY	-1.54568	-0.0258884	0.165403	0.122483	-0.117571	-6.32321	NoSignifi
1482	WP_FOLLICLE_STIMULATING_HORMONE_FSH_SIGNALING_PATHWAY	-1.54458	-0.0292247	0.165687	0.122749	-0.195398	-6.3249	NoSignifi
1483	WP_DISORDERS_OF_FOLATE_METABOLISM_AND_TRANSPORT	-1.54238	-0.026063	0.166255	0.123282	-0.133358	-6.32828	NoSignifi
1484	REACTOME_HYDROLYSIS_OF_LPC	-1.54032	-0.0296374	0.166855	0.123783	0.0533796	-6.33144	NoSignifi
1485	WP_EICOSANOID_METABOLISM_VIA_LIPOOXYGENASES_LOX	-1.5345	-0.0205638	0.168624	0.125209	-0.0138208	-6.34036	NoSignifi
1486	REACTOME_TELOMERE_C_STRAND_SYNTHESIS_INITIATION	-1.53176	-0.0309089	0.169391	0.125883	-0.178382	-6.34454	NoSignifi
1487	WP_IL17_SIGNALING_PATHWAY	-1.53148	-0.0239189	0.169394	0.125951	-0.136937	-6.34496	NoSignifi
1488	REACTOME_NR1H2_NR1H3_REGULATE_GENE_EXPRESSION_TO_CONTROL_BILE_ACID_HOMEOSTASIS	-1.52504	-0.0403483	0.171391	0.127551	-0.248649	-6.35477	NoSignifi
1489	WP_SARSCOV2_INNATE_IMMUNITY_EVASION_AND_CELLSPECIFIC_IMMUNE_RESPONSE	-1.52277	-0.0171867	0.172073	0.128116	-0.0869137	-6.3582	NoSignifi
1490	REACTOME_SIGNALING_BY_NTRK3_TRKC	-1.49951	-0.0275973	0.179302	0.13404	-0.175659	-6.39321	NoSignifi
1491	REACTOME_DOWNSTREAM_SIGNALING_OF_ACTIVATED_FGFR4	-1.49363	-0.0211032	0.181134	0.135572	0.0218876	-6.40198	NoSignifi
1492	PID_FANCONI_PATHWAY	-1.49241	-0.0187056	0.181452	0.135891	-0.139381	-6.40379	NoSignifi
1493	REACTOME_TRIGLYCERIDE_METABOLISM	-1.48107	-0.0183626	0.185039	0.138888	-0.0897191	-6.42058	NoSignifi
1494	BIOCARTA_BTG2_PATHWAY	-1.48008	-0.0339831	0.185308	0.139152	-0.0248195	-6.42204	NoSignifi
1495	REACTOME_THYROXINE_BIOSYNTHESIS	-1.46492	-0.0213359	0.190159	0.143242	0.479939	-6.44427	NoSignifi
1496	REACTOME_RESPONSE_TO_ELEVATED_PLATELET_CYTOSOLIC_CA2	-1.45647	-0.0234729	0.19291	0.14556	-0.102872	-6.45656	NoSignifi
1497	WP_HIPPOYAP_SIGNALING_PATHWAY	-1.45508	-0.0264183	0.193318	0.145946	-0.203462	-6.45859	NoSignifi
1498	REACTOME_MHC_CLASS_II_ANTIGEN_PRESENTATION	-1.45356	-0.0202875	0.193704	0.146367	-0.11156	-6.46079	NoSignifi
1499	REACTOME_NICOTINAMIDE_SALVAGING	-1.4518	-0.0251518	0.194176	0.146854	-0.124708	-6.46333	NoSignifi
1500	KEGG_COMPLEMENT_AND_COAGULATION_CASCADES	-1.4512	-0.0150982	0.194227	0.147023	0.20071	-6.4642	NoSignifi
1501	WP_EFFECT_OF_PROGERIN_ON_GENES_INVOLVED_IN_HUTCHINSONGILFORD_PROGERIA_SYNDROME	-1.44385	-0.026879	0.196683	0.14908	-0.237294	-6.4748	NoSignifi
1502	REACTOME_BIOSYNTHESIS_OF_SPECIALIZED_PRORESOLVING_MEDIATORS_SPMS	-1.44009	-0.0245903	0.197904	0.150139	-0.00877413	-6.48019	NoSignifi
1503	REACTOME_SYNTHESIS_OF_WYBUTOSINE_AT_G37_OF_TRNA_PHE	-1.43617	-0.0351661	0.199106	0.151251	-0.152182	-6.48581	NoSignifi
1504	REACTOME_SYNAPTIC_ADHESION_LIKE_MOLECULES	-1.43068	-0.0222559	0.200904	0.152819	-0.0168226	-6.49365	NoSignifi
1505	REACTOME_RHOG_GTPASE_CYCLE	-1.43016	-0.0196316	0.201011	0.152968	-0.141043	-6.49439	NoSignifi
1506	REACTOME_MITOTIC_PROMETAPHASE	-1.4258	-0.0153424	0.20243	0.154224	-0.117239	-6.5006	NoSignifi
1507	WP_GANGLIO_SPHINGOLIPID_METABOLISM	-1.4257	-0.0271581	0.20243	0.154252	-0.0280719	-6.50074	NoSignifi
1508	REACTOME_INTRA_GOLGI_AND_RETROGRADE_GOLGI_TO_ER_TRAFFIC	-1.42388	-0.0180823	0.20303	0.154777	-0.130554	-6.50332	NoSignifi
1509	REACTOME_DISEASES_OF_SIGNAL_TRANSDUCTION_BY_GROWTH_FACTOR_RECEPTORS_AND_SECOND_MESSENGERS	-1.42042	-0.0181374	0.204149	0.155782	-0.115258	-6.50822	NoSignifi
1510	REACTOME_DEFECTS_IN_COBALAMIN_B12_METABOLISM	-1.42024	-0.0284697	0.204149	0.155836	-0.183468	-6.50848	NoSignifi
1511	REACTOME_SIGNALING_BY_PDGFRA_TRANSMEMBRANE_JUXTAMEMBRANE_AND_KINASE_DOMAIN_MUTANTS	-1.41803	-0.0322986	0.20481	0.156478	-0.238102	-6.5116	NoSignifi
1512	REACTOME_COBALAMIN_CBL_VITAMIN_B12_TRANSPORT_AND_METABOLISM	-1.4172	-0.0245603	0.204878	0.15672	-0.141987	-6.51277	NoSignifi
1513	PID_EPHB_FWD_PATHWAY	-1.41699	-0.025285	0.204878	0.156781	-0.141673	-6.51306	NoSignifi
1514	REACTOME_UNWINDING_OF_DNA	-1.41691	-0.0238576	0.204878	0.156805	-0.00252218	-6.51318	NoSignifi
1515	REACTOME_INTERLEUKIN_2_FAMILY_SIGNALING	-1.40903	-0.0177217	0.207542	0.159122	0.0145953	-6.52427	NoSignifi
1516	PID_P38_ALPHA_BETA_PATHWAY	-1.40799	-0.0218679	0.207851	0.159429	-0.120747	-6.52573	NoSignifi
1517	REACTOME_SIGNALING_BY_MAPK_MUTANTS	-1.40722	-0.0368104	0.208058	0.159658	-0.160363	-6.52681	NoSignifi
1518	WP_LDLRAD4_AND_WHAT_WE_KNOW_ABOUT_IT	-1.39852	-0.0338064	0.211288	0.162252	-0.193051	-6.53897	NoSignifi
1519	REACTOME_REGULATION_OF_BACH1_ACTIVITY	-1.39843	-0.0443371	0.211288	0.162278	-0.173047	-6.53909	NoSignifi
1520	REACTOME_METABOLISM_OF_STEROID_HORMONES	-1.39549	-0.0188523	0.212226	0.163161	-0.00159994	-6.54318	NoSignifi
1521	WP_PROGERIAASSOCIATED_LIPODYSTROPHY	-1.38146	-0.0264345	0.217331	0.16743	-0.13573	-6.56259	NoSignifi
1522	REACTOME_G_PROTEIN_BETA_GAMMA_SIGNALLING	-1.38087	-0.022436	0.217445	0.167611	-0.107602	-6.5634	NoSignifi
1523	REACTOME_SIGNALING_BY_RHO_GTPASES_MIRO_GTPASES_AND_RHOBTB3	-1.3807	-0.0151994	0.217445	0.167664	-0.104969	-6.56363	NoSignifi
1524	REACTOME_ELASTIC_FIBRE_FORMATION	-1.3783	-0.0166171	0.218216	0.168405	0.0035637	-6.56694	NoSignifi
1525	REACTOME_MOLYBDENUM_COFACTOR_BIOSYNTHESIS	-1.3758	-0.0343106	0.219122	0.169178	-0.139855	-6.57037	NoSignifi
1526	WP_REGUCALCIN_IN_PROXIMAL_TUBULE_EPITHELIAL_KIDNEY_CELLS	-1.3656	-0.0212735	0.223046	0.172357	-0.158571	-6.5843	NoSignifi
1527	WP_LTF_DANGER_SIGNAL_RESPONSE_PATHWAY	-1.36044	-0.0199644	0.224955	0.173984	0.0337106	-6.59131	NoSignifi
1528	REACTOME_METABOLISM_OF_AMINE_DERIVED_HORMONES	-1.36001	-0.0165732	0.22503	0.174117	0.531393	-6.59188	NoSignifi
1529	REACTOME_TIE2_SIGNALING	-1.35801	-0.026004	0.225752	0.174751	-0.151474	-6.59459	NoSignifi
1530	REACTOME_TOLL_LIKE_RECEPTOR_CASCADES	-1.35354	-0.0134007	0.22749	0.176173	-0.142883	-6.60063	NoSignifi
1531	REACTOME_TOLL_LIKE_RECEPTOR_TLR1_TLR2_CASCADE	-1.3519	-0.014421	0.228068	0.176697	-0.150204	-6.60284	NoSignifi
1532	PID_NFAT_3PATHWAY	-1.34948	-0.0200518	0.228772	0.177473	-0.180032	-6.6061	NoSignifi
1533	BIOCARTA_TRKA_PATHWAY	-1.3486	-0.027563	0.229037	0.177755	-0.0935704	-6.60728	NoSignifi
1534	REACTOME_INTERACTION_BETWEEN_L1_AND_ANKYRINS	-1.3466	-0.0257829	0.229768	0.1784	-0.00418085	-6.60997	NoSignifi
1535	KEGG_STARCH_AND_SUCROSE_METABOLISM	-1.34302	-0.0191193	0.231055	0.179555	-0.132369	-6.61476	NoSignifi
1536	REACTOME_PHENYLALANINE_METABOLISM	-1.33575	-0.0424112	0.233797	0.18192	-0.131405	-6.62446	NoSignifi
1537	WP_16P112_DISTAL_DELETION_SYNDROME	-1.33452	-0.0232688	0.234126	0.182321	-0.127014	-6.62609	NoSignifi
1538	REACTOME_CYCLIN_D_ASSOCIATED_EVENTS_IN_G1	-1.33449	-0.0206919	0.234126	0.182334	-0.183979	-6.62614	NoSignifi
1539	REACTOME_CD22_MEDIATED_BCR_REGULATION	-1.33049	-0.0259223	0.235507	0.183647	0.236092	-6.63145	NoSignifi
1540	REACTOME_CASPASE_ACTIVATION_VIA_DEATH_RECEPTORS_IN_THE_PRESENCE_OF_LIGAND	-1.32302	-0.0204211	0.238262	0.186115	-0.0567688	-6.64132	NoSignifi
1541	REACTOME_NETRIN_1_SIGNALING	-1.31539	-0.0191569	0.241217	0.188666	-0.122004	-6.65135	NoSignifi
1542	REACTOME_CD28_CO_STIMULATION	-1.31422	-0.021385	0.241411	0.189057	-0.157789	-6.65288	NoSignifi
1543	BIOCARTA_CTLA4_PATHWAY	-1.31421	-0.0169466	0.241411	0.189061	0.32124	-6.65289	NoSignifi
1544	PID_ILK_PATHWAY	-1.30497	-0.0259572	0.245088	0.192187	-0.189304	-6.66495	NoSignifi
1545	WP_THERMOGENESIS	-1.28259	-0.0118976	0.254293	0.199917	-0.152648	-6.6938	NoSignifi
1546	WP_IL9_SIGNALING_PATHWAY	-1.27986	-0.0288375	0.255296	0.200877	-0.178278	-6.69729	NoSignifi
1547	BIOCARTA_ERBB4_PATHWAY	-1.27945	-0.0314896	0.255368	0.20102	-0.170692	-6.69781	NoSignifi
1548	REACTOME_INTERLEUKIN_RECEPTOR_SHC_SIGNALING	-1.27608	-0.0189491	0.256685	0.202211	-0.0926426	-6.70211	NoSignifi
1549	REACTOME_SIGNALING_BY_FLT3_ITD_AND_TKD_MUTANTS	-1.27585	-0.0245851	0.256685	0.20229	-0.205931	-6.7024	NoSignifi
1550	REACTOME_RAP1_SIGNALLING	-1.27562	-0.0229335	0.256685	0.202371	-0.137188	-6.70269	NoSignifi
1551	REACTOME_GALACTOSE_CATABOLISM	-1.27554	-0.0366018	0.256685	0.202401	-0.265221	-6.7028	NoSignifi
1552	SIG_CHEMOTAXIS	-1.26373	-0.0229265	0.261573	0.206607	-0.149091	-6.71773	NoSignifi
1553	PID_ERBB1_INTERNALIZATION_PATHWAY	-1.26121	-0.0199964	0.262384	0.207512	-0.197971	-6.7209	NoSignifi
1554	REACTOME_MRNA_EDITING	-1.26074	-0.0346094	0.262467	0.207681	-0.0834421	-6.72149	NoSignifi
1555	REACTOME_TRAFFICKING_AND_PROCESSING_OF_ENDOSOMAL_TLR	-1.25056	-0.0316693	0.266925	0.211372	-0.198271	-6.73423	NoSignifi
1556	REACTOME_RESPONSE_OF_MTB_TO_PHAGOCYTOSIS	-1.24901	-0.0273339	0.267526	0.211938	-0.162013	-6.73616	NoSignifi
1557	REACTOME_HUR_ELAVL1_BINDS_AND_STABILIZES_MRNA	-1.24822	-0.0355487	0.267777	0.212227	-0.174241	-6.73714	NoSignifi
1558	REACTOME_POLB_DEPENDENT_LONG_PATCH_BASE_EXCISION_REPAIR	-1.24125	-0.032093	0.270668	0.21479	-0.162159	-6.74579	NoSignifi
1559	WP_16P112_PROXIMAL_DELETION_SYNDROME	-1.24013	-0.0166669	0.271077	0.215206	-0.112291	-6.74718	NoSignifi
1560	WP_PREGNANE_X_RECEPTOR_PATHWAY	-1.23937	-0.0175267	0.271313	0.215484	-0.0172969	-6.74811	NoSignifi
1561	PID_RAC1_REG_PATHWAY	-1.22244	-0.0181119	0.278812	0.221814	-0.0655487	-6.76888	NoSignifi
1562	REACTOME_PRESYNAPTIC_FUNCTION_OF_KAINATE_RECEPTORS	-1.21645	-0.0224157	0.281311	0.224085	-0.0823142	-6.77616	NoSignifi
1563	REACTOME_CROSS_PRESENTATION_OF_PARTICULATE_EXOGENOUS_ANTIGENS_PHAGOSOMES	-1.21471	-0.0294524	0.282023	0.224748	-0.0630132	-6.77827	NoSignifi
1564	WP_INTRAFLAGELLAR_TRANSPORT_PROTEINS_BINDING_TO_DYNEIN	-1.21376	-0.025391	0.282361	0.225112	-0.146278	-6.77942	NoSignifi
1565	PID_P38_GAMMA_DELTA_PATHWAY	-1.21191	-0.0271893	0.283011	0.22582	-0.190407	-6.78166	NoSignifi
1566	KEGG_N_GLYCAN_BIOSYNTHESIS	-1.20935	-0.0163999	0.284119	0.226799	-0.157586	-6.78475	NoSignifi
1567	REACTOME_REGULATION_OF_GENE_EXPRESSION_IN_BETA_CELLS	-1.20671	-0.0256156	0.285272	0.227816	0.032295	-6.78793	NoSignifi
1568	REACTOME_TGF_BETA_RECEPTOR_SIGNALING_IN_EMT_EPITHELIAL_TO_MESENCHYMAL_TRANSITION	-1.20639	-0.0303367	0.285304	0.227937	-0.122092	-6.78831	NoSignifi
1569	WP_MAMMARY_GLAND_DEVELOPMENT_PATHWAY_PUBERTY_STAGE_2_OF_4	-1.20456	-0.03467	0.285951	0.228646	-0.180062	-6.79051	NoSignifi
1570	WP_G13_SIGNALING_PATHWAY	-1.20402	-0.0226038	0.286089	0.228852	-0.13336	-6.79116	NoSignifi
1571	KEGG_GLYCOSPHINGOLIPID_BIOSYNTHESIS_GANGLIO_SERIES	-1.20164	-0.0241448	0.287121	0.229774	-0.119547	-6.79401	NoSignifi
1572	REACTOME_RHO_GTPASES_ACTIVATE_FORMINS	-1.20049	-0.01547	0.287559	0.230221	-0.116723	-6.79539	NoSignifi
1573	BIOCARTA_EIF_PATHWAY	-1.18688	-0.0344293	0.293835	0.235542	-0.159748	-6.81158	NoSignifi
1574	REACTOME_ASSEMBLY_OF_ACTIVE_LPL_AND_LIPC_LIPASE_COMPLEXES	-1.18572	-0.0210507	0.294194	0.236003	-0.103569	-6.81296	NoSignifi
1575	REACTOME_REGULATION_OF_SIGNALING_BY_NODAL	-1.18565	-0.019063	0.294194	0.236027	0.109681	-6.81303	NoSignifi
1576	REACTOME_SIGNALLING_TO_ERKS	-1.18409	-0.0184817	0.294593	0.236643	-0.197906	-6.81487	NoSignifi
1577	WP_LEUKOCYTEINTRINSIC_HIPPO_PATHWAY_FUNCTIONS	-1.18166	-0.016187	0.295669	0.237607	-0.0816258	-6.81774	NoSignifi
1578	WP_EICOSANOID_METABOLISM_VIA_CYTOCHROME_P450_MONOOXYGENASES_PATHWAY	-1.17374	-0.0224322	0.298971	0.240763	0.130976	-6.82703	NoSignifi
1579	WP_DEREGULATION_OF_RAB_AND_RAB_EFFECTOR_GENES_IN_BLADDER_CANCER	-1.17291	-0.0220276	0.29926	0.241096	-0.0644948	-6.828	NoSignifi
1580	WP_ATR_SIGNALING	-1.1647	-0.0232938	0.302989	0.244405	-0.203873	-6.83757	NoSignifi
1581	REACTOME_NR1H2_NR1H3_REGULATE_GENE_EXPRESSION_LINKED_TO_GLUCONEOGENESIS	-1.14692	-0.0344754	0.311854	0.251677	-0.264379	-6.85806	NoSignifi
1582	REACTOME_ASPARAGINE_N_LINKED_GLYCOSYLATION	-1.14317	-0.0138763	0.313274	0.253227	-0.136737	-6.86234	NoSignifi
1583	SA_PROGRAMMED_CELL_DEATH	-1.14236	-0.0235771	0.313559	0.253563	-0.180493	-6.86326	NoSignifi
1584	REACTOME_G_BETA_GAMMA_SIGNALLING_THROUGH_PI3KGAMMA	-1.13825	-0.0214623	0.315152	0.255274	-0.116581	-6.86793	NoSignifi
1585	KEGG_MTOR_SIGNALING_PATHWAY	-1.13669	-0.0149799	0.315828	0.255927	-0.20629	-6.8697	NoSignifi
1586	PID_TCPTP_PATHWAY	-1.13638	-0.0185601	0.315856	0.256056	-0.190947	-6.87005	NoSignifi
1587	REACTOME_MAPK3_ERK1_ACTIVATION	-1.13262	-0.0260109	0.317669	0.257633	-0.15622	-6.87431	NoSignifi
1588	REACTOME_LDL_REMODELING	-1.1309	-0.0582483	0.31843	0.258357	-0.0878864	-6.87625	NoSignifi
1589	PID_LKB1_PATHWAY	-1.12937	-0.0163398	0.31909	0.258999	-0.154082	-6.87797	NoSignifi
1590	REACTOME_ACTIVATION_OF_BAD_AND_TRANSLOCATION_TO_MITOCHONDRIA	-1.12359	-0.0288721	0.321966	0.261442	-0.159809	-6.88445	NoSignifi
1591	PID_PI3KCI_AKT_PATHWAY	-1.11637	-0.0212144	0.325217	0.264518	-0.203217	-6.89252	NoSignifi
1592	BIOCARTA_ARAP_PATHWAY	-1.115	-0.0245177	0.325802	0.265104	-0.231594	-6.89404	NoSignifi
1593	REACTOME_CIRCADIAN_CLOCK	-1.1112	-0.014226	0.3274	0.266734	-0.191367	-6.89825	NoSignifi
1594	REACTOME_RESPONSE_OF_EIF2AK1_HRI_TO_HEME_DEFICIENCY	-1.10926	-0.0260367	0.328295	0.267573	-0.161114	-6.90041	NoSignifi
1595	REACTOME_JOSEPHIN_DOMAIN_DUBS	-1.10761	-0.0334833	0.329028	0.268281	-0.191357	-6.90222	NoSignifi
1596	REACTOME_NEGATIVE_REGULATION_OF_FGFR1_SIGNALING	-1.10581	-0.0192431	0.329849	0.269061	-0.124974	-6.90421	NoSignifi
1597	REACTOME_CREB_PHOSPHORYLATION	-1.0984	-0.0289984	0.333402	0.272283	-0.23879	-6.91236	NoSignifi
1598	REACTOME_NA_CL_DEPENDENT_NEUROTRANSMITTER_TRANSPORTERS	-1.09837	-0.012794	0.333402	0.272295	0.408923	-6.91239	NoSignifi
1599	WP_SARSCOV2_REPLICATION_ORGANELLE_FORMATION	-1.09471	-0.0267301	0.335223	0.273895	-0.232324	-6.91639	NoSignifi
1600	WP_PI3KAKTMTOR_SIGNALING_PATHWAY_AND_THERAPEUTIC_OPPORTUNITIES	-1.09236	-0.0182405	0.335758	0.274924	-0.150667	-6.91895	NoSignifi
1601	BIOCARTA_RNA_PATHWAY	-1.09227	-0.0269215	0.335758	0.274967	-0.165656	-6.91905	NoSignifi
1602	REACTOME_BINDING_AND_UPTAKE_OF_LIGANDS_BY_SCAVENGER_RECEPTORS	-1.09217	-0.0207167	0.335758	0.275008	-0.10134	-6.91916	NoSignifi
1603	PID_LYMPH_ANGIOGENESIS_PATHWAY	-1.0871	-0.0212616	0.338208	0.277242	-0.155176	-6.92467	NoSignifi
1604	REACTOME_TRANSCRIPTIONAL_REGULATION_OF_WHITE_ADIPOCYTE_DIFFERENTIATION	-1.08163	-0.0106918	0.340883	0.279664	-0.182328	-6.93058	NoSignifi
1605	WP_RETINOBLASTOMA_GENE_IN_CANCER	-1.08071	-0.0118067	0.341243	0.280074	-0.156706	-6.93157	NoSignifi
1606	REACTOME_SUMOYLATION_OF_DNA_METHYLATION_PROTEINS	-1.06585	-0.018994	0.348933	0.286737	-0.173484	-6.94747	NoSignifi
1607	REACTOME_RAF_INDEPENDENT_MAPK1_3_ACTIVATION	-1.06219	-0.0198257	0.35052	0.288394	-0.128672	-6.95135	NoSignifi
1608	REACTOME_PYROPTOSIS	-1.0547	-0.0177311	0.354376	0.291804	-0.173221	-6.95925	NoSignifi
1609	WP_NITRIC_OXIDE_METABOLISM_IN_CYSTIC_FIBROSIS	-1.05201	-0.0167825	0.355705	0.293037	0.132564	-6.96208	NoSignifi
1610	WP_ATM_SIGNALING_IN_DEVELOPMENT_AND_DISEASE	-1.04181	-0.0140075	0.360846	0.297737	-0.246681	-6.97272	NoSignifi
1611	REACTOME_EGFR_TRANSACTIVATION_BY_GASTRIN	-1.03899	-0.0222199	0.362286	0.299047	-0.077256	-6.97565	NoSignifi
1612	WP_NANOMATERIALINDUCED_INFLAMMASOME_ACTIVATION	-1.03269	-0.0317472	0.365374	0.301987	-0.179842	-6.98216	NoSignifi
1613	REACTOME_ACYL_CHAIN_REMODELLING_OF_PI	-1.03248	-0.0145608	0.365374	0.302086	0.135274	-6.98238	NoSignifi
1614	PID_TAP63_PATHWAY	-1.02888	-0.0139183	0.366817	0.303773	-0.14801	-6.98608	NoSignifi
1615	WP_RELATIONSHIP_BETWEEN_INFLAMMATION_COX2_AND_EGFR	-1.0282	-0.0165119	0.367056	0.304093	-0.147202	-6.98677	NoSignifi
1616	REACTOME_HEME_SIGNALING	-1.02421	-0.0139534	0.369166	0.30597	-0.223035	-6.99085	NoSignifi
1617	WP_TRANSCRIPTION_FACTORS_REGULATE_MIRNAS_RELATED_TO_CARDIAC_HYPERTROPHY	-1.01568	-0.0257906	0.373509	0.310016	-0.2047	-6.99953	NoSignifi
1618	REACTOME_ESTABLISHMENT_OF_SISTER_CHROMATID_COHESION	-1.01542	-0.0228922	0.373509	0.310138	-0.234795	-6.99979	NoSignifi
1619	BIOCARTA_SET_PATHWAY	-1.01531	-0.0302805	0.373509	0.310192	-0.228278	-6.9999	NoSignifi
1620	REACTOME_LYSOSOME_VESICLE_BIOGENESIS	-1.01282	-0.0208205	0.374786	0.311378	-0.116043	-7.00242	NoSignifi
1621	REACTOME_MET_RECEPTOR_ACTIVATION	-1.0084	-0.0143808	0.376802	0.313493	0.243586	-7.00687	NoSignifi
1622	REACTOME_ERYTHROCYTES_TAKE_UP_OXYGEN_AND_RELEASE_CARBON_DIOXIDE	-1.00673	-0.0103695	0.377515	0.314296	0.2646	-7.00855	NoSignifi
1623	REACTOME_POST_TRANSLATIONAL_PROTEIN_MODIFICATION	-0.998059	-0.00911737	0.382099	0.31848	-0.134237	-7.01722	NoSignifi
1624	WP_FIBRIN_COMPLEMENT_RECEPTOR_3_SIGNALING_PATHWAY	-0.992488	-0.0119311	0.385038	0.321188	-0.0129004	-7.02275	NoSignifi
1625	PID_ANTHRAX_PATHWAY	-0.98881	-0.016805	0.386879	0.322984	-0.100994	-7.02638	NoSignifi
1626	REACTOME_CASPASE_ACTIVATION_VIA_EXTRINSIC_APOPTOTIC_SIGNALLING_PATHWAY	-0.985634	-0.0133612	0.388274	0.32454	-0.100111	-7.02951	NoSignifi
1627	BIOCARTA_ERAD_PATHWAY	-0.98293	-0.0202423	0.389707	0.325868	-0.173033	-7.03216	NoSignifi
1628	REACTOME_PI5P_REGULATES_TP53_ACETYLATION	-0.980959	-0.0233154	0.390711	0.326838	-0.257411	-7.03409	NoSignifi
1629	WP_VITAMIN_B12_DISORDERS	-0.97606	-0.0208591	0.393204	0.329259	-0.172501	-7.03887	NoSignifi
1630	WP_ID_SIGNALING_PATHWAY	-0.975937	-0.0183686	0.393204	0.32932	-0.198469	-7.03899	NoSignifi
1631	REACTOME_SCAVENGING_OF_HEME_FROM_PLASMA	-0.960832	-0.0216747	0.40156	0.336857	0.201821	-7.05358	NoSignifi
1632	REACTOME_ABERRANT_REGULATION_OF_MITOTIC_G1_S_TRANSITION_IN_CANCER_DUE_TO_RB1_DEFECTS	-0.95624	-0.0182625	0.403671	0.339171	-0.184052	-7.05797	NoSignifi
1633	REACTOME_COLLAGEN_CHAIN_TRIMERIZATION	-0.954004	-0.0125599	0.404693	0.340301	0.130727	-7.0601	NoSignifi
1634	NABA_COLLAGENS	-0.954004	-0.0125599	0.404693	0.340301	0.130727	-7.0601	NoSignifi
1635	REACTOME_APEX1_INDEPENDENT_RESOLUTION_OF_AP_SITES_VIA_THE_SINGLE_NUCLEOTIDE_REPLACEMENT_PATHWAY	-0.950112	-0.0209915	0.406714	0.342274	-0.192204	-7.06379	NoSignifi
1636	BIOCARTA_RNAPOL3_PATHWAY	-0.949051	-0.0237187	0.407122	0.342813	-0.23991	-7.06479	NoSignifi
1637	REACTOME_GRB2_EVENTS_IN_ERBB2_SIGNALING	-0.946633	-0.0165698	0.408329	0.344043	-0.0376813	-7.06708	NoSignifi
1638	PID_SYNDECAN_1_PATHWAY	-0.944847	-0.0102086	0.409246	0.344954	0.0161281	-7.06876	NoSignifi
1639	WP_TLR4_SIGNALING_AND_TOLERANCE	-0.944395	-0.0139239	0.409295	0.345184	-0.204592	-7.06919	NoSignifi
1640	WP_DEGRADATION_PATHWAY_OF_SPHINGOLIPIDS_INCLUDING_DISEASES	-0.944228	-0.0254192	0.409295	0.34527	-0.209139	-7.06935	NoSignifi
1641	BIOCARTA_IL22BP_PATHWAY	-0.935155	-0.0236545	0.414481	0.349923	-0.179933	-7.07785	NoSignifi
1642	WP_MIRNAS_INVOLVED_IN_DNA_DAMAGE_RESPONSE	-0.924677	-0.0187997	0.41977	0.355346	-0.208233	-7.08757	NoSignifi
1643	WP_TCA_CYCLE_NUTRIENT_USE_AND_INVASIVENESS_OF_OVARIAN_CANCER	-0.920617	-0.0305188	0.421901	0.357461	-0.174216	-7.0913	NoSignifi
1644	REACTOME_PTK6_EXPRESSION	-0.919173	-0.0275488	0.422456	0.358216	-0.277666	-7.09263	NoSignifi
1645	REACTOME_GOLGI_TO_ER_RETROGRADE_TRANSPORT	-0.913444	-0.0131792	0.425829	0.361218	-0.149158	-7.09786	NoSignifi
1646	REACTOME_VLDL_CLEARANCE	-0.908823	-0.0312051	0.428189	0.363651	-0.289317	-7.10206	NoSignifi
1647	REACTOME_CDC6_ASSOCIATION_WITH_THE_ORC_ORIGIN_COMPLEX	-0.907887	-0.0140117	0.428601	0.364146	0.014569	-7.10291	NoSignifi
1648	REACTOME_BASE_EXCISION_REPAIR_AP_SITE_FORMATION	-0.88624	-0.0159757	0.44097	0.375691	-0.16139	-7.12227	NoSignifi
1649	BIOCARTA_CYTOKINE_PATHWAY	-0.88492	-0.0190404	0.441631	0.376402	0.000737661	-7.12344	NoSignifi
1650	BIOCARTA_STATHMIN_PATHWAY	-0.881334	-0.0134163	0.443728	0.378338	0.0715778	-7.1266	NoSignifi
1651	REACTOME_STRIATED_MUSCLE_CONTRACTION	-0.880276	-0.0110907	0.44405	0.378911	0.10136	-7.12753	NoSignifi
1652	REACTOME_REGULATION_OF_COMMISSURAL_AXON_PATHFINDING_BY_SLIT_AND_ROBO	-0.875745	-0.0147997	0.446579	0.381369	0.106217	-7.13149	NoSignifi
1653	REACTOME_DEFECTIVE_C1GALT1C1_CAUSES_TNPS	-0.872576	-0.0173831	0.448422	0.383093	0.0248254	-7.13426	NoSignifi
1654	REACTOME_TRANSPORT_TO_THE_GOLGI_AND_SUBSEQUENT_MODIFICATION	-0.854556	-0.0113344	0.459467	0.392992	-0.129253	-7.14978	NoSignifi
1655	WP_SPHINGOLIPID_PATHWAY	-0.850682	-0.0113166	0.461616	0.39514	-0.110529	-7.15307	NoSignifi
1656	PID_RAC1_PATHWAY	-0.849621	-0.0151139	0.462123	0.395729	-0.129115	-7.15397	NoSignifi
1657	REACTOME_SARS_COV_2_INFECTION	-0.844626	-0.0133912	0.465017	0.398511	-0.151281	-7.15819	NoSignifi
1658	REACTOME_CLASS_I_PEROXISOMAL_MEMBRANE_PROTEIN_IMPORT	-0.844613	-0.0152884	0.465017	0.398519	-0.196669	-7.1582	NoSignifi
1659	PID_RETINOIC_ACID_PATHWAY	-0.843507	-0.0114635	0.465373	0.399137	-0.247262	-7.15913	NoSignifi
1660	PID_HNF3A_PATHWAY	-0.836738	-0.0129479	0.46949	0.40293	-0.127209	-7.1648	NoSignifi
1661	REACTOME_FCGAMMA_RECEPTOR_FCGR_DEPENDENT_PHAGOCYTOSIS	-0.836643	-0.0143195	0.46949	0.402983	-0.102192	-7.16488	NoSignifi
1662	REACTOME_PHOSPHOLIPASE_C_MEDIATED_CASCADE_FGFR2	-0.833435	-0.0107505	0.471225	0.404788	0.291456	-7.16756	NoSignifi
1663	REACTOME_SARS_COV_1_INFECTION	-0.831343	-0.0141017	0.47223	0.405968	-0.137266	-7.16929	NoSignifi
1664	REACTOME_TRAF6_MEDIATED_IRF7_ACTIVATION_IN_TLR7_8_OR_9_SIGNALING	-0.829813	-0.0215616	0.472866	0.406833	-0.16969	-7.17056	NoSignifi
1665	WP_G1_TO_S_CELL_CYCLE_CONTROL	-0.823529	-0.00841987	0.476447	0.410394	-0.144537	-7.17574	NoSignifi
1666	KEGG_GALACTOSE_METABOLISM	-0.815902	-0.0131816	0.480932	0.414741	-0.237567	-7.18198	NoSignifi
1667	KEGG_GLYCOSAMINOGLYCAN_BIOSYNTHESIS_KERATAN_SULFATE	-0.814828	-0.0150785	0.481456	0.415355	-0.181437	-7.18285	NoSignifi
1668	REACTOME_HATS_ACETYLATE_HISTONES	-0.813758	-0.00938636	0.481979	0.415968	-0.224854	-7.18372	NoSignifi
1669	WP_BURN_WOUND_HEALING	-0.810927	-0.0099315	0.483487	0.417591	-0.0400953	-7.18601	NoSignifi
1670	REACTOME_PROTEIN_PROTEIN_INTERACTIONS_AT_SYNAPSES	-0.810922	-0.00739624	0.483487	0.417594	0.024796	-7.18602	NoSignifi
1671	BIOCARTA_PELP1_PATHWAY	-0.808793	-0.0220639	0.484715	0.418817	-0.260746	-7.18774	NoSignifi
1672	PID_PDGFRB_PATHWAY	-0.806273	-0.0127106	0.486205	0.420268	-0.135474	-7.18977	NoSignifi
1673	REACTOME_RHOBTB3_ATPASE_CYCLE	-0.796419	-0.0179757	0.491083	0.425968	-0.124174	-7.19764	NoSignifi
1674	BIOCARTA_RARRXR_PATHWAY	-0.792751	-0.0169089	0.493161	0.428101	-0.266186	-7.20055	NoSignifi
1675	REACTOME_RAF_ACTIVATION	-0.792097	-0.0133148	0.493409	0.428483	-0.166347	-7.20107	NoSignifi
1676	WP_KETONE_BODIES_SYNTHESIS_AND_DEGRADATION	-0.785887	-0.0244023	0.49701	0.43211	-0.26534	-7.20595	NoSignifi
1677	REACTOME_VITAMINS	-0.777027	-0.011439	0.502267	0.437318	0.233205	-7.21286	NoSignifi
1678	REACTOME_DEFECTIVE_GALNT3_CAUSES_HFTC	-0.774502	-0.0136305	0.503354	0.438808	0.131135	-7.21481	NoSignifi
1679	BIOCARTA_UCALPAIN_PATHWAY	-0.766085	-0.0229813	0.508489	0.443797	-0.167326	-7.22128	NoSignifi
1680	REACTOME_GLUTAMATE_AND_GLUTAMINE_METABOLISM	-0.764234	-0.0142305	0.509556	0.444899	-0.137705	-7.22269	NoSignifi
1681	WP_WNT_SIGNALING_IN_KIDNEY_DISEASE	-0.763931	-0.00879657	0.509567	0.44508	0.00932062	-7.22292	NoSignifi
1682	REACTOME_FORMATION_OF_SENESCENCE_ASSOCIATED_HETEROCHROMATIN_FOCI_SAHF	-0.753918	-0.0156491	0.515827	0.451067	-0.149585	-7.2305	NoSignifi
1683	REACTOME_RHO_GTPASES_ACTIVATE_KTN1	-0.753167	-0.0220491	0.515946	0.451518	-0.147622	-7.23107	NoSignifi
1684	REACTOME_TRANSCRIPTION_OF_E2F_TARGETS_UNDER_NEGATIVE_CONTROL_BY_DREAM_COMPLEX	-0.748496	-0.012885	0.518561	0.454328	-0.182735	-7.23457	NoSignifi
1685	REACTOME_FERTILIZATION	-0.736641	-0.00950602	0.526148	0.461505	0.25163	-7.24335	NoSignifi
1686	PID_P38_MK2_PATHWAY	-0.734137	-0.0164861	0.527683	0.463029	-0.165315	-7.24519	NoSignifi
1687	WP_PATHOGENESIS_OF_SARSCOV2_MEDIATED_BY_NSP9NSP10_COMPLEX	-0.732667	-0.00803834	0.528502	0.463925	0.383715	-7.24626	NoSignifi
1688	PID_IL5_PATHWAY	-0.721331	-0.0144074	0.535795	0.470866	-0.105956	-7.25448	NoSignifi
1689	BIOCARTA_STAT3_PATHWAY	-0.71626	-0.0192115	0.538937	0.47399	-0.129762	-7.25812	NoSignifi
1690	PID_FOXM1_PATHWAY	-0.710744	-0.00947492	0.541799	0.4774	-0.111566	-7.26204	NoSignifi
1691	BIOCARTA_RACCYCD_PATHWAY	-0.698242	-0.0133281	0.550191	0.48518	-0.176704	-7.27083	NoSignifi
1692	WP_KALLMANN_SYNDROME	-0.692069	-0.0143025	0.553943	0.489047	-0.139499	-7.27511	NoSignifi
1693	BIOCARTA_SARS_PATHWAY	-0.691695	-0.0193736	0.553998	0.489281	-0.217634	-7.27537	NoSignifi
1694	WP_P53_TRANSCRIPTIONAL_GENE_NETWORK	-0.685149	-0.00792389	0.558238	0.493401	-0.0809906	-7.27986	NoSignifi
1695	WP_PKCGAMMA_CALCIUM_SIGNALING_PATHWAY_IN_ATAXIA	-0.68356	-0.0110266	0.55916	0.494404	0.0917514	-7.28095	NoSignifi
1696	REACTOME_NOD1_2_SIGNALING_PATHWAY	-0.67658	-0.00968847	0.563087	0.498821	-0.146492	-7.28568	NoSignifi
1697	BIOCARTA_VDR_PATHWAY	-0.67071	-0.0118946	0.567085	0.502552	-0.291263	-7.28963	NoSignifi
1698	REACTOME_REGULATION_OF_TP53_ACTIVITY_THROUGH_METHYLATION	-0.660416	-0.0124867	0.573206	0.509132	-0.217275	-7.29646	NoSignifi
1699	KEGG_TAURINE_AND_HYPOTAURINE_METABOLISM	-0.65947	-0.00997946	0.573663	0.509738	0.36009	-7.29709	NoSignifi
1700	PID_NFKAPPAB_CANONICAL_PATHWAY	-0.659183	-0.0109553	0.573663	0.509922	-0.178119	-7.29728	NoSignifi
1701	REACTOME_CYTOSOLIC_SULFONATION_OF_SMALL_MOLECULES	-0.65821	-0.0102731	0.574149	0.510547	-0.0784464	-7.29792	NoSignifi
1702	WP_SELECTIVE_EXPRESSION_OF_CHEMOKINE_RECEPTORS_DURING_TCELL_POLARIZATION	-0.653399	-0.00865343	0.576975	0.513642	0.186606	-7.30106	NoSignifi
1703	BIOCARTA_NKT_PATHWAY	-0.653399	-0.00865343	0.576975	0.513642	0.186606	-7.30106	NoSignifi
1704	REACTOME_DEPOLYMERISATION_OF_THE_NUCLEAR_LAMINA	-0.648127	-0.0119701	0.58036	0.517044	-0.170922	-7.30449	NoSignifi
1705	REACTOME_AKT_PHOSPHORYLATES_TARGETS_IN_THE_CYTOSOL	-0.645668	-0.0136172	0.581621	0.518635	-0.195407	-7.30607	NoSignifi
1706	WP_GPCRS_CLASS_C_METABOTROPIC_GLUTAMATE_PHEROMONE	-0.645485	-0.0102344	0.581621	0.518754	0.146616	-7.30619	NoSignifi
1707	REACTOME_SEMA3A_PLEXIN_REPULSION_SIGNALING_BY_INHIBITING_INTEGRIN_ADHESION	-0.643446	-0.0134392	0.582883	0.520075	-0.0390215	-7.3075	NoSignifi
1708	BIOCARTA_SAM68_PATHWAY	-0.639025	-0.0189222	0.58544	0.522946	-0.114694	-7.31033	NoSignifi
1709	KEGG_BUTANOATE_METABOLISM	-0.634636	-0.00992557	0.588197	0.525804	-0.1954	-7.31312	NoSignifi
1710	SA_PTEN_PATHWAY	-0.633338	-0.0134994	0.588924	0.526651	-0.235316	-7.31394	NoSignifi
1711	PID_LIS1_PATHWAY	-0.631224	-0.0136066	0.590246	0.528031	-0.144584	-7.31527	NoSignifi
1712	REACTOME_TRANSPORT_OF_SMALL_MOLECULES	-0.626521	-0.00493018	0.593241	0.531109	-0.0596491	-7.31822	NoSignifi
1713	BIOCARTA_MITOCHONDRIA_PATHWAY	-0.616535	-0.0108011	0.60035	0.537675	-0.187245	-7.32442	NoSignifi
1714	WP_INTERLEUKIN1_INDUCED_ACTIVATION_OF_NFKB	-0.613467	-0.014694	0.602385	0.5397	-0.157257	-7.3263	NoSignifi
1715	REACTOME_RNA_POLYMERASE_II_TRANSCRIPTION	-0.606974	-0.00495238	0.606687	0.543999	-0.109411	-7.33025	NoSignifi
1716	REACTOME_GLUCAGON_TYPE_LIGAND_RECEPTORS	-0.605015	-0.0116381	0.607497	0.545299	-0.10263	-7.33143	NoSignifi
1717	REACTOME_INTERLEUKIN_1_PROCESSING	-0.603066	-0.0126871	0.608712	0.546594	-0.145193	-7.33261	NoSignifi
1718	REACTOME_SYNTHESIS_SECRETION_AND_DEACYLATION_OF_GHRELIN	-0.595372	-0.0136568	0.613965	0.551723	-0.0653201	-7.33721	NoSignifi
1719	REACTOME_REGULATION_OF_INNATE_IMMUNE_RESPONSES_TO_CYTOSOLIC_DNA	-0.591273	-0.0151333	0.616475	0.554464	-0.197491	-7.33964	NoSignifi
1720	WP_TRIACYLGLYCERIDE_SYNTHESIS	-0.588424	-0.00849335	0.617986	0.556374	-0.124397	-7.34131	NoSignifi
1721	BIOCARTA_NOTCH_PATHWAY	-0.586511	-0.0154752	0.618951	0.557658	-0.221526	-7.34243	NoSignifi
1722	REACTOME_NEF_AND_SIGNAL_TRANSDUCTION	-0.578952	-0.0122657	0.624364	0.562745	0.183409	-7.34683	NoSignifi
1723	REACTOME_ALPHA_OXIDATION_OF_PHYTANATE	-0.571289	-0.0147064	0.629409	0.567926	-0.30783	-7.35123	NoSignifi
1724	REACTOME_ACETYLCHOLINE_REGULATES_INSULIN_SECRETION	-0.555056	-0.0146095	0.641177	0.578974	-0.0937223	-7.36035	NoSignifi
1725	REACTOME_PLASMA_LIPOPROTEIN_CLEARANCE	-0.545384	-0.0107125	0.648112	0.585605	-0.162106	-7.36566	NoSignifi
1726	REACTOME_LOSS_OF_MECP2_BINDING_ABILITY_TO_THE_NCOR_SMRT_COMPLEX	-0.538991	-0.0144254	0.652182	0.590007	-0.230554	-7.36911	NoSignifi
1727	REACTOME_TP53_REGULATES_TRANSCRIPTION_OF_ADDITIONAL_CELL_CYCLE_GENES_WHOSE_EXACT_ROLE_IN_THE_P53_PATHWAY_REMAIN_UNCERTAIN	-0.529422	-0.0080678	0.658276	0.596624	-0.2266	-7.37422	NoSignifi
1728	KEGG_PROXIMAL_TUBULE_BICARBONATE_RECLAMATION	-0.527337	-0.0122825	0.659627	0.59807	-0.139831	-7.37531	NoSignifi
1729	REACTOME_AUTOPHAGY	-0.518369	-0.00812858	0.665769	0.60431	-0.13598	-7.37999	NoSignifi
1730	REACTOME_TRANSPORT_OF_MATURE_TRANSCRIPT_TO_CYTOPLASM	-0.517129	-0.00642177	0.666229	0.605175	-0.197672	-7.38063	NoSignifi
1731	BIOCARTA_PLK3_PATHWAY	-0.506896	-0.011776	0.673115	0.612334	-0.113131	-7.38586	NoSignifi
1732	REACTOME_FRUCTOSE_METABOLISM	-0.504699	-0.013863	0.674313	0.613876	-0.220682	-7.38697	NoSignifi
1733	REACTOME_FGFR2C_LIGAND_BINDING_AND_ACTIVATION	-0.502002	-0.00382109	0.676145	0.615771	0.438287	-7.38832	NoSignifi
1734	KEGG_OOCYTE_MEIOSIS	-0.481621	-0.00639072	0.690689	0.630175	-0.120639	-7.39833	NoSignifi
1735	REACTOME_UREA_CYCLE	-0.475645	-0.0108024	0.694836	0.634426	-0.0313184	-7.40118	NoSignifi
1736	REACTOME_INTERLEUKIN_23_SIGNALING	-0.470232	-0.00973648	0.698808	0.638287	-0.00948593	-7.40373	NoSignifi
1737	REACTOME_METABOLISM_OF_ANGIOTENSINOGEN_TO_ANGIOTENSINS	-0.466625	-0.00859622	0.701115	0.640865	0.099299	-7.40542	NoSignifi
1738	REACTOME_REGULATION_OF_TP53_EXPRESSION_AND_DEGRADATION	-0.460376	-0.00746527	0.705753	0.645342	-0.184568	-7.40831	NoSignifi
1739	PID_AR_PATHWAY	-0.457309	-0.00692592	0.707642	0.647543	-0.174161	-7.40971	NoSignifi
1740	WP_OSTEOBLAST_SIGNALING	-0.45618	-0.00658811	0.708009	0.648355	0.290194	-7.41023	NoSignifi
1741	REACTOME_EXPORT_OF_VIRAL_RIBONUCLEOPROTEINS_FROM_NUCLEUS	-0.453	-0.00693221	0.709986	0.650642	-0.21534	-7.41167	NoSignifi
1742	REACTOME_SUMOYLATION_OF_DNA_DAMAGE_RESPONSE_AND_REPAIR_PROTEINS	-0.446864	-0.00530391	0.71429	0.655065	-0.191998	-7.41443	NoSignifi
1743	KEGG_NICOTINATE_AND_NICOTINAMIDE_METABOLISM	-0.443319	-0.00575376	0.716557	0.657626	0.028695	-7.416	NoSignifi
1744	BIOCARTA_BARD1_PATHWAY	-0.442207	-0.00946957	0.716979	0.65843	-0.0260241	-7.41649	NoSignifi
1745	REACTOME_TRANSLESION_SYNTHESIS_BY_POLH	-0.441786	-0.00994303	0.716979	0.658735	-0.174092	-7.41668	NoSignifi
1746	WP_FOLATEALCOHOL_AND_CANCER_PATHWAY_HYPOTHESES	-0.438039	-0.0100969	0.719669	0.661448	-0.102122	-7.41832	NoSignifi
1747	REACTOME_INTEGRATION_OF_ENERGY_METABOLISM	-0.437656	-0.00492207	0.719708	0.661725	-0.0864053	-7.41849	NoSignifi
1748	BIOCARTA_PML_PATHWAY	-0.436529	-0.00752758	0.720334	0.662543	-0.114926	-7.41898	NoSignifi
1749	REACTOME_ORGANELLE_BIOGENESIS_AND_MAINTENANCE	-0.428355	-0.00480309	0.725201	0.66848	-0.13695	-7.42251	NoSignifi
1750	PID_HDAC_CLASSI_PATHWAY	-0.424841	-0.00562111	0.727183	0.67104	-0.171758	-7.424	NoSignifi
1751	REACTOME_SUMOYLATION_OF_IMMUNE_RESPONSE_PROTEINS	-0.423541	-0.00985162	0.727945	0.671987	-0.149241	-7.42455	NoSignifi
1752	WP_BIOTIN_METABOLISM_INCLUDING_IEMS	-0.422168	-0.00845274	0.728766	0.672989	-0.15623	-7.42513	NoSignifi
1753	KEGG_TIGHT_JUNCTION	-0.414585	-0.00488166	0.733167	0.678531	-0.0921694	-7.4283	NoSignifi
1754	BIOCARTA_FXR_PATHWAY	-0.413097	-0.013574	0.734078	0.67962	-0.317598	-7.42891	NoSignifi
1755	BIOCARTA_IFNG_PATHWAY	-0.397255	-0.0140106	0.744492	0.69126	-0.203517	-7.43532	NoSignifi
1756	REACTOME_TRANSLATION_OF_SARS_COV_2_STRUCTURAL_PROTEINS	-0.393726	-0.00670254	0.746556	0.693863	-0.162467	-7.43671	NoSignifi
1757	BIOCARTA_CLASSIC_PATHWAY	-0.393637	-0.00402581	0.746556	0.693929	0.276539	-7.43675	NoSignifi
1758	REACTOME_PRC2_METHYLATES_HISTONES_AND_DNA	-0.377019	-0.00764415	0.757607	0.706235	-0.215538	-7.44314	NoSignifi
1759	WP_TRANSCRIPTION_COFACTORS_SKI_AND_SKIL_PROTEIN_PARTNERS	-0.371615	-0.00693071	0.761096	0.710254	-0.238742	-7.44516	NoSignifi
1760	REACTOME_SIGNALING_BY_CTNNB1_PHOSPHO_SITE_MUTANTS	-0.364888	-0.00771959	0.766009	0.715268	-0.208075	-7.44763	NoSignifi
1761	REACTOME_MATURATION_OF_SARS_COV_2_SPIKE_PROTEIN	-0.362598	-0.00632391	0.766922	0.716978	-0.165584	-7.44846	NoSignifi
1762	WP_SPHINGOLIPID_METABOLISM_OVERVIEW	-0.361611	-0.00567713	0.766942	0.717715	-0.118638	-7.44882	NoSignifi
1763	REACTOME_COPI_DEPENDENT_GOLGI_TO_ER_RETROGRADE_TRAFFIC	-0.357685	-0.00481489	0.76958	0.720651	-0.125456	-7.45023	NoSignifi
1764	REACTOME_ADRENOCEPTORS	-0.357201	-0.00368557	0.76958	0.721013	0.310628	-7.4504	NoSignifi
1765	REACTOME_PP2A_MEDIATED_DEPHOSPHORYLATION_OF_KEY_METABOLIC_FACTORS	-0.349587	-0.00867479	0.774837	0.726719	-0.0551839	-7.45308	NoSignifi
1766	WP_MRNA_PROCESSING	-0.347929	-0.00599379	0.775886	0.727963	-0.130418	-7.45366	NoSignifi
1767	WP_ACETYLCHOLINE_SYNTHESIS	-0.341637	-0.0102353	0.780368	0.732692	-0.271228	-7.45582	NoSignifi
1768	REACTOME_PROTEIN_FOLDING	-0.337259	-0.00519172	0.783319	0.735989	-0.128277	-7.45731	NoSignifi
1769	REACTOME_INTERLEUKIN_20_FAMILY_SIGNALING	-0.330696	-0.00557306	0.787475	0.74094	-0.0305391	-7.45949	NoSignifi
1770	REACTOME_BETA_CATENIN_PHOSPHORYLATION_CASCADE	-0.324458	-0.00660061	0.79191	0.745656	-0.188816	-7.46153	NoSignifi
1771	BIOCARTA_RAC1_PATHWAY	-0.304895	-0.00544926	0.805385	0.760507	-0.189301	-7.46768	NoSignifi
1772	REACTOME_TRANSLESION_SYNTHESIS_BY_POLK	-0.304371	-0.00683847	0.805521	0.760905	-0.215083	-7.46784	NoSignifi
1773	REACTOME_SYNTHESIS_OF_DIPHTHAMIDE_EEF2	-0.303231	-0.00678304	0.806154	0.761774	-0.162676	-7.46818	NoSignifi
1774	REACTOME_TLR3_MEDIATED_TICAM1_DEPENDENT_PROGRAMMED_CELL_DEATH	-0.302816	-0.00658075	0.806202	0.76209	-0.117192	-7.46831	NoSignifi
1775	REACTOME_RECYCLING_OF_BILE_ACIDS_AND_SALTS	-0.300424	-0.00552999	0.807844	0.763913	0.100005	-7.46903	NoSignifi
1776	BIOCARTA_IFNA_PATHWAY	-0.297969	-0.00857564	0.809537	0.765786	-0.175479	-7.46976	NoSignifi
1777	REACTOME_DOWNSTREAM_SIGNALING_OF_ACTIVATED_FGFR1	-0.29117	-0.00425534	0.814449	0.770979	-0.0822265	-7.47176	NoSignifi
1778	WP_3Q29_COPY_NUMBER_VARIATION_SYNDROME	-0.286653	-0.00353242	0.81752	0.774435	-0.158849	-7.47306	NoSignifi
1779	REACTOME_PREGNENOLONE_BIOSYNTHESIS	-0.283021	-0.00530824	0.819875	0.777216	-0.102301	-7.47409	NoSignifi
1780	KEGG_RIBOFLAVIN_METABOLISM	-0.281025	-0.00502263	0.820618	0.778747	-0.103579	-7.47466	NoSignifi
1781	KEGG_INTESTINAL_IMMUNE_NETWORK_FOR_IGA_PRODUCTION	-0.273636	-0.0028502	0.825867	0.784418	0.216693	-7.4767	NoSignifi
1782	REACTOME_TRAFFICKING_OF_MYRISTOYLATED_PROTEINS_TO_THE_CILIUM	-0.272638	-0.00908656	0.826233	0.785185	-0.101245	-7.47697	NoSignifi
1783	WP_GLYCEROPHOSPHOLIPID_BIOSYNTHETIC_PATHWAY	-0.263263	-0.00389885	0.832061	0.7924	-0.247463	-7.47948	NoSignifi
1784	BIOCARTA_WNT_LRP6_PATHWAY	-0.261321	-0.00372354	0.833046	0.793896	0.232486	-7.47999	NoSignifi
1785	PID_EPHA2_FWD_PATHWAY	-0.256117	-0.0051869	0.836963	0.797911	-0.22915	-7.48133	NoSignifi
1786	REACTOME_FANCONI_ANEMIA_PATHWAY	-0.253663	-0.00398838	0.838656	0.799805	-0.0733074	-7.48196	NoSignifi
1787	REACTOME_SLC_TRANSPORTER_DISORDERS	-0.252213	-0.0020639	0.839534	0.800925	-0.0699481	-7.48232	NoSignifi
1788	REACTOME_TRANSCRIPTIONAL_ACTIVATION_OF_MITOCHONDRIAL_BIOGENESIS	-0.249794	-0.00302673	0.840902	0.802795	-0.171129	-7.48293	NoSignifi
1789	REACTOME_ACTIVATION_OF_RAS_IN_B_CELLS	-0.246487	-0.00820366	0.843286	0.805353	-0.170354	-7.48375	NoSignifi
1790	WP_SMC1SMC3_ROLE_IN_DNA_DAMAGE_CORNELIA_DE_LANGE_SYNDROME	-0.240365	-0.00549936	0.847654	0.810094	-0.158002	-7.48523	NoSignifi
1791	WP_JOUBERT_SYNDROME	-0.239035	-0.00276169	0.848137	0.811125	-0.15902	-7.48555	NoSignifi
1792	REACTOME_SMALL_INTERFERING_RNA_SIRNA_BIOGENESIS	-0.23099	-0.00514257	0.853167	0.817367	-0.174109	-7.48744	NoSignifi
1793	BIOCARTA_LDL_PATHWAY	-0.228915	-0.00606368	0.85455	0.818979	-0.139806	-7.48792	NoSignifi
1794	WP_AUTOPHAGY	-0.226019	-0.0034503	0.856299	0.82123	-0.160151	-7.48857	NoSignifi
1795	REACTOME_TRANSCRIPTIONAL_REGULATION_BY_VENTX	-0.224532	-0.00324003	0.857204	0.822387	-0.191062	-7.48891	NoSignifi
1796	REACTOME_HDR_THROUGH_MMEJ_ALT_NHEJ	-0.219479	-0.00430456	0.8604	0.826319	-0.20036	-7.49003	NoSignifi
1797	WP_INTEGRATED_CANCER_PATHWAY	-0.218675	-0.00325714	0.86075	0.826946	-0.0978387	-7.4902	NoSignifi
1798	REACTOME_EPH_EPHRIN_MEDIATED_REPULSION_OF_CELLS	-0.218111	-0.0037402	0.86075	0.827385	-0.0894555	-7.49033	NoSignifi
1799	REACTOME_DEFECTIVE_FACTOR_IX_CAUSES_HEMOPHILIA_B	-0.212354	-0.00528175	0.864972	0.831872	-0.0150429	-7.49156	NoSignifi
1800	REACTOME_MITOTIC_PROPHASE	-0.208623	-0.00244593	0.866487	0.834783	-0.188046	-7.49235	NoSignifi
1801	REACTOME_SEMA4D_INDUCED_CELL_MIGRATION_AND_GROWTH_CONE_COLLAPSE	-0.203308	-0.00477988	0.870485	0.838934	-0.118699	-7.49344	NoSignifi
1802	REACTOME_TRAIL_SIGNALING	-0.202569	-0.00309784	0.870485	0.839511	0.0645577	-7.49359	NoSignifi
1803	REACTOME_FORMYL_PEPTIDE_RECEPTORS_BIND_FORMYL_PEPTIDES_AND_MANY_OTHER_LIGANDS	-0.200963	-0.00561869	0.871484	0.840767	-0.0815916	-7.49391	NoSignifi
1804	REACTOME_TNFR1_MEDIATED_CERAMIDE_PRODUCTION	-0.19938	-0.00494939	0.872462	0.842004	-0.131765	-7.49423	NoSignifi
1805	WP_GAMMAGLUTAMYL_CYCLE_FOR_THE_BIOSYNTHESIS_AND_DEGRADATION_OF_GLUTATHIONE_INCLUDING_DISEASES	-0.192652	-0.00524336	0.876394	0.847269	-0.0378913	-7.49554	NoSignifi
1806	BIOCARTA_EEA1_PATHWAY	-0.185522	-0.00544083	0.881866	0.852856	-0.202834	-7.49689	NoSignifi
1807	REACTOME_PROCESSING_OF_INTRONLESS_PRE_MRNAS	-0.184995	-0.00323157	0.881988	0.853269	-0.193316	-7.49699	NoSignifi
1808	BIOCARTA_ALTERNATIVE_PATHWAY	-0.181166	-0.00167192	0.884785	0.856272	0.380451	-7.49769	NoSignifi
1809	REACTOME_DISEASES_OF_MISMATCH_REPAIR_MMR	-0.174993	-0.00405348	0.889374	0.861119	-0.222997	-7.49878	NoSignifi
1810	REACTOME_ER_TO_GOLGI_ANTEROGRADE_TRANSPORT	-0.174749	-0.00256423	0.889374	0.86131	-0.134836	-7.49883	NoSignifi
1811	REACTOME_RAB_GERANYLGERANYLATION	-0.165769	-0.00233978	0.894494	0.868371	-0.0871001	-7.50035	NoSignifi
1812	WP_GABA_METABOLISM_AKA_GHB	-0.150875	-0.00527372	0.905327	0.880103	0.0881197	-7.50271	NoSignifi
1813	REACTOME_MRNA_EDITING_C_TO_U_CONVERSION	-0.138689	-0.00408715	0.91333	0.889723	0.0925399	-7.50447	NoSignifi
1814	WP_MONOAMINE_TRANSPORT	-0.137062	-0.00164044	0.913504	0.891008	0.127366	-7.50469	NoSignifi
1815	REACTOME_VASOPRESSIN_LIKE_RECEPTORS	-0.136905	-0.00133068	0.913504	0.891132	0.295834	-7.50471	NoSignifi
1816	BIOCARTA_P53_PATHWAY	-0.136696	-0.00293943	0.913504	0.891297	-0.174852	-7.50474	NoSignifi
1817	PID_BETA_CATENIN_DEG_PATHWAY	-0.136533	-0.00265229	0.913504	0.891426	-0.205151	-7.50476	NoSignifi
1818	REACTOME_ACTIVATION_OF_C3_AND_C5	-0.134657	-0.00109452	0.914395	0.892909	0.428336	-7.50502	NoSignifi
1819	KEGG_SNARE_INTERACTIONS_IN_VESICULAR_TRANSPORT	-0.128186	-0.00174047	0.918306	0.898026	-0.178101	-7.50586	NoSignifi
1820	BIOCARTA_CHEMICAL_PATHWAY	-0.125158	-0.00261844	0.919876	0.900422	-0.142123	-7.50625	NoSignifi
1821	BIOCARTA_SPRY_PATHWAY	-0.116761	-0.00230241	0.9254	0.907072	-0.247066	-7.50726	NoSignifi
1822	REACTOME_RSK_ACTIVATION	-0.116057	-0.0035798	0.925652	0.90763	-0.247994	-7.50734	NoSignifi
1823	WP_ANGIOGENESIS	-0.112424	-0.00161395	0.92827	0.910508	-0.0816995	-7.50776	NoSignifi
1824	REACTOME_VESICLE_MEDIATED_TRANSPORT	-0.1117	-0.00130437	0.928538	0.911083	-0.114219	-7.50784	NoSignifi
1825	REACTOME_SYNTHESIS_OF_PC	-0.104915	-0.00155717	0.933383	0.916464	-0.151282	-7.50857	NoSignifi
1826	WP_INFLAMMATORY_RESPONSE_PATHWAY	-0.102873	-0.00182643	0.934394	0.918083	-0.0156726	-7.50878	NoSignifi
1827	KEGG_BASE_EXCISION_REPAIR	-0.101525	-0.00146463	0.934843	0.919153	-0.130487	-7.50892	NoSignifi
1828	WP_NANOPARTICLEMEDIATED_ACTIVATION_OF_RECEPTOR_SIGNALING	-0.097614	-0.00195931	0.937041	0.922257	-0.18091	-7.50931	NoSignifi
1829	PID_AURORA_B_PATHWAY	-0.0943319	-0.00150375	0.939369	0.924863	-0.0976175	-7.50962	NoSignifi
1830	REACTOME_ZINC_EFFLUX_AND_COMPARTMENTALIZATION_BY_THE_SLC30_FAMILY	-0.0932622	-0.00202881	0.939911	0.925713	-0.0789169	-7.50972	NoSignifi
1831	REACTOME_POLYMERASE_SWITCHING_ON_THE_C_STRAND_OF_THE_TELOMERE	-0.090037	-0.00149187	0.94187	0.928275	-0.174084	-7.51002	NoSignifi
1832	WP_PILOCYTIC_ASTROCYTOMA	-0.0812777	-0.00231454	0.947643	0.935237	-0.264302	-7.51077	NoSignifi
1833	BIOCARTA_ARF_PATHWAY	-0.0551408	-0.00107278	0.965546	0.956037	-0.148535	-7.51255	NoSignifi
1834	KEGG_ASTHMA	-0.0495116	-0.000667997	0.968978	0.960521	0.257185	-7.51284	NoSignifi
1835	WP_MIR124_PREDICTED_INTERACTIONS_WITH_CELL_CYCLE_AND_DIFFERENTIATION	-0.0487925	-0.00123601	0.969228	0.961094	-0.311175	-7.51288	NoSignifi
1836	WP_DNA_IRDAMAGE_AND_CELLULAR_RESPONSE_VIA_ATR	-0.0426095	-0.00041594	0.973537	0.966021	-0.152627	-7.51316	NoSignifi
1837	REACTOME_TRANSPORT_OF_BILE_SALTS_AND_ORGANIC_ACIDS_METAL_IONS_AND_AMINE_COMPOUNDS	-0.0409035	-0.00036116	0.974185	0.967381	0.0566853	-7.51323	NoSignifi
1838	REACTOME_ETHANOL_OXIDATION	-0.0354895	-0.000670173	0.977933	0.971696	0.102152	-7.51344	NoSignifi
1839	REACTOME_DEFECTS_IN_BIOTIN_BTN_METABOLISM	-0.0332837	-0.000685365	0.978558	0.973455	-0.156754	-7.51351	NoSignifi
1840	REACTOME_INTERLEUKIN_2_SIGNALING	-0.0322359	-0.000665665	0.978863	0.97429	0.0548362	-7.51355	NoSignifi
1841	BIOCARTA_LECTIN_PATHWAY	-0.0309667	-0.000268971	0.979247	0.975302	0.373417	-7.51359	NoSignifi
1842	REACTOME_TRANSCRIPTIONAL_REGULATION_BY_E2F6	-0.0301405	-0.000394266	0.979248	0.975961	-0.186354	-7.51361	NoSignifi
1843	BIOCARTA_MPR_PATHWAY	-0.0283111	-0.000470546	0.980381	0.977419	-0.0347939	-7.51366	NoSignifi
1844	REACTOME_MAPK_FAMILY_SIGNALING_CASCADES	-0.0269039	-0.00031202	0.981176	0.978542	-0.0871396	-7.5137	NoSignifi
1845	REACTOME_CASPASE_ACTIVATION_VIA_DEPENDENCE_RECEPTORS_IN_THE_ABSENCE_OF_LIGAND	-0.0259801	-0.000598385	0.981585	0.979278	-0.174454	-7.51373	NoSignifi
1846	REACTOME_METHIONINE_SALVAGE_PATHWAY	-0.0140493	-0.000399729	0.990123	0.988793	-0.228755	-7.51397	NoSignifi
1847	WP_MACROPHAGE_MARKERS	-0.0119954	-0.000265967	0.99143	0.990432	-0.0460025	-7.51399	NoSignifi
1848	REACTOME_P75NTR_NEGATIVELY_REGULATES_CELL_CYCLE_VIA_SC1	-0.00449585	-0.000110442	0.996414	0.996414	-0.0690393	-7.51405	NoSignifi
1849	WP_MIR5093P_ALTERATION_OF_YAP1ECM_AXIS	0.00782309	0.000135842	0.994093	0.99376	0.0146452	-7.51403	NoSignifi
1850	REACTOME_METALLOPROTEASE_DUBS	0.00856912	0.000174371	0.993832	0.993165	-0.179493	-7.51403	NoSignifi
1851	REACTOME_REGULATION_OF_TP53_ACTIVITY	0.0193425	0.000184635	0.986227	0.984572	-0.179416	-7.51388	NoSignifi
1852	PID_UPA_UPAR_PATHWAY	0.0206368	0.000325242	0.985524	0.983539	-0.0338615	-7.51385	NoSignifi
1853	REACTOME_ACTIVATION_OF_PPARGC1A_PGC_1ALPHA_BY_PHOSPHORYLATION	0.0302511	0.000614667	0.979248	0.975872	0.0320507	-7.51361	NoSignifi
1854	REACTOME_SYNTHESIS_OF_PIPS_AT_THE_ER_MEMBRANE	0.0318576	0.000806134	0.978863	0.974592	-0.273143	-7.51356	NoSignifi
1855	REACTOME_CD28_DEPENDENT_VAV1_PATHWAY	0.0330632	0.000859685	0.978558	0.97363	-0.0344907	-7.51352	NoSignifi
1856	REACTOME_MODULATION_BY_MTB_OF_HOST_IMMUNE_SYSTEM	0.0342453	0.00139978	0.978271	0.972688	-0.178091	-7.51348	NoSignifi
1857	REACTOME_TOXICITY_OF_BOTULINUM_TOXIN_TYPE_D_BOTD	0.0347702	0.000969408	0.97818	0.97227	-0.0571142	-7.51346	NoSignifi
1858	WP_RALA_DOWNSTREAM_REGULATED_GENES	0.0405716	0.00106117	0.974185	0.967645	-0.142356	-7.51324	NoSignifi
1859	REACTOME_COLLAGEN_BIOSYNTHESIS_AND_MODIFYING_ENZYMES	0.0407215	0.000508123	0.974185	0.967526	0.0314355	-7.51324	NoSignifi
1860	REACTOME_EXTRINSIC_PATHWAY_OF_FIBRIN_CLOT_FORMATION	0.0482711	0.00042327	0.969319	0.961509	0.321703	-7.5129	NoSignifi
1861	SA_CASPASE_CASCADE	0.0508358	0.000895179	0.968242	0.959466	-0.149671	-7.51277	NoSignifi
1862	REACTOME_SIGNALING_BY_ALK_IN_CANCER	0.0527717	0.00106584	0.967013	0.957924	-0.136509	-7.51267	NoSignifi
1863	KEGG_HYPERTROPHIC_CARDIOMYOPATHY_HCM	0.0550026	0.000527186	0.965546	0.956147	0.0593162	-7.51255	NoSignifi
1864	REACTOME_INHIBITION_OF_REPLICATION_INITIATION_OF_DAMAGED_DNA_BY_RB1_E2F1	0.0625616	0.0014059	0.960119	0.950127	-0.160347	-7.51211	NoSignifi
1865	REACTOME_SIGNALING_BY_NOTCH	0.0637599	0.000885721	0.95948	0.949173	-0.11634	-7.51204	NoSignifi
1866	REACTOME_PEROXISOMAL_LIPID_METABOLISM	0.0696753	0.00103312	0.955045	0.944465	-0.146336	-7.51164	NoSignifi
1867	REACTOME_PEXOPHAGY	0.0718011	0.00223921	0.953658	0.942774	-0.202128	-7.51149	NoSignifi
1868	PID_TRKR_PATHWAY	0.0745828	0.000984824	0.951743	0.940561	-0.13679	-7.51129	NoSignifi
1869	REACTOME_SENSING_OF_DNA_DOUBLE_STRAND_BREAKS	0.076141	0.00195426	0.950812	0.939321	-0.236633	-7.51117	NoSignifi
1870	WP_FATTY_ACID_OMEGAOXIDATION	0.0763484	0.000720787	0.950812	0.939156	0.414714	-7.51116	NoSignifi
1871	REACTOME_NF_KB_ACTIVATION_THROUGH_FADD_RIP_1_PATHWAY_MEDIATED_BY_CASPASE_8_AND_10	0.0776705	0.00125442	0.950226	0.938105	-0.205285	-7.51105	NoSignifi
1872	REACTOME_REGULATION_OF_IFNA_SIGNALING	0.0819737	0.00188342	0.947404	0.934683	-0.163323	-7.51071	NoSignifi
1873	REACTOME_BUDDING_AND_MATURATION_OF_HIV_VIRION	0.0834244	0.00181696	0.946557	0.93353	-0.179116	-7.51059	NoSignifi
1874	WP_ALZHEIMERS_DISEASE_AND_MIRNA_EFFECTS	0.0845194	0.000995262	0.945997	0.93266	-0.0942596	-7.5105	NoSignifi
1875	REACTOME_FBXW7_MUTANTS_AND_NOTCH1_IN_CANCER	0.0925201	0.00282536	0.940189	0.926302	-0.214487	-7.50979	NoSignifi
1876	SA_G2_AND_M_PHASES	0.099281	0.00208099	0.936016	0.920934	-0.145418	-7.50915	NoSignifi
1877	WP_HYPOTHETICAL_CRANIOFACIAL_DEVELOPMENT_PATHWAY	0.0996487	0.00391805	0.936016	0.920642	-0.108769	-7.50911	NoSignifi
1878	WP_CATALYTIC_CYCLE_OF_MAMMALIAN_FLAVINCONTAINING_MONOOXYGENASES_FMOS	0.102304	0.00107589	0.934534	0.918535	0.313331	-7.50884	NoSignifi
1879	KEGG_CYTOSOLIC_DNA_SENSING_PATHWAY	0.103296	0.0012375	0.934372	0.917748	-0.163684	-7.50874	NoSignifi
1880	REACTOME_EICOSANOIDS	0.110094	0.000974131	0.929517	0.912356	0.406182	-7.50802	NoSignifi
1881	KEGG_NATURAL_KILLER_CELL_MEDIATED_CYTOTOXICITY	0.119884	0.000984675	0.923192	0.904598	-0.0561237	-7.50689	NoSignifi
1882	BIOCARTA_IGF1MTOR_PATHWAY	0.119901	0.00236586	0.923192	0.904585	-0.240914	-7.50689	NoSignifi
1883	REACTOME_RETROGRADE_TRANSPORT_AT_THE_TRANS_GOLGI_NETWORK	0.12241	0.00173608	0.921782	0.902598	-0.147132	-7.50659	NoSignifi
1884	WP_CYTOKINES_AND_INFLAMMATORY_RESPONSE	0.126148	0.00150881	0.91939	0.899639	0.243075	-7.50612	NoSignifi
1885	BIOCARTA_PLATELETAPP_PATHWAY	0.127879	0.00287194	0.918306	0.89827	0.0349456	-7.5059	NoSignifi
1886	BIOCARTA_AMAN_PATHWAY	0.131875	0.00234613	0.915703	0.895108	0.00763088	-7.50539	NoSignifi
1887	REACTOME_METABOLISM_OF_LIPIDS	0.132466	0.000758568	0.91554	0.894641	-0.127953	-7.50531	NoSignifi
1888	REACTOME_SYNDECAN_INTERACTIONS	0.133225	0.00285957	0.91524	0.894041	-0.15622	-7.50521	NoSignifi
1889	WP_ALZHEIMERS_DISEASE	0.135627	0.00160798	0.913924	0.892142	-0.0973686	-7.50489	NoSignifi
1890	REACTOME_TRYPTOPHAN_CATABOLISM	0.137234	0.0023865	0.913504	0.890872	0.059936	-7.50467	NoSignifi
1891	REACTOME_SIGNALING_BY_INTERLEUKINS	0.139503	0.00137047	0.912985	0.88908	-0.0836883	-7.50435	NoSignifi
1892	WP_NAD_METABOLISM	0.142755	0.0022477	0.910661	0.886511	0.0681044	-7.5039	NoSignifi
1893	REACTOME_SYNTHESIS_OF_PA	0.144871	0.0017028	0.909258	0.88484	-0.0370109	-7.50359	NoSignifi
1894	WP_SPHINGOLIPID_METABOLISM_INTEGRATED_PATHWAY	0.146366	0.0021788	0.908359	0.88366	-0.1317	-7.50337	NoSignifi
1895	REACTOME_INTERLEUKIN_9_SIGNALING	0.148462	0.00441802	0.906972	0.882006	-0.183839	-7.50307	NoSignifi
1896	REACTOME_CYTOCHROME_C_MEDIATED_APOPTOTIC_RESPONSE	0.154844	0.00319374	0.90242	0.876974	-0.155026	-7.5021	NoSignifi
1897	REACTOME_TRIF_MEDIATED_PROGRAMMED_CELL_DEATH	0.155249	0.00282866	0.902403	0.876655	0.03099	-7.50204	NoSignifi
1898	WP_COVID19_ADVERSE_OUTCOME_PATHWAY	0.158184	0.00195854	0.900334	0.874342	0.315479	-7.50158	NoSignifi
1899	REACTOME_INFECTION_WITH_MYCOBACTERIUM_TUBERCULOSIS	0.166881	0.00358356	0.893902	0.867496	-0.15443	-7.50017	NoSignifi
1900	BIOCARTA_CDC25_PATHWAY	0.167907	0.00321966	0.893379	0.866689	-0.0414041	-7.5	NoSignifi
1901	WP_ETHANOL_EFFECTS_ON_HISTONE_MODIFICATIONS	0.172747	0.00207936	0.889765	0.862884	-0.11835	-7.49917	NoSignifi
1902	WP_KININKALLIKREIN_PATHWAY	0.173286	0.0028497	0.889636	0.86246	0.424777	-7.49908	NoSignifi
1903	WP_PYRIMIDINE_METABOLISM_AND_RELATED_DISEASES	0.17359	0.00266534	0.889636	0.862221	-0.0140695	-7.49903	NoSignifi
1904	PID_MYC_PATHWAY	0.173982	0.00284397	0.889636	0.861913	-0.209089	-7.49896	NoSignifi
1905	BIOCARTA_ACETAMINOPHEN_PATHWAY	0.192871	0.00179281	0.876394	0.847097	0.292702	-7.4955	NoSignifi
1906	REACTOME_REGULATION_OF_LOCALIZATION_OF_FOXO_TRANSCRIPTION_FACTORS	0.194491	0.00551046	0.875512	0.845829	-0.191156	-7.49519	NoSignifi
1907	REACTOME_SIGNALING_BY_RETINOIC_ACID	0.196624	0.00209905	0.874088	0.84416	-0.0811807	-7.49477	NoSignifi
1908	PID_INTEGRIN3_PATHWAY	0.196765	0.00329458	0.874088	0.844049	-0.0815523	-7.49474	NoSignifi
1909	REACTOME_VXPX_CARGO_TARGETING_TO_CILIUM	0.202672	0.00357262	0.870485	0.839431	-0.212326	-7.49357	NoSignifi
1910	WP_CYTOPLASMIC_RIBOSOMAL_PROTEINS	0.208746	0.00876217	0.866487	0.834687	-0.160492	-7.49232	NoSignifi
1911	REACTOME_ACYL_CHAIN_REMODELING_OF_DAG_AND_TAG	0.209875	0.00487083	0.866076	0.833806	-0.0664648	-7.49208	NoSignifi
1912	REACTOME_ACYL_CHAIN_REMODELLING_OF_PS	0.210103	0.00305531	0.866076	0.833628	0.110019	-7.49204	NoSignifi
1913	REACTOME_REGULATION_OF_IFNG_SIGNALING	0.210223	0.0046567	0.866076	0.833535	-0.164641	-7.49201	NoSignifi
1914	REACTOME_BUTYROPHILIN_BTN_FAMILY_INTERACTIONS	0.217935	0.00380012	0.86075	0.827522	-0.0322934	-7.49036	NoSignifi
1915	WP_MATRIX_METALLOPROTEINASES	0.223198	0.00370873	0.857686	0.823425	-0.00980455	-7.48921	NoSignifi
1916	REACTOME_MEMBRANE_TRAFFICKING	0.223736	0.00260807	0.85755	0.823006	-0.11664	-7.48909	NoSignifi
1917	WP_SELENIUM_MICRONUTRIENT_NETWORK	0.226847	0.00265748	0.855927	0.820587	-0.0729225	-7.48839	NoSignifi
1918	REACTOME_N_GLYCAN_ANTENNAE_ELONGATION	0.234579	0.00487963	0.850556	0.814581	-0.202661	-7.48661	NoSignifi
1919	WP_FBXL10_ENHANCEMENT_OF_MAPERK_SIGNALING_IN_DIFFUSE_LARGE_BCELL_LYMPHOMA	0.234594	0.00495177	0.850556	0.81457	-0.216069	-7.4866	NoSignifi
1920	REACTOME_SEMA3A_PAK_DEPENDENT_AXON_REPULSION	0.235482	0.00526317	0.850421	0.813881	-0.069925	-7.48639	NoSignifi
1921	WP_NSP1_FROM_SARSCOV2_INHIBITS_TRANSLATION_INITIATION_IN_THE_HOST_CELL	0.238256	0.00680562	0.848471	0.811729	-0.137001	-7.48574	NoSignifi
1922	REACTOME_THE_CANONICAL_RETINOID_CYCLE_IN_RODS_TWILIGHT_VISION	0.239086	0.00348154	0.848137	0.811086	0.163896	-7.48554	NoSignifi
1923	WP_TYPE_III_INTERFERON_SIGNALING	0.241578	0.0069616	0.846968	0.809154	-0.138095	-7.48494	NoSignifi
1924	BIOCARTA_NO2IL12_PATHWAY	0.250665	0.00368423	0.840493	0.802122	0.440314	-7.48271	NoSignifi
1925	REACTOME_SODIUM_COUPLED_SULPHATE_DI_AND_TRI_CARBOXYLATE_TRANSPORTERS	0.262635	0.00302508	0.832276	0.792883	0.123131	-7.47964	NoSignifi
1926	REACTOME_INTERLEUKIN_21_SIGNALING	0.263544	0.00680506	0.832061	0.792183	-0.144729	-7.47941	NoSignifi
1927	REACTOME_CARGO_CONCENTRATION_IN_THE_ER	0.263636	0.00446511	0.832061	0.792112	-0.159948	-7.47938	NoSignifi
1928	REACTOME_SIGNALING_BY_WNT	0.267814	0.00328019	0.829259	0.788895	-0.109445	-7.47827	NoSignifi
1929	BIOCARTA_COMP_PATHWAY	0.26831	0.00257967	0.82915	0.788513	0.327706	-7.47814	NoSignifi
1930	REACTOME_ANDROGEN_BIOSYNTHESIS	0.26961	0.00573996	0.828391	0.787513	0.0414804	-7.47779	NoSignifi
1931	REACTOME_HIGHLY_CALCIUM_PERMEABLE_NICOTINIC_ACETYLCHOLINE_RECEPTORS	0.273452	0.00162781	0.825867	0.784559	0.540553	-7.47675	NoSignifi
1932	REACTOME_PROSTANOID_LIGAND_RECEPTORS	0.276715	0.00170508	0.823811	0.782054	0.557377	-7.47586	NoSignifi
1933	REACTOME_DNA_DAMAGE_RECOGNITION_IN_GG_NER	0.282275	0.0051145	0.819898	0.777788	-0.15945	-7.4743	NoSignifi
1934	WP_SEROTONIN_RECEPTOR_2_AND_ELKSRFGATA4_SIGNALING	0.282534	0.00564496	0.819898	0.77759	-0.204899	-7.47423	NoSignifi
1935	PID_ATR_PATHWAY	0.28387	0.00351359	0.819479	0.776566	-0.118869	-7.47385	NoSignifi
1936	WP_GLUCURONIDATION	0.286815	0.00569547	0.81752	0.77431	-0.0795359	-7.47302	NoSignifi
1937	REACTOME_MASTL_FACILITATES_MITOTIC_PROGRESSION	0.292246	0.00763568	0.813868	0.770156	-0.163178	-7.47145	NoSignifi
1938	REACTOME_ELECTRIC_TRANSMISSION_ACROSS_GAP_JUNCTIONS	0.309945	0.00852603	0.801601	0.756664	-0.116739	-7.46613	NoSignifi
1939	WP_INHIBITION_OF_EXOSOME_BIOGENESIS_AND_SECRETION_BY_MANUMYCIN_A_IN_CRPC_CELLS	0.311326	0.00644865	0.800774	0.755614	-0.178232	-7.4657	NoSignifi
1940	REACTOME_NERVOUS_SYSTEM_DEVELOPMENT	0.314961	0.00551776	0.798132	0.752854	-0.104817	-7.46456	NoSignifi
1941	WP_ASPIRIN_AND_MIRNAS	0.315253	0.00562194	0.798132	0.752632	-0.100193	-7.46447	NoSignifi
1942	REACTOME_SYNTHESIS_OF_BILE_ACIDS_AND_BILE_SALTS	0.316039	0.00387714	0.797832	0.752035	0.0222863	-7.46422	NoSignifi
1943	REACTOME_ROLE_OF_SECOND_MESSENGERS_IN_NETRIN_1_SIGNALING	0.319381	0.00998339	0.795427	0.749501	-0.112947	-7.46317	NoSignifi
1944	REACTOME_FATTY_ACIDS	0.32153	0.00291236	0.793981	0.747872	0.426032	-7.46248	NoSignifi
1945	REACTOME_PI_3K_CASCADE_FGFR1	0.32736	0.00563613	0.78986	0.74346	-0.0210727	-7.46059	NoSignifi
1946	REACTOME_ORGANIC_CATION_TRANSPORT	0.330681	0.00632063	0.787475	0.740951	0.0328592	-7.4595	NoSignifi
1947	REACTOME_ORGANIC_CATION_ANION_ZWITTERION_TRANSPORT	0.330681	0.00632063	0.787475	0.740951	0.0328592	-7.4595	NoSignifi
1948	BIOCARTA_BOTULIN_PATHWAY	0.335397	0.0106518	0.784533	0.737393	0.152156	-7.45793	NoSignifi
1949	WP_SMALL_LIGAND_GPCRS	0.338182	0.00295826	0.782859	0.735293	0.459288	-7.457	NoSignifi
1950	REACTOME_ERCC6_CSB_AND_EHMT2_G9A_POSITIVELY_REGULATE_RRNA_EXPRESSION	0.346831	0.00691085	0.776487	0.728788	-0.240549	-7.45404	NoSignifi
1951	REACTOME_THE_RETINOID_CYCLE_IN_CONES_DAYLIGHT_VISION	0.351598	0.00470105	0.773505	0.72521	0.036056	-7.45238	NoSignifi
1952	WP_LIPID_METABOLISM_PATHWAY	0.354608	0.00504465	0.771376	0.722954	-0.135361	-7.45132	NoSignifi
1953	REACTOME_PHOSPHOLIPASE_C_MEDIATED_CASCADE_FGFR4	0.357504	0.00399289	0.76958	0.720786	0.467352	-7.45029	NoSignifi
1954	REACTOME_EPHA_MEDIATED_GROWTH_CONE_COLLAPSE	0.361539	0.00633281	0.766942	0.717769	-0.0869501	-7.44884	NoSignifi
1955	REACTOME_BETA_OXIDATION_OF_OCTANOYL_COA_TO_HEXANOYL_COA	0.361811	0.0124967	0.766942	0.717566	-0.210395	-7.44874	NoSignifi
1956	WP_REGULATION_OF_ACTIN_CYTOSKELETON	0.363441	0.00469531	0.766524	0.716348	-0.139495	-7.44815	NoSignifi
1957	REACTOME_SUMOYLATION_OF_CHROMATIN_ORGANIZATION_PROTEINS	0.364188	0.00447013	0.766202	0.715791	-0.216551	-7.44788	NoSignifi
1958	REACTOME_BILE_ACID_AND_BILE_SALT_METABOLISM	0.364775	0.00398191	0.766009	0.715353	0.0669513	-7.44767	NoSignifi
1959	REACTOME_DNA_DAMAGE_TELOMERE_STRESS_INDUCED_SENESCENCE	0.373866	0.00542811	0.759575	0.70858	-0.139954	-7.44432	NoSignifi
1960	REACTOME_PLATELET_SENSITIZATION_BY_LDL	0.374605	0.00663067	0.759258	0.70803	-0.163702	-7.44404	NoSignifi
1961	WP_PARKINSONS_DISEASE_PATHWAY	0.380695	0.0059549	0.754951	0.703506	-0.134728	-7.44175	NoSignifi
1962	REACTOME_MECP2_REGULATES_NEURONAL_RECEPTORS_AND_CHANNELS	0.385996	0.00738267	0.751006	0.699578	-0.220248	-7.43972	NoSignifi
1963	REACTOME_RUNX2_REGULATES_GENES_INVOLVED_IN_CELL_MIGRATION	0.390041	0.00935455	0.748063	0.696585	-0.11885	-7.43815	NoSignifi
1964	REACTOME_ALTERNATIVE_COMPLEMENT_ACTIVATION	0.390856	0.00407385	0.747686	0.695983	0.423329	-7.43784	NoSignifi
1965	REACTOME_PHENYLALANINE_AND_TYROSINE_METABOLISM	0.392415	0.010386	0.746718	0.694831	-0.18159	-7.43723	NoSignifi
1966	REACTOME_ERK_MAPK_TARGETS	0.392714	0.00733396	0.746718	0.694611	-0.170914	-7.43711	NoSignifi
1967	REACTOME_RAB_GEFS_EXCHANGE_GTP_FOR_GDP_ON_RABS	0.39293	0.00511361	0.746718	0.694451	-0.122888	-7.43703	NoSignifi
1968	REACTOME_TRANSLATION_OF_SARS_COV_1_STRUCTURAL_PROTEINS	0.396901	0.00755818	0.744504	0.691521	-0.155213	-7.43546	NoSignifi
1969	REACTOME_NICOTINATE_METABOLISM	0.39846	0.0052004	0.743804	0.690372	-0.0473955	-7.43484	NoSignifi
1970	REACTOME_RNA_POLYMERASE_II_TRANSCRIPTION_TERMINATION	0.398789	0.00628667	0.743804	0.690129	-0.150309	-7.43471	NoSignifi
1971	REACTOME_FGFR2_ALTERNATIVE_SPLICING	0.400827	0.00803347	0.742463	0.688629	-0.18246	-7.4339	NoSignifi
1972	REACTOME_MINERALOCORTICOID_BIOSYNTHESIS	0.404406	0.00486105	0.739892	0.685996	0.102698	-7.43246	NoSignifi
1973	REACTOME_RHOBTB2_GTPASE_CYCLE	0.405905	0.0101144	0.738972	0.684895	-0.146573	-7.43185	NoSignifi
1974	WP_CODEINE_AND_MORPHINE_METABOLISM	0.407157	0.00591492	0.738247	0.683975	0.424663	-7.43135	NoSignifi
1975	BIOCARTA_ION_PATHWAY	0.410427	0.00716626	0.735925	0.681576	0.215685	-7.43001	NoSignifi
1976	WP_RAC1PAK1P38MMP2_PATHWAY	0.415243	0.00500503	0.732913	0.678049	-0.116361	-7.42803	NoSignifi
1977	REACTOME_SPERM_MOTILITY_AND_TAXES	0.416771	0.00383805	0.73197	0.676931	0.334589	-7.42739	NoSignifi
1978	REACTOME_SIGNALING_BY_HEDGEHOG	0.417262	0.00646838	0.731847	0.676572	-0.111355	-7.42719	NoSignifi
1979	WP_INTRACELLULAR_TRAFFICKING_PROTEINS_INVOLVED_IN_CMT_NEUROPATHY	0.417845	0.00786878	0.731652	0.676146	-0.136134	-7.42695	NoSignifi
1980	KEGG_RENAL_CELL_CARCINOMA	0.419555	0.00547958	0.730566	0.674897	-0.153876	-7.42623	NoSignifi
1981	KEGG_METABOLISM_OF_XENOBIOTICS_BY_CYTOCHROME_P450	0.426917	0.00605858	0.725808	0.669527	0.0335593	-7.42312	NoSignifi
1982	REACTOME_SHC1_EVENTS_IN_ERBB4_SIGNALING	0.427767	0.00848823	0.725402	0.668908	-0.100098	-7.42276	NoSignifi
1983	REACTOME_INTRINSIC_PATHWAY_FOR_APOPTOSIS	0.428715	0.00698582	0.725181	0.668218	-0.139807	-7.42235	NoSignifi
1984	REACTOME_SHC1_EVENTS_IN_EGFR_SIGNALING	0.429361	0.00815404	0.724935	0.667748	-0.0684181	-7.42208	NoSignifi
1985	BIOCARTA_PEPI_PATHWAY	0.429377	0.0131031	0.724935	0.667737	-0.0255923	-7.42207	NoSignifi
1986	REACTOME_ENDOSOMAL_SORTING_COMPLEX_REQUIRED_FOR_TRANSPORT_ESCRT	0.431577	0.00900443	0.723714	0.666137	-0.150863	-7.42113	NoSignifi
1987	REACTOME_TRANS_GOLGI_NETWORK_VESICLE_BUDDING	0.434966	0.00730018	0.721303	0.663676	-0.169095	-7.41966	NoSignifi
1988	REACTOME_SIGNALING_BY_BMP	0.442095	0.00569935	0.716979	0.658512	-0.0389083	-7.41654	NoSignifi
1989	REACTOME_INITIATION_OF_NUCLEAR_ENVELOPE_NE_REFORMATION	0.446087	0.0086379	0.71464	0.655626	-0.187635	-7.41477	NoSignifi
1990	REACTOME_BETA_OXIDATION_OF_LAUROYL_COA_TO_DECANOYL_COA_COA	0.452301	0.0157615	0.710275	0.651145	-0.140715	-7.41199	NoSignifi
1991	REACTOME_BMAL1_CLOCK_NPAS2_ACTIVATES_CIRCADIAN_GENE_EXPRESSION	0.453317	0.00674811	0.709986	0.650414	-0.19807	-7.41153	NoSignifi
1992	REACTOME_AFLATOXIN_ACTIVATION_AND_DETOXIFICATION	0.456574	0.00805377	0.707959	0.648072	0.0859219	-7.41005	NoSignifi
1993	WP_LNCRNAMEDIATED_MECHANISMS_OF_THERAPEUTIC_RESISTANCE	0.458318	0.00892652	0.707109	0.646818	-0.0296169	-7.40925	NoSignifi
1994	REACTOME_CD163_MEDIATING_AN_ANTI_INFLAMMATORY_RESPONSE	0.468024	0.0117565	0.700278	0.639864	-0.247462	-7.40477	NoSignifi
1995	WP_ANTIVIRAL_AND_ANTIINFLAMMATORY_EFFECTS_OF_NRF2_ON_SARSCOV2_PATHWAY	0.476337	0.00616881	0.694552	0.633933	-0.0899292	-7.40085	NoSignifi
1996	REACTOME_PD_1_SIGNALING	0.481973	0.0057716	0.690669	0.629925	0.298544	-7.39816	NoSignifi
1997	REACTOME_FASL_CD95L_SIGNALING	0.497548	0.0110892	0.678838	0.618907	0.0300558	-7.39055	NoSignifi
1998	REACTOME_INTESTINAL_ABSORPTION	0.497977	0.00460474	0.678756	0.618604	0.312762	-7.39033	NoSignifi
1999	REACTOME_SIGNALING_BY_NODAL	0.500819	0.00921811	0.67681	0.616603	-0.158561	-7.38892	NoSignifi
[truncated: 981 more rows]

## Sheet: GSVA_GO_MC_SFFvsSFD
	id	t	log2FC	adj.P.Val	P.Value	AveExpr	B	threshold
1	NABA_PROTEOGLYCANS	-14.7297	-0.175648	1.8252e-41	8.67239e-45	-0.170757	90.7997	Down
2	REACTOME_CHYLOMICRON_REMODELING	-14.7015	-0.447935	1.8252e-41	1.22538e-44	0.127789	90.4589	Down
3	REACTOME_HDL_REMODELING	-13.6968	-0.381375	1.52817e-36	2.05192e-39	0.118154	78.6053	Down
4	REACTOME_DEFECTIVE_CHST14_CAUSES_EDS_MUSCULOCONTRACTURAL_TYPE	-12.7909	-0.286052	3.7824e-32	6.34844e-35	0.0920649	68.4208	Down
5	REACTOME_DEFECTIVE_CHST3_CAUSES_SEDCJD	-11.7549	-0.270792	1.96195e-27	4.61016e-30	0.1366	57.4037	Down
6	REACTOME_DERMATAN_SULFATE_BIOSYNTHESIS	-11.6552	-0.230376	4.85524e-27	1.30386e-29	0.108146	56.3809	Down
7	REACTOME_DEFECTIVE_CHSY1_CAUSES_TPBS	-11.1783	-0.252132	5.68626e-25	1.7179e-27	0.153949	51.5806	Down
8	REACTOME_ERYTHROPOIETIN_ACTIVATES_PHOSPHOLIPASE_C_GAMMA_PLCG	-10.3968	-0.25259	9.81325e-22	3.62355e-24	0.133159	44.0587	Down
9	REACTOME_CHONDROITIN_SULFATE_BIOSYNTHESIS	-10.2215	-0.141556	4.71404e-21	1.89891e-23	0.120635	42.432	Down
10	REACTOME_MELANIN_BIOSYNTHESIS	-10.1383	-0.349635	9.4749e-21	4.13473e-23	0.2259	41.668	Down
11	REACTOME_DEFECTIVE_CHST6_CAUSES_MCDC1	-10.1251	-0.224431	9.9579e-21	4.67978e-23	-0.12389	41.5464	Down
12	REACTOME_DEFECTIVE_ST3GAL3_CAUSES_MCT12_AND_EIEE15	-9.94141	-0.210345	5.07732e-20	2.55656e-22	-0.114855	39.8797	Down
13	REACTOME_DEFECTIVE_B4GALT7_CAUSES_EDS_PROGEROID_TYPE	-9.88325	-0.143209	8.1076e-20	4.35454e-22	0.0740936	39.357	Down
14	REACTOME_TRANSPORT_OF_FATTY_ACIDS	-9.81745	-0.204686	1.38949e-19	7.92928e-22	-0.00173414	38.7689	Down
15	REACTOME_A_TETRASACCHARIDE_LINKER_SEQUENCE_IS_REQUIRED_FOR_GAG_SYNTHESIS	-9.70676	-0.120259	3.57067e-19	2.15751e-21	0.0812914	37.7868	Down
16	WP_GPR143_IN_MELANOCYTES_AND_RETINAL_PIGMENT_EPITHELIUM_CELLS	-9.50657	-0.172886	1.74415e-18	1.28806e-20	0.155545	36.0343	Down
17	REACTOME_HEPARAN_SULFATE_HEPARIN_HS_GAG_METABOLISM	-9.4656	-0.0822315	2.39595e-18	1.84984e-20	0.0958261	35.6793	Down
18	WP_NOCGMPPKG_MEDIATED_NEUROPROTECTION	-9.08858	-0.0810692	5.57507e-17	4.86579e-19	-0.0329832	32.4745	Down
19	WP_LIPID_PARTICLES_COMPOSITION	-8.94447	-0.238383	1.75463e-16	1.64919e-18	0.196556	31.2788	Down
20	WP_PREIMPLANTATION_EMBRYO	-8.85843	-0.10671	3.48392e-16	3.39153e-18	0.09364	30.5727	Down
21	WP_VITAMIN_A_AND_CAROTENOID_METABOLISM	-8.83213	-0.0838554	4.09331e-16	4.22277e-18	-0.015144	30.3581	Down
22	REACTOME_CHONDROITIN_SULFATE_DERMATAN_SULFATE_METABOLISM	-8.77996	-0.082779	5.87898e-16	6.51247e-18	0.0729313	29.9339	Down
23	WP_NEURAL_CREST_DIFFERENTIATION	-8.56352	-0.0906643	3.2684e-15	3.84001e-17	0.0949507	28.1974	Down
24	REACTOME_LGI_ADAM_INTERACTIONS	-8.48015	-0.126845	6.23177e-15	7.53084e-17	-0.16674	27.5385	Down
25	WP_APOE_AND_MIR146_IN_INFLAMMATION_AND_ATHEROSCLEROSIS	-8.42961	-0.137889	9.09595e-15	1.12974e-16	0.0988013	27.1418	Down
26	REACTOME_FGFR2B_LIGAND_BINDING_AND_ACTIVATION	-8.41341	-0.0986013	1.00818e-14	1.28604e-16	-0.159262	27.0151	Down
27	REACTOME_IRS_ACTIVATION	-8.40233	-0.222477	1.07322e-14	1.40502e-16	0.234718	26.9285	Down
28	REACTOME_GLYCOSAMINOGLYCAN_METABOLISM	-8.24312	-0.0554994	3.60129e-14	4.95646e-16	0.0841744	25.696	Down
29	KEGG_TYROSINE_METABOLISM	-8.22308	-0.094331	4.11395e-14	5.80013e-16	-0.0319912	25.5424	Down
30	REACTOME_PLASMA_LIPOPROTEIN_REMODELING	-8.13751	-0.110004	7.65646e-14	1.13086e-15	0.0932337	24.8898	Down
31	REACTOME_DISEASES_ASSOCIATED_WITH_GLYCOSAMINOGLYCAN_METABOLISM	-8.0374	-0.0850689	1.62261e-13	2.45108e-15	0.0534764	24.1341	Down
32	REACTOME_DISEASES_OF_METABOLISM	-8.02328	-0.0378151	1.73154e-13	2.73187e-15	0.0920451	24.0282	Down
33	REACTOME_TRANSCRIPTIONAL_REGULATION_OF_TESTIS_DIFFERENTIATION	-8.0107	-0.138306	1.86711e-13	3.00843e-15	-0.0828345	23.934	Down
34	WP_SOMATIC_SEX_DETERMINATION	-7.94599	-0.106091	2.82528e-13	4.93167e-15	-0.267865	23.4513	Down
35	WP_BIOGENIC_AMINE_SYNTHESIS	-7.87774	-0.138836	4.56491e-13	8.27476e-15	-0.226889	22.946	Down
36	REACTOME_DISEASES_OF_GLYCOSYLATION	-7.70032	-0.0453377	1.63095e-12	3.12064e-14	0.0909706	21.6505	Down
37	REACTOME_NEUROTRANSMITTER_CLEARANCE	-7.52797	-0.117687	5.39709e-12	1.10514e-13	-0.162053	20.4173	Down
38	REACTOME_LYSINE_CATABOLISM	-7.46495	-0.0967759	8.37902e-12	1.74387e-13	0.0762957	19.9727	Down
39	REACTOME_REVERSIBLE_HYDRATION_OF_CARBON_DIOXIDE	-7.43917	-0.111348	9.92861e-12	2.09971e-13	-0.0529986	19.7917	Down
40	WP_GENE_REGULATORY_NETWORK_MODELLING_SOMITOGENESIS	-7.41959	-0.116673	1.12492e-11	2.41674e-13	-0.0995686	19.6547	Down
41	REACTOME_ARACHIDONIC_ACID_METABOLISM	-7.41205	-0.0666617	1.16915e-11	2.55102e-13	-0.0389781	19.602	Down
42	REACTOME_TRANSPORT_OF_ORGANIC_ANIONS	-7.37421	-0.134694	1.50929e-11	3.34384e-13	-0.138184	19.3383	Down
43	BIOCARTA_MELANOCYTE_PATHWAY	-7.36788	-0.201611	1.55542e-11	3.49826e-13	0.26408	19.2943	Down
44	REACTOME_CHYLOMICRON_CLEARANCE	-7.33506	-0.198959	1.90777e-11	4.4188e-13	0.215466	19.0667	Down
45	WP_SLEEP_REGULATION	-7.28054	-0.0822298	2.66736e-11	6.50051e-13	-0.0359013	18.6908	Down
46	REACTOME_VISUAL_PHOTOTRANSDUCTION	-7.27976	-0.0496296	2.66736e-11	6.53632e-13	-0.0451353	18.6854	Down
47	REACTOME_DOPAMINE_CLEARANCE_FROM_THE_SYNAPTIC_CLEFT	-7.2534	-0.183347	3.1683e-11	7.87023e-13	-0.210018	18.5046	Down
48	REACTOME_PTK6_PROMOTES_HIF1A_STABILIZATION	-7.24668	-0.180597	3.27731e-11	8.25103e-13	0.146413	18.4586	Down
49	REACTOME_TRP_CHANNELS	-7.20282	-0.0987665	4.39854e-11	1.12215e-12	0.109898	18.1592	Down
50	REACTOME_STIMULI_SENSING_CHANNELS	-7.12058	-0.0577493	7.69329e-11	1.98853e-12	0.054228	17.6023	Down
51	REACTOME_FGFR2_LIGAND_BINDING_AND_ACTIVATION	-7.10848	-0.0742005	8.25765e-11	2.16212e-12	-0.264964	17.5209	Down
52	KEGG_HISTIDINE_METABOLISM	-7.05375	-0.0796566	1.14514e-10	3.15211e-12	0.0662867	17.1541	Down
53	REACTOME_NR1H3_NR1H2_REGULATE_GENE_EXPRESSION_LINKED_TO_CHOLESTEROL_TRANSPORT_AND_EFFLUX	-6.94988	-0.0854377	2.24371e-10	6.402e-12	0.16852	16.465	Down
54	REACTOME_CS_DS_DEGRADATION	-6.94617	-0.125274	2.27019e-10	6.56485e-12	0.0872771	16.4406	Down
55	WP_METHYLATION_PATHWAYS	-6.91671	-0.117032	2.71215e-10	8.01173e-12	0.0900614	16.247	Down
56	REACTOME_CHYLOMICRON_ASSEMBLY	-6.89149	-0.193284	3.15062e-10	9.496e-12	0.153056	16.0818	Down
57	REACTOME_TERMINAL_PATHWAY_OF_COMPLEMENT	-6.85763	-0.0909326	3.85949e-10	1.19192e-11	-0.0812218	15.8609	Down
58	KEGG_ASCORBATE_AND_ALDARATE_METABOLISM	-6.76379	-0.105452	7.05543e-10	2.22628e-11	-0.0521618	15.2539	Down
59	WP_EICOSANOID_METABOLISM_VIA_CYCLOOXYGENASES_COX	-6.75699	-0.0708472	7.30214e-10	2.32865e-11	-0.131873	15.2103	Down
60	REACTOME_SYNTHESIS_OF_LIPOXINS_LX	-6.74714	-0.16063	7.71208e-10	2.48526e-11	0.0362652	15.147	Down
61	REACTOME_RESPONSE_TO_METAL_IONS	-6.57715	-0.13037	2.26945e-09	7.54198e-11	0.11895	14.0695	Down
62	WP_PEPTIDE_GPCRS	-6.4951	-0.0484752	3.76771e-09	1.2774e-10	-0.364726	13.5584	Down
63	REACTOME_TFAP2_AP_2_FAMILY_REGULATES_TRANSCRIPTION_OF_GROWTH_FACTORS_AND_THEIR_RECEPTORS	-6.46445	-0.128334	4.53537e-09	1.5529e-10	0.124566	13.369	Down
64	WP_OXIDATIVE_DAMAGE_RESPONSE	-6.44753	-0.0699242	5.00115e-09	1.72917e-10	0.0999069	13.2648	Down
65	REACTOME_CALCITONIN_LIKE_LIGAND_RECEPTORS	-6.44044	-0.0977509	5.1806e-09	1.8086e-10	-0.0258446	13.2213	Down
66	WP_FAMILIAL_HYPERLIPIDEMIA_TYPE_3	-6.35408	-0.148071	8.7588e-09	3.11659e-10	0.22077	12.6939	Down
67	WP_NICOTINE_EFFECT_ON_DOPAMINERGIC_NEURONS	-6.32084	-0.113562	1.05819e-08	3.83634e-10	0.142996	12.4927	Down
68	BIOCARTA_MRP_PATHWAY	-6.31455	-0.115434	1.08048e-08	3.9897e-10	-0.0572055	12.4547	Down
69	WP_HEMATOPOIETIC_STEM_CELL_DIFFERENTIATION	-6.30131	-0.05376	1.16269e-08	4.33227e-10	-0.143762	12.3749	Down
70	REACTOME_ERYTHROPOIETIN_ACTIVATES_STAT5	-6.29379	-0.139645	1.20742e-08	4.53948e-10	0.171541	12.3297	Down
71	KEGG_MATURITY_ONSET_DIABETES_OF_THE_YOUNG	-6.28322	-0.0770196	1.27791e-08	4.8474e-10	-0.384149	12.2661	Down
72	REACTOME_TRANSPORT_OF_VITAMINS_NUCLEOSIDES_AND_RELATED_MOLECULES	-6.2668	-0.0662921	1.37656e-08	5.36638e-10	0.0771896	12.1676	Down
73	WP_OLIGODENDROCYTE_SPECIFICATION_AND_DIFFERENTIATION_LEADING_TO_MYELIN_COMPONENTS_FOR_CNS	-6.26562	-0.0740457	1.37656e-08	5.4057e-10	-0.0569093	12.1606	Down
74	REACTOME_CHOLINE_CATABOLISM	-6.17186	-0.120918	2.36807e-08	9.61855e-10	-0.0809402	11.6029	Down
75	REACTOME_FOXO_MEDIATED_TRANSCRIPTION_OF_CELL_CYCLE_GENES	-6.15088	-0.0991143	2.66918e-08	1.09312e-09	0.177008	11.4791	Down
76	WP_DEVELOPMENT_OF_PULMONARY_DENDRITIC_CELLS_AND_MACROPHAGE_SUBSETS	-6.12282	-0.077992	3.11401e-08	1.2962e-09	-0.228264	11.3143	Down
77	REACTOME_PI3K_AKT_ACTIVATION	-6.09487	-0.120526	3.65821e-08	1.535e-09	0.0996992	11.1508	Down
78	REACTOME_DECTIN_2_FAMILY	-6.05796	-0.0897518	4.53249e-08	1.91707e-09	-0.180329	10.9359	Down
79	REACTOME_METALLOTHIONEINS_BIND_METALS	-6.04528	-0.132356	4.85224e-08	2.06859e-09	0.138786	10.8623	Down
80	KEGG_MELANOGENESIS	-6.021	-0.0590237	5.56705e-08	2.39202e-09	0.107575	10.7219	Down
81	REACTOME_NUCLEAR_SIGNALING_BY_ERBB4	-6.00895	-0.0782497	5.93595e-08	2.57045e-09	0.137207	10.6524	Down
82	WP_MAMMALIAN_DISORDER_OF_SEXUAL_DEVELOPMENT	-5.95778	-0.0712812	7.92151e-08	3.48344e-09	-0.0935002	10.3588	Down
83	BIOCARTA_NO1_PATHWAY	-5.94703	-0.0787039	8.37716e-08	3.71194e-09	-0.00583666	10.2974	Down
84	REACTOME_RA_BIOSYNTHESIS_PATHWAY	-5.92719	-0.0636773	9.34684e-08	4.17298e-09	-0.0658056	10.1844	Down
85	KEGG_STEROID_HORMONE_BIOSYNTHESIS	-5.92339	-0.048186	9.48709e-08	4.26744e-09	-0.178505	10.1627	Down
86	REACTOME_REACTIONS_SPECIFIC_TO_THE_COMPLEX_N_GLYCAN_SYNTHESIS_PATHWAY	-5.82803	-0.090305	1.62028e-07	7.45146e-09	0.0274159	9.62474	Down
87	REACTOME_FCGR3A_MEDIATED_IL10_SYNTHESIS	-5.81229	-0.0646475	1.76217e-07	8.16311e-09	0.0792702	9.53674	Down
88	WP_CELLTYPE_DEPENDENT_SELECTIVITY_OF_CCK2R_SIGNALING	-5.80721	-0.0861035	1.78883e-07	8.40674e-09	-0.163344	9.50837	Down
89	KEGG_CALCIUM_SIGNALING_PATHWAY	-5.80175	-0.0287902	1.83313e-07	8.67645e-09	-0.0515252	9.47791	Down
90	REACTOME_SLC_MEDIATED_TRANSMEMBRANE_TRANSPORT	-5.79956	-0.0257351	1.84331e-07	8.78653e-09	-0.0328042	9.46575	Down
91	PID_NFAT_TFPATHWAY	-5.77821	-0.06052	2.07033e-07	9.93813e-09	-0.0644833	9.34696	Down
92	REACTOME_DEFECTIVE_CSF2RB_CAUSES_SMDP5	-5.72115	-0.0705634	2.80453e-07	1.37851e-08	-0.395426	9.03148	Down
93	BIOCARTA_41BB_PATHWAY	-5.72046	-0.0989	2.80453e-07	1.38391e-08	0.257723	9.02772	Down
94	REACTOME_DISEASES_ASSOCIATED_WITH_SURFACTANT_METABOLISM	-5.70754	-0.0640279	2.97852e-07	1.48976e-08	-0.409649	8.95668	Down
95	REACTOME_ROLE_OF_PHOSPHOLIPIDS_IN_PHAGOCYTOSIS	-5.70553	-0.0639103	2.99272e-07	1.50691e-08	-0.00946059	8.94565	Down
96	REACTOME_SYNTHESIS_OF_PROSTAGLANDINS_PG_AND_THROMBOXANES_TX	-5.67307	-0.0969205	3.55138e-07	1.81205e-08	0.125241	8.76796	Down
97	REACTOME_ABC_TRANSPORTERS_IN_LIPID_HOMEOSTASIS	-5.67128	-0.0708353	3.56412e-07	1.83051e-08	-0.0359298	8.75819	Down
98	REACTOME_SIGNALING_BY_NOTCH2	-5.66462	-0.0808168	3.66463e-07	1.9008e-08	0.154404	8.72189	Down
99	WP_MELATONIN_METABOLISM_AND_EFFECTS	-5.66407	-0.0729566	3.66463e-07	1.90674e-08	0.127431	8.71888	Down
100	BIOCARTA_CARDIACEGF_PATHWAY	-5.64821	-0.0983653	3.98265e-07	2.08558e-08	0.0639088	8.63252	Down
101	REACTOME_AMINE_LIGAND_BINDING_RECEPTORS	-5.60089	-0.0697785	5.16355e-07	2.72131e-08	-0.264118	8.3763	Down
102	REACTOME_DEFECTIVE_B4GALT1_CAUSES_B4GALT1_CDG_CDG_2D	-5.554	-0.117109	6.62385e-07	3.53539e-08	-0.0296957	8.12438	Down
103	REACTOME_REPRESSION_OF_WNT_TARGET_GENES	-5.54756	-0.101553	6.78009e-07	3.6643e-08	0.219171	8.08991	Down
104	WP_BMP_SIGNALING_IN_EYELID_DEVELOPMENT	-5.50617	-0.0686835	8.47337e-07	4.60787e-08	0.0560532	7.86947	Down
105	BIOCARTA_VIP_PATHWAY	-5.50267	-0.0874132	8.58544e-07	4.69764e-08	0.173482	7.85091	Down
106	REACTOME_PLASMA_LIPOPROTEIN_ASSEMBLY	-5.46852	-0.0950327	1.02962e-06	5.66827e-08	0.265825	7.67029	Down
107	REACTOME_BRANCHED_CHAIN_AMINO_ACID_CATABOLISM	-5.44395	-0.0667894	1.17075e-06	6.48452e-08	0.190921	7.54095	Down
108	KEGG_RETINOL_METABOLISM	-5.43846	-0.051833	1.19217e-06	6.68165e-08	-0.114136	7.51216	Down
109	REACTOME_ACTIVATED_NOTCH1_TRANSMITS_SIGNAL_TO_THE_NUCLEUS	-5.43479	-0.0736299	1.20875e-06	6.81671e-08	0.118947	7.49293	Down
110	BIOCARTA_TNFR2_PATHWAY	-5.41544	-0.0808001	1.33518e-06	7.57454e-08	0.225272	7.39162	Down
111	REACTOME_HS_GAG_BIOSYNTHESIS	-5.41341	-0.0577191	1.34202e-06	7.6584e-08	0.0511668	7.38104	Down
112	WP_PROSTAGLANDIN_AND_LEUKOTRIENE_METABOLISM_IN_SENESCENCE	-5.3646	-0.0602913	1.72763e-06	9.97491e-08	-0.0217359	7.12715	Down
113	REACTOME_HS_GAG_DEGRADATION	-5.36178	-0.0696802	1.73436e-06	1.01274e-07	0.150409	7.11258	Down
114	WP_DOPAMINERGIC_NEUROGENESIS	-5.36173	-0.0564346	1.73436e-06	1.01302e-07	-0.193638	7.11232	Down
115	REACTOME_NGF_STIMULATED_TRANSCRIPTION	-5.35223	-0.0777905	1.81503e-06	1.06623e-07	0.145818	7.06315	Down
116	REACTOME_TRANSPORT_OF_INORGANIC_CATIONS_ANIONS_AND_AMINO_ACIDS_OLIGOPEPTIDES	-5.3096	-0.0333599	2.24266e-06	1.34003e-07	-0.0546423	6.84372	Down
117	BIOCARTA_CCR5_PATHWAY	-5.30622	-0.103497	2.27072e-06	1.36441e-07	0.0775901	6.82641	Down
118	WP_HAIR_FOLLICLE_DEVELOPMENT_CYTODIFFERENTIATION_PART_3_OF_3	-5.2908	-0.0526915	2.43814e-06	1.48138e-07	-0.00455614	6.74747	Down
119	BIOCARTA_FLUMAZENIL_PATHWAY	-5.25511	-0.123022	2.90606e-06	1.79048e-07	-0.0718943	6.56565	Down
120	WP_VITAMIN_B12_METABOLISM	-5.25464	-0.0457094	2.90606e-06	1.79495e-07	0.0814282	6.56326	Down
121	BIOCARTA_VOBESITY_PATHWAY	-5.22694	-0.101014	3.30995e-06	2.07775e-07	0.0484196	6.42294	Down
122	REACTOME_ACETYLCHOLINE_INHIBITS_CONTRACTION_OF_OUTER_HAIR_CELLS	-5.21291	-0.0774468	3.54475e-06	2.23704e-07	-0.372086	6.35211	Down
123	REACTOME_ERYTHROPOIETIN_ACTIVATES_PHOSPHOINOSITIDE_3_KINASE_PI3K	-5.19849	-0.0989821	3.78317e-06	2.4129e-07	0.195656	6.27956	Down
124	REACTOME_NOTCH2_ACTIVATION_AND_TRANSMISSION_OF_SIGNAL_TO_THE_NUCLEUS	-5.19131	-0.0815071	3.90761e-06	2.50538e-07	0.128099	6.24351	Down
125	REACTOME_METABOLISM_OF_FAT_SOLUBLE_VITAMINS	-5.12835	-0.050782	5.28606e-06	3.47791e-07	0.0249606	5.92925	Down
126	REACTOME_NOTCH4_INTRACELLULAR_DOMAIN_REGULATES_TRANSCRIPTION	-5.11651	-0.0804963	5.53553e-06	3.69779e-07	0.142178	5.87053	Down
127	BIOCARTA_CD40_PATHWAY	-5.10866	-0.0795523	5.7072e-06	3.85078e-07	0.183113	5.83171	Down
128	REACTOME_IONOTROPIC_ACTIVITY_OF_KAINATE_RECEPTORS	-5.10538	-0.121636	5.77584e-06	3.91648e-07	0.118483	5.81551	Down
129	BIOCARTA_KERATINOCYTE_PATHWAY	-5.09066	-0.0605964	6.14007e-06	4.22529e-07	0.168531	5.74285	Down
130	REACTOME_DEFECTIVE_EXT2_CAUSES_EXOSTOSES_2	-5.08828	-0.0760993	6.18553e-06	4.27734e-07	0.0425457	5.73113	Down
131	REACTOME_NOSTRIN_MEDIATED_ENOS_TRAFFICKING	-5.0728	-0.115275	6.66524e-06	4.63144e-07	0.028294	5.655	Down
132	WP_MTHFR_DEFICIENCY	-5.04573	-0.063582	7.51064e-06	5.31972e-07	0.151822	5.52241	Down
133	KEGG_GLYCEROLIPID_METABOLISM	-5.03687	-0.0495745	7.82085e-06	5.56569e-07	0.12238	5.47917	Down
134	WP_ENDOTHELIN_PATHWAYS	-5.01371	-0.0778542	8.63629e-06	6.26197e-07	0.0616966	5.36642	Down
135	REACTOME_POU5F1_OCT4_SOX2_NANOG_REPRESS_GENES_RELATED_TO_DIFFERENTIATION	-4.95398	-0.0495258	1.13622e-05	8.46731e-07	-0.34906	5.07799	Down
136	REACTOME_SIGNALING_BY_NOTCH3	-4.94096	-0.0543158	1.20746e-05	9.0387e-07	0.0808508	5.01559	Down
137	REACTOME_CONSTITUTIVE_SIGNALING_BY_ABERRANT_PI3K_IN_CANCER	-4.9254	-0.0354586	1.29944e-05	9.77087e-07	-0.0904982	4.94118	Down
138	REACTOME_LYSOSPHINGOLIPID_AND_LPA_RECEPTORS	-4.92286	-0.0665159	1.31024e-05	9.89607e-07	-0.171036	4.92902	Down
139	REACTOME_SIGNALING_BY_GPCR	-4.90903	-0.0207491	1.39766e-05	1.06033e-06	-0.0768092	4.8631	Down
140	REACTOME_PKA_MEDIATED_PHOSPHORYLATION_OF_CREB	-4.89788	-0.0663194	1.4709e-05	1.12083e-06	0.127454	4.81011	Down
141	REACTOME_INOSITOL_PHOSPHATE_METABOLISM	-4.88592	-0.0408345	1.54734e-05	1.18946e-06	0.0593842	4.75337	Down
142	REACTOME_CA2_ACTIVATED_K_CHANNELS	-4.88348	-0.0535905	1.5594e-05	1.20397e-06	-0.245517	4.74179	Down
143	WP_FOXA2_PATHWAY	-4.85262	-0.0649491	1.80096e-05	1.40256e-06	0.0604484	4.59607	Down
144	PID_ATF2_PATHWAY	-4.84768	-0.0602805	1.82953e-05	1.43709e-06	0.152455	4.57286	Down
145	WP_GLIAL_CELL_DIFFERENTIATION	-4.81477	-0.139015	2.11455e-05	1.68937e-06	0.171528	4.41858	Down
146	PID_CD40_PATHWAY	-4.80402	-0.0643304	2.21949e-05	1.78066e-06	0.184378	4.3684	Down
147	WP_ESTROGEN_SIGNALING_PATHWAY	-4.79573	-0.0738653	2.29206e-05	1.85427e-06	0.224988	4.32978	Down
148	KEGG_ETHER_LIPID_METABOLISM	-4.76065	-0.0478393	2.70748e-05	2.19943e-06	0.016205	4.16706	Down
149	KEGG_LIMONENE_AND_PINENE_DEGRADATION	-4.75016	-0.0939441	2.8253e-05	2.31411e-06	0.149348	4.11863	Down
150	WP_PHASE_I_BIOTRANSFORMATIONS_NON_P450	-4.74443	-0.122212	2.89288e-05	2.37917e-06	0.162417	4.09221	Down
151	WP_METABOLIC_PATHWAY_OF_LDL_HDL_AND_TG_INCLUDING_DISEASES	-4.7241	-0.0840134	3.15888e-05	2.62448e-06	0.134456	3.99874	Down
152	BIOCARTA_CACAM_PATHWAY	-4.72368	-0.107113	3.15888e-05	2.62975e-06	0.0547971	3.99683	Down
153	REACTOME_SYNTHESIS_OF_16_20_HYDROXYEICOSATETRAENOIC_ACIDS_HETE	-4.68661	-0.141343	3.69963e-05	3.14202e-06	0.143249	3.82738	Down
154	KEGG_NEUROACTIVE_LIGAND_RECEPTOR_INTERACTION	-4.68502	-0.0267712	3.70434e-05	3.16588e-06	-0.323822	3.82018	Down
155	REACTOME_SIGNALING_BY_ERBB4	-4.67985	-0.0549072	3.77391e-05	3.24511e-06	0.168616	3.79666	Down
156	KEGG_TRYPTOPHAN_METABOLISM	-4.67917	-0.0482092	3.77391e-05	3.25577e-06	0.0485947	3.79354	Down
157	WP_QUERCETIN_AND_NFKB_AP1_INDUCED_APOPTOSIS	-4.67276	-0.0846049	3.87608e-05	3.35692e-06	0.0688946	3.76442	Down
158	REACTOME_ACTIVATION_OF_AMPK_DOWNSTREAM_OF_NMDARS	-4.62438	-0.071402	4.83969e-05	4.22397e-06	0.0482875	3.54588	Down
159	WP_TRANSCRIPTION_FACTOR_REGULATION_IN_ADIPOGENESIS	-4.6219	-0.059197	4.87813e-05	4.27389e-06	0.120139	3.5347	Down
160	BIOCARTA_TCR_PATHWAY	-4.61684	-0.0534797	4.97692e-05	4.37715e-06	0.130784	3.51201	Down
161	REACTOME_SYNTHESIS_OF_IP3_AND_IP4_IN_THE_CYTOSOL	-4.61079	-0.0483724	5.10162e-05	4.50395e-06	-0.00599597	3.48486	Down
162	REACTOME_SIGNALING_BY_ERYTHROPOIETIN	-4.60566	-0.0637724	5.18696e-05	4.61411e-06	0.207421	3.46189	Down
163	WP_WHITE_FAT_CELL_DIFFERENTIATION	-4.59986	-0.0592594	5.30973e-05	4.74189e-06	0.133451	3.43592	Down
164	REACTOME_SIGNALING_BY_NOTCH1	-4.52947	-0.0451773	7.29697e-05	6.58907e-06	0.145293	3.12343	Down
165	REACTOME_ASPARTATE_AND_ASPARAGINE_METABOLISM	-4.51507	-0.0757794	7.77173e-05	7.04386e-06	0.17835	3.06008	Down
166	REACTOME_ANTI_INFLAMMATORY_RESPONSE_FAVOURING_LEISHMANIA_PARASITE_INFECTION	-4.49831	-0.0305736	8.33604e-05	7.61129e-06	-0.0032501	2.98656	Down
167	REACTOME_NRIF_SIGNALS_CELL_DEATH_FROM_THE_NUCLEUS	-4.47363	-0.0809983	9.27061e-05	8.52684e-06	0.102638	2.87881	Down
168	REACTOME_NR1H2_AND_NR1H3_MEDIATED_SIGNALING	-4.46258	-0.0511045	9.64662e-05	8.96984e-06	0.176277	2.83078	Down
169	WP_B_CELL_RECEPTOR_SIGNALING_PATHWAY	-4.45289	-0.0401372	0.000100024	9.37675e-06	0.12969	2.78872	Down
170	REACTOME_ERBB2_ACTIVATES_PTK6_SIGNALING	-4.45232	-0.0642937	0.000100024	9.40138e-06	-0.0632742	2.78623	Down
171	REACTOME_MISCELLANEOUS_SUBSTRATES	-4.44517	-0.057121	0.000102977	9.71354e-06	-0.318753	2.75527	Down
172	REACTOME_THE_ACTIVATION_OF_ARYLSULFATASES	-4.42268	-0.0720775	0.000113284	1.07613e-05	0.190487	2.65819	Down
173	WP_MICRORNA_FOR_TARGETING_CANCER_GROWTH_AND_VASCULARIZATION_IN_GLIOBLASTOMA	-4.42267	-0.0836729	0.000113284	1.07617e-05	0.153744	2.65815	Down
174	REACTOME_HISTIDINE_CATABOLISM	-4.41326	-0.0730231	0.000117812	1.12314e-05	-0.112409	2.61768	Down
175	WP_EV_RELEASE_FROM_CARDIAC_CELLS_AND_THEIR_FUNCTIONAL_EFFECTS	-4.39402	-0.0857187	0.000127638	1.22539e-05	-0.112765	2.53516	Down
176	WP_METAPATHWAY_BIOTRANSFORMATION_PHASE_I_AND_II	-4.38426	-0.0271832	0.000132925	1.28061e-05	-0.0559468	2.49342	Down
177	WP_INCLUSION_BODY_MYOSITIS	-4.38103	-0.0712042	0.000133534	1.2994e-05	0.199547	2.47963	Down
178	WP_ENDOCHONDRAL_OSSIFICATION_WITH_SKELETAL_DYSPLASIAS	-4.38094	-0.0484472	0.000133534	1.29993e-05	0.116891	2.47925	Down
179	WP_ENDOCHONDRAL_OSSIFICATION	-4.38094	-0.0484472	0.000133534	1.29993e-05	0.116891	2.47925	Down
180	REACTOME_SYNTHESIS_OF_5_EICOSATETRAENOIC_ACIDS	-4.36189	-0.0957884	0.000144981	1.41623e-05	-0.0119396	2.39814	Down
181	WP_IMATINIB_AND_CHRONIC_MYELOID_LEUKEMIA	-4.34217	-0.0522995	0.000156757	1.54705e-05	-0.0266827	2.31454	Down
182	PID_RHODOPSIN_PATHWAY	-4.33165	-0.0425897	0.000163749	1.62155e-05	-0.223754	2.27005	Down
183	WP_ALANINE_AND_ASPARTATE_METABOLISM	-4.32996	-0.0622048	0.00016443	1.63381e-05	0.058706	2.26292	Down
184	REACTOME_REGULATION_OF_GENE_EXPRESSION_IN_LATE_STAGE_BRANCHING_MORPHOGENESIS_PANCREATIC_BUD_PRECURSOR_CELLS	-4.32118	-0.0718406	0.000170417	1.69902e-05	0.135492	2.22591	Down
185	REACTOME_ACTIVATION_OF_THE_PHOTOTRANSDUCTION_CASCADE	-4.31594	-0.0570224	0.000173852	1.7391e-05	-0.271251	2.20387	Down
186	PID_LYSOPHOSPHOLIPID_PATHWAY	-4.31103	-0.0506339	0.000177093	1.77746e-05	0.136856	2.18323	Down
187	REACTOME_ACTIVATED_NTRK3_SIGNALS_THROUGH_PI3K	-4.30892	-0.0871778	0.000177936	1.79426e-05	0.0718981	2.17434	Down
188	REACTOME_SIGNALING_BY_NOTCH1_HD_DOMAIN_MUTANTS_IN_CANCER	-4.30846	-0.0719646	0.000177936	1.79788e-05	0.091085	2.17244	Down
189	REACTOME_MUSCARINIC_ACETYLCHOLINE_RECEPTORS	-4.29685	-0.045655	0.000186726	1.89296e-05	-0.0506484	2.12373	Down
190	WP_VITAMIN_D_IN_INFLAMMATORY_DISEASES	-4.28241	-0.0567656	0.000197737	2.01786e-05	0.197934	2.06334	Down
191	REACTOME_NEGATIVE_REGULATION_OF_ACTIVITY_OF_TFAP2_AP_2_FAMILY_TRANSCRIPTION_FACTORS	-4.2813	-0.089333	0.000198051	2.02771e-05	0.158885	2.05874	Down
192	REACTOME_GLYCOGEN_METABOLISM	-4.26494	-0.0594332	0.000210798	2.17945e-05	0.175935	1.99056	Down
193	REACTOME_GAP_JUNCTION_ASSEMBLY	-4.25544	-0.049881	0.000218369	2.27239e-05	-0.194225	1.95112	Down
194	WP_MICRORNA_NETWORK_ASSOCIATED_WITH_CHRONIC_LYMPHOCYTIC_LEUKEMIA	-4.23585	-0.11401	0.000237194	2.47624e-05	0.231738	1.87001	Down
195	WP_OSX_AND_MIRNAS_IN_TOOTH_DEVELOPMENT	-4.23108	-0.0674467	0.00024066	2.52847e-05	0.0425309	1.8503	Down
196	WP_ESTROGEN_METABOLISM	-4.23107	-0.0678203	0.00024066	2.52859e-05	-0.0359581	1.85026	Down
197	REACTOME_NEUROFASCIN_INTERACTIONS	-4.22645	-0.0837799	0.000244781	2.5801e-05	0.0964815	1.83122	Down
198	WP_EICOSANOID_SYNTHESIS	-4.22238	-0.0492384	0.000248375	2.62633e-05	-0.151381	1.81447	Down
199	KEGG_ABC_TRANSPORTERS	-4.21461	-0.0380477	0.000256125	2.71687e-05	-0.0897946	1.78248	Down
200	BIOCARTA_IL12_PATHWAY	-4.20638	-0.043969	0.000263802	2.81602e-05	-0.151718	1.74866	Down
201	REACTOME_SYNTHESIS_OF_EPOXY_EET_AND_DIHYDROXYEICOSATRIENOIC_ACIDS_DHET	-4.19682	-0.0708787	0.000273271	2.93544e-05	-0.0058999	1.70948	Down
202	BIOCARTA_GPCR_PATHWAY	-4.18388	-0.0645613	0.000286354	3.10481e-05	0.189114	1.65658	Down
203	WP_DOPAMINE_METABOLISM	-4.18243	-0.0983726	0.000287264	3.12432e-05	0.216707	1.65068	Down
204	REACTOME_BICARBONATE_TRANSPORTERS	-4.17609	-0.0714493	0.000294341	3.21117e-05	0.0164656	1.62482	Down
205	REACTOME_RUNX3_REGULATES_NOTCH_SIGNALING	-4.16705	-0.075157	0.000304251	3.33892e-05	0.149688	1.58805	Down
206	REACTOME_G_ALPHA_I_SIGNALLING_EVENTS	-4.16642	-0.0207211	0.000304251	3.34811e-05	-0.0227979	1.58546	Down
207	BIOCARTA_FREE_PATHWAY	-4.16086	-0.0677948	0.000310506	3.42922e-05	0.167112	1.56289	Down
208	REACTOME_ASSEMBLY_AND_CELL_SURFACE_PRESENTATION_OF_NMDA_RECEPTORS	-4.14642	-0.0475022	0.00032841	3.649e-05	0.0280034	1.50436	Down
209	BIOCARTA_ATM_PATHWAY	-4.13603	-0.0612081	0.000342353	3.81541e-05	0.202437	1.46234	Down
210	PID_LPA4_PATHWAY	-4.1225	-0.0519845	0.000360589	4.04285e-05	0.133097	1.40781	Down
211	BIOCARTA_TSP1_PATHWAY	-4.08081	-0.110766	0.000426725	4.82734e-05	0.156029	1.24089	Down
212	REACTOME_NF_KB_IS_ACTIVATED_AND_SIGNALS_SURVIVAL	-4.07037	-0.0776355	0.000442054	5.04526e-05	0.0871814	1.19936	Down
213	REACTOME_BIOLOGICAL_OXIDATIONS	-4.05515	-0.0225839	0.000470003	5.38002e-05	0.0220539	1.13894	Down
214	BIOCARTA_CDMAC_PATHWAY	-4.0533	-0.0781157	0.000472283	5.42198e-05	0.177408	1.13164	Down
215	REACTOME_NOTCH3_ACTIVATION_AND_TRANSMISSION_OF_SIGNAL_TO_THE_NUCLEUS	-4.04254	-0.0653204	0.000492705	5.67297e-05	0.107656	1.0891	Down
216	REACTOME_METABOLISM_OF_STEROID_HORMONES	-4.02318	-0.0439128	0.000527468	6.15245e-05	0.00159994	1.01285	Down
217	REACTOME_FCERI_MEDIATED_CA_2_MOBILIZATION	-4.02286	-0.0453437	0.000527468	6.16089e-05	0.0387005	1.01156	Down
218	REACTOME_ANTIGEN_ACTIVATES_B_CELL_RECEPTOR_BCR_LEADING_TO_GENERATION_OF_SECOND_MESSENGERS	-4.02282	-0.049412	0.000527468	6.16176e-05	0.120688	1.01143	Down
219	WP_CORTICOTROPINRELEASING_HORMONE_SIGNALING_PATHWAY	-4.0203	-0.0487217	0.00053154	6.22718e-05	0.114182	1.00151	Down
220	WP_NUCLEAR_RECEPTORS	-4.01959	-0.0422406	0.000531597	6.24568e-05	0.120635	0.99872	Down
221	WP_PHOSPHODIESTERASES_IN_NEURONAL_FUNCTION	-4.01788	-0.0393683	0.000533867	6.29028e-05	-0.145334	0.992036	Down
222	PID_WNT_SIGNALING_PATHWAY	-3.99724	-0.0334851	0.000576454	6.8555e-05	-0.173842	0.911226	Down
223	REACTOME_PI3K_AKT_SIGNALING_IN_CANCER	-3.99633	-0.0303046	0.000576454	6.88156e-05	0.0368229	0.907663	Down
224	REACTOME_SUMOYLATION_OF_TRANSCRIPTION_FACTORS	-3.99561	-0.0543352	0.000576454	6.90212e-05	0.144557	0.904862	Down
225	REACTOME_INTERLEUKIN_7_SIGNALING	-3.98489	-0.0524073	0.000600501	7.21649e-05	0.116861	0.863049	Down
226	REACTOME_DISEASES_ASSOCIATED_WITH_O_GLYCOSYLATION_OF_PROTEINS	-3.97638	-0.0359782	0.000620315	7.47544e-05	-0.061775	0.829962	Down
227	REACTOME_ERYTHROCYTES_TAKE_UP_CARBON_DIOXIDE_AND_RELEASE_OXYGEN	-3.96595	-0.06828	0.000645711	7.8052e-05	-0.0257631	0.789456	Down
228	REACTOME_VOLTAGE_GATED_POTASSIUM_CHANNELS	-3.96534	-0.0352233	0.000645711	7.82483e-05	-0.328334	0.7871	Down
229	WP_LET7_INHIBITION_OF_ES_CELL_REPROGRAMMING	-3.95922	-0.0916022	0.000660384	8.02481e-05	-0.0857645	0.763426	Down
230	REACTOME_PHASE_II_CONJUGATION_OF_COMPOUNDS	-3.95743	-0.0316639	0.000663471	8.08459e-05	0.0493674	0.756465	Down
231	REACTOME_BIOSYNTHESIS_OF_SPECIALIZED_PRORESOLVING_MEDIATORS_SPMS	-3.94664	-0.054466	0.000686033	8.45164e-05	0.00877413	0.714822	Down
232	REACTOME_DAG_AND_IP3_SIGNALING	-3.94038	-0.0386854	0.000702022	8.67218e-05	0.118443	0.690668	Down
233	WP_PTF1A_RELATED_REGULATORY_PATHWAY	-3.92827	-0.0945777	0.000731793	9.11364e-05	0.160396	0.644121	Down
234	WP_FAMILIAL_HYPERLIPIDEMIA_TYPE_2	-3.92686	-0.0628544	0.000734059	9.16649e-05	0.0448272	0.638701	Down
235	BIOCARTA_STRESS_PATHWAY	-3.91325	-0.0555813	0.000774009	9.69135e-05	0.221175	0.586524	Down
236	WP_UREA_CYCLE_AND_RELATED_DISEASES	-3.8929	-0.0752529	0.000836421	0.00010529	0.0447448	0.508874	Down
237	REACTOME_ADORA2B_MEDIATED_ANTI_INFLAMMATORY_CYTOKINES_PRODUCTION	-3.88706	-0.0273484	0.000854209	0.000107816	-0.00828656	0.486675	Down
238	WP_15Q133_COPY_NUMBER_VARIATION_SYNDROME	-3.88627	-0.0495173	0.000854693	0.000108164	-0.0239194	0.483657	Down
239	REACTOME_KINESINS	-3.87668	-0.0361334	0.000886228	0.000112452	0.0440698	0.447258	Down
240	REACTOME_TRANSMISSION_ACROSS_CHEMICAL_SYNAPSES	-3.86949	-0.0180476	0.000909982	0.000115771	-0.0392627	0.420028	Down
241	REACTOME_GPCR_LIGAND_BINDING	-3.86721	-0.0168651	0.000916004	0.000116845	-0.277268	0.411389	Down
242	WP_AUTOSOMAL_RECESSIVE_OSTEOPETROSIS_PATHWAYS	-3.86376	-0.0741309	0.000926389	0.000118481	0.136113	0.39838	Down
243	WP_MAJOR_RECEPTORS_TARGETED_BY_EPINEPHRINE_AND_NOREPINEPHRINE	-3.8622	-0.0483168	0.000929827	0.000119233	-0.0754014	0.392461	Down
244	REACTOME_SIGNALING_BY_NOTCH1_PEST_DOMAIN_MUTANTS_IN_CANCER	-3.85217	-0.0409536	0.000965675	0.000124154	0.140091	0.354624	Down
245	REACTOME_GLYCOGEN_BREAKDOWN_GLYCOGENOLYSIS	-3.85109	-0.0541395	0.000967348	0.000124693	0.201042	0.350566	Down
246	REACTOME_CA_DEPENDENT_EVENTS	-3.8484	-0.0373986	0.000975342	0.000126051	0.0911785	0.340434	Down
247	REACTOME_AMINO_ACID_TRANSPORT_ACROSS_THE_PLASMA_MEMBRANE	-3.8309	-0.0447093	0.00104097	0.000135232	0.0267754	0.274694	Down
248	REACTOME_ADENYLATE_CYCLASE_INHIBITORY_PATHWAY	-3.825	-0.0577974	0.0010631	0.000138463	0.101868	0.252617	Down
249	REACTOME_CREB1_PHOSPHORYLATION_THROUGH_THE_ACTIVATION_OF_CAMKII_CAMKK_CAMKIV_CASCASDE	-3.82069	-0.0687388	0.00107604	0.000140872	0.0683876	0.236497	Down
250	REACTOME_PKA_ACTIVATION_IN_GLUCAGON_SIGNALLING	-3.80254	-0.0551735	0.00114226	0.000151458	0.129979	0.168792	Down
251	BIOCARTA_PCAF_PATHWAY	-3.79929	-0.0724953	0.00115374	0.000153425	0.313607	0.156739	Down
252	WP_GPR40_PATHWAY	-3.79875	-0.056048	0.00115374	0.000153755	0.0389888	0.154733	Down
253	PID_AR_NONGENOMIC_PATHWAY	-3.79193	-0.0611757	0.00117661	0.000157984	0.152784	0.12939	Down
254	WP_CANONICAL_AND_NONCANONICAL_NOTCH_SIGNALING	-3.79192	-0.0538534	0.00117661	0.000157988	0.142306	0.129365	Down
255	WP_LEPTININSULIN_SIGNALING_OVERLAP	-3.78521	-0.0593049	0.00119644	0.000162257	0.127219	0.104466	Down
256	REACTOME_APOPTOTIC_CLEAVAGE_OF_CELL_ADHESION_PROTEINS	-3.77896	-0.0756168	0.0012174	0.000166325	0.139696	0.0813452	Down
257	BIOCARTA_FOSB_PATHWAY	-3.77226	-0.130917	0.00124402	0.000170797	0.193161	0.056582	Down
258	WP_ONECARBON_METABOLISM_AND_RELATED_PATHWAYS	-3.7297	-0.0311808	0.00146012	0.000201937	0.0185867	-0.0996524	Down
259	WP_GLUCOCORTICOID_RECEPTOR_PATHWAY	-3.7232	-0.039571	0.00149053	0.000207143	0.0822726	-0.123377	Down
260	BIOCARTA_DREAM_PATHWAY	-3.70978	-0.0759633	0.00155941	0.000218286	0.270594	-0.172206	Down
261	REACTOME_SIGNALING_BY_RNF43_MUTANTS	-3.70625	-0.0460499	0.00157723	0.00022131	-0.0924219	-0.185027	Down
262	WP_FARNESOID_X_RECEPTOR_PATHWAY	-3.70291	-0.0510794	0.00159409	0.00022421	-0.143826	-0.197154	Down
263	WP_CONGENITAL_GENERALIZED_LIPODYSTROPHY_CGL	-3.69169	-0.0595391	0.00166114	0.000234198	0.166079	-0.237746	Down
264	WP_ATM_SIGNALING_PATHWAY	-3.69076	-0.0381997	0.00166322	0.000235051	0.146821	-0.24113	Down
265	KEGG_OLFACTORY_TRANSDUCTION	-3.68144	-0.0308181	0.00171218	0.000243694	-0.112194	-0.274752	Down
266	WP_MONOAMINE_GPCRS	-3.67611	-0.0376645	0.00174377	0.000248775	-0.340431	-0.293961	Down
267	BIOCARTA_PKC_PATHWAY	-3.63815	-0.0845037	0.00199521	0.000287935	0.16089	-0.429948	Down
268	WP_INSULIN_SIGNALING_IN_ADIPOCYTES_NORMAL_CONDITION	-3.63515	-0.0646115	0.00200848	0.000291259	0.170271	-0.44062	Down
269	WP_INSULIN_SIGNALING_IN_ADIPOCYTES_DIABETIC_CONDITION	-3.63515	-0.0646115	0.00200848	0.000291259	0.170271	-0.44062	Down
270	WP_FAMILIAL_HYPERLIPIDEMIA_TYPE_4	-3.62639	-0.0565032	0.00206634	0.000301191	0.106758	-0.471787	Down
271	WP_TYPE_II_DIABETES_MELLITUS	-3.62592	-0.0488583	0.00206634	0.000301732	0.109973	-0.473452	Down
272	WP_GPCRS_OTHER	-3.62367	-0.0248915	0.00207939	0.000304336	-0.281036	-0.481438	Down
273	REACTOME_G_ALPHA_S_SIGNALLING_EVENTS	-3.61314	-0.0215613	0.00215236	0.00031681	-0.0885798	-0.518762	Down
274	BIOCARTA_NOS1_PATHWAY	-3.60651	-0.055971	0.00218984	0.000324911	0.125672	-0.542216	Down
275	WP_TCELL_RECEPTOR_TCR_SIGNALING_PATHWAY	-3.60587	-0.0292309	0.00219023	0.000325703	0.0425523	-0.544478	Down
276	REACTOME_NEURONAL_SYSTEM	-3.60148	-0.0145503	0.0022201	0.000331191	-0.0654448	-0.559994	Down
277	PID_ENDOTHELIN_PATHWAY	-3.60086	-0.0394178	0.0022201	0.00033197	0.0685474	-0.562176	Down
278	NABA_CORE_MATRISOME	-3.59994	-0.0262463	0.0022201	0.000333127	-0.160275	-0.565408	Down
279	BIOCARTA_NTHI_PATHWAY	-3.5974	-0.0499146	0.00223665	0.000336361	0.187778	-0.574378	Down
280	WP_TRYPTOPHAN_METABOLISM	-3.59375	-0.0398868	0.00226275	0.000341046	0.0574003	-0.58722	Down
281	REACTOME_SIGNALING_BY_LEPTIN	-3.58625	-0.0681983	0.00231765	0.000350877	0.168697	-0.6136	Down
282	BIOCARTA_CB1R_PATHWAY	-3.58282	-0.0493041	0.0023428	0.000355469	-0.233063	-0.625669	Down
283	REACTOME_GPVI_MEDIATED_ACTIVATION_CASCADE	-3.57725	-0.0383094	0.00238208	0.000363029	-0.00970386	-0.645199	Down
284	WP_SOMITOGENESIS_IN_THE_CONTEXT_OF_SPONDYLOCOSTAL_DYSOSTOSIS	-3.55587	-0.0444117	0.00255942	0.000393493	-0.0809485	-0.719943	Down
285	PID_HEDGEHOG_2PATHWAY	-3.55257	-0.0476578	0.00258572	0.000398404	0.00215689	-0.731442	Down
286	BIOCARTA_HES_PATHWAY	-3.55182	-0.0695158	0.0025873	0.000399516	0.185862	-0.734028	Down
287	REACTOME_REGULATION_OF_FZD_BY_UBIQUITINATION	-3.54095	-0.0427058	0.0026833	0.000416141	-0.0922132	-0.771821	Down
288	KEGG_TASTE_TRANSDUCTION	-3.5392	-0.032203	0.00269512	0.00041888	-0.176202	-0.777899	Down
289	PID_TCR_JNK_PATHWAY	-3.53801	-0.0582031	0.00270134	0.000420752	0.193706	-0.782032	Down
290	REACTOME_ESTROGEN_BIOSYNTHESIS	-3.53484	-0.0797209	0.0027241	0.000425768	0.0805847	-0.793013	Down
291	REACTOME_SEALING_OF_THE_NUCLEAR_ENVELOPE_NE_BY_ESCRT_III	-3.53461	-0.0552193	0.0027241	0.000426127	0.129193	-0.793795	Down
292	REACTOME_TRANSPORT_OF_CONNEXONS_TO_THE_PLASMA_MEMBRANE	-3.5326	-0.0688499	0.00273276	0.000429348	0.055199	-0.800772	Down
293	WP_SECRETION_OF_HYDROCHLORIC_ACID_IN_PARIETAL_CELLS	-3.5317	-0.0860626	0.00273276	0.000430794	0.0079458	-0.803887	Down
294	KEGG_PHOSPHATIDYLINOSITOL_SIGNALING_SYSTEM	-3.53148	-0.0307808	0.00273276	0.000431151	0.140837	-0.804655	Down
295	REACTOME_CLEC7A_DECTIN_1_INDUCES_NFAT_ACTIVATION	-3.51456	-0.0711938	0.00289838	0.000459226	0.248112	-0.863086	Down
296	REACTOME_NOTCH1_INTRACELLULAR_DOMAIN_REGULATES_TRANSCRIPTION	-3.51211	-0.040714	0.00291261	0.000463437	0.162284	-0.871537	Down
297	REACTOME_ION_CHANNEL_TRANSPORT	-3.50568	-0.0270378	0.00297043	0.00047463	0.0583386	-0.893632	Down
298	REACTOME_GRB7_EVENTS_IN_ERBB2_SIGNALING	-3.48259	-0.0637548	0.00320861	0.000516997	-0.0780412	-0.97275	Down
299	REACTOME_DEACTIVATION_OF_THE_BETA_CATENIN_TRANSACTIVATING_COMPLEX	-3.4781	-0.0469217	0.00324767	0.000525629	0.167508	-0.988064	Down
300	REACTOME_PI3K_EVENTS_IN_ERBB2_SIGNALING	-3.47802	-0.0490378	0.00324767	0.000525784	0.0404027	-0.988337	Down
301	PID_EPO_PATHWAY	-3.47721	-0.0402721	0.00324767	0.000527361	0.169519	-0.991106	Down
302	REACTOME_RUNX1_AND_FOXP3_CONTROL_THE_DEVELOPMENT_OF_REGULATORY_T_LYMPHOCYTES_TREGS	-3.47706	-0.0549713	0.00324767	0.00052765	-0.125209	-0.991614	Down
303	REACTOME_SOS_MEDIATED_SIGNALLING	-3.47525	-0.0758819	0.00325595	0.000531183	0.234347	-0.997785	Down
304	REACTOME_CHEMOKINE_RECEPTORS_BIND_CHEMOKINES	-3.47287	-0.031139	0.00327121	0.000535867	-0.305726	-1.0059	Down
305	REACTOME_INLA_MEDIATED_ENTRY_OF_LISTERIA_MONOCYTOGENES_INTO_HOST_CELLS	-3.46925	-0.0926041	0.00330161	0.000543064	0.177361	-1.01824	Down
306	REACTOME_FGFR3B_LIGAND_BINDING_AND_ACTIVATION	-3.46211	-0.0258314	0.00338243	0.000557494	-0.320753	-1.04248	Down
307	WP_CARDIAC_PROGENITOR_DIFFERENTIATION	-3.46076	-0.0277178	0.00339234	0.000560266	-0.249046	-1.04706	Down
308	SA_FAS_SIGNALING	-3.44301	-0.0765905	0.00357085	0.000597916	0.225567	-1.10716	Down
309	REACTOME_G_PROTEIN_MEDIATED_EVENTS	-3.44034	-0.0372452	0.0035902	0.000603789	0.121028	-1.11619	Down
310	REACTOME_P75NTR_SIGNALS_VIA_NF_KB	-3.42913	-0.057164	0.00371678	0.000629005	0.104304	-1.15397	Down
311	WP_PRADERWILLI_AND_ANGELMAN_SYNDROME	-3.42866	-0.0352235	0.00371678	0.000630069	0.0790664	-1.15553	Down
312	BIOCARTA_MSP_PATHWAY	-3.42556	-0.0382965	0.00374419	0.000637229	-0.152498	-1.16596	Down
313	BIOCARTA_GATA3_PATHWAY	-3.40035	-0.0655415	0.00403907	0.000698261	0.190697	-1.25035	Down
314	WP_VITAMIN_B6DEPENDENT_AND_RESPONSIVE_DISORDERS	-3.39511	-0.0854674	0.00409416	0.000711634	0.211229	-1.26784	Down
315	WP_DEVELOPMENT_AND_HETEROGENEITY_OF_THE_ILC_FAMILY	-3.395	-0.0416677	0.00409416	0.000711908	-0.155167	-1.2682	Down
316	REACTOME_POST_CHAPERONIN_TUBULIN_FOLDING_PATHWAY	-3.39198	-0.0604873	0.00412062	0.000719718	0.0982404	-1.27826	Down
317	WP_CANONICAL_NFKB_PATHWAY	-3.37232	-0.0673676	0.00437965	0.000772525	0.27279	-1.34351	Down
318	REACTOME_CREB1_PHOSPHORYLATION_THROUGH_THE_ACTIVATION_OF_ADENYLATE_CYCLASE	-3.37116	-0.0678796	0.00438504	0.000775735	0.205983	-1.34734	Down
319	REACTOME_GAMMA_CARBOXYLATION_TRANSPORT_AND_AMINO_TERMINAL_CLEAVAGE_OF_PROTEINS	-3.36452	-0.0530336	0.00445691	0.000794433	-0.064995	-1.36928	Down
320	PID_ERBB_NETWORK_PATHWAY	-3.35576	-0.0430264	0.00458167	0.000819747	-0.029911	-1.39816	Down
321	REACTOME_PI3K_EVENTS_IN_ERBB4_SIGNALING	-3.34985	-0.0556549	0.0046692	0.000837243	-0.0586175	-1.4176	Down
322	SIG_CD40PATHWAYMAP	-3.33761	-0.0352227	0.00484279	0.000874595	0.21733	-1.45777	Down
323	REACTOME_PEPTIDE_HORMONE_METABOLISM	-3.33631	-0.0318986	0.0048563	0.000878665	0.0619326	-1.46204	Down
324	PID_AP1_PATHWAY	-3.33298	-0.0473569	0.00490513	0.000889147	0.126368	-1.47295	Down
325	REACTOME_CATION_COUPLED_CHLORIDE_COTRANSPORTERS	-3.32742	-0.0594502	0.00497538	0.000906891	0.0525194	-1.49113	Down
326	KEGG_VALINE_LEUCINE_AND_ISOLEUCINE_DEGRADATION	-3.32312	-0.0340283	0.0050333	0.000920829	0.167279	-1.50515	Down
327	WP_T_CELL_RECEPTOR_AND_COSTIMULATORY_SIGNALING	-3.32107	-0.0386306	0.00506067	0.000927534	-0.0821264	-1.51182	Down
328	REACTOME_CELL_DEATH_SIGNALLING_VIA_NRAGE_NRIF_AND_NADE	-3.31835	-0.0308685	0.00510033	0.000936517	0.0813551	-1.52068	Down
329	REACTOME_RUNX1_REGULATES_EXPRESSION_OF_COMPONENTS_OF_TIGHT_JUNCTIONS	-3.30693	-0.0676526	0.00525579	0.00097516	0.0704526	-1.55785	Down
330	REACTOME_KERATAN_SULFATE_DEGRADATION	-3.30474	-0.0609879	0.00528441	0.000982733	0.0687932	-1.56496	Down
331	REACTOME_CLASS_A_1_RHODOPSIN_LIKE_RECEPTORS	-3.30283	-0.017795	0.00531044	0.000989356	-0.322866	-1.57113	Down
332	WP_HIPPO_SIGNALING_REGULATION_PATHWAYS	-3.27371	-0.0317776	0.00579944	0.00109603	0.0496406	-1.66516	Down
333	REACTOME_REGULATION_OF_BETA_CELL_DEVELOPMENT	-3.26857	-0.0383564	0.00589411	0.0011159	0.0526977	-1.68165	Down
334	WP_GAMMAGLUTAMYL_CYCLE_FOR_THE_BIOSYNTHESIS_AND_DEGRADATION_OF_GLUTATHIONE_INCLUDING_DISEASES	-3.26505	-0.0719154	0.00594603	0.00112973	0.0378913	-1.69295	Down
335	REACTOME_ACTIVATION_OF_THE_AP_1_FAMILY_OF_TRANSCRIPTION_FACTORS	-3.26042	-0.0682762	0.00602179	0.00114816	0.193065	-1.7078	Down
336	REACTOME_REMOVAL_OF_AMINOTERMINAL_PROPEPTIDES_FROM_GAMMA_CARBOXYLATED_PROTEINS	-3.25798	-0.0557595	0.00605186	0.00115796	-0.0935252	-1.71559	Down
337	BIOCARTA_TOLL_PATHWAY	-3.24953	-0.0487699	0.00622182	0.00119257	0.199692	-1.74259	Down
338	REACTOME_ADENYLATE_CYCLASE_ACTIVATING_PATHWAY	-3.24546	-0.0488455	0.00629964	0.0012096	0.0419295	-1.75559	Down
339	REACTOME_NEUROTRANSMITTER_RECEPTORS_AND_POSTSYNAPTIC_SIGNAL_TRANSMISSION	-3.23574	-0.0188476	0.0065044	0.0012511	0.0347435	-1.78651	Down
340	BIOCARTA_FCER1_PATHWAY	-3.22145	-0.0408743	0.00681054	0.00131456	0.166364	-1.83183	Down
341	PID_BETA_CATENIN_NUC_PATHWAY	-3.21703	-0.0439139	0.00686736	0.00133474	0.159856	-1.84579	Down
342	REACTOME_INSULIN_PROCESSING	-3.21488	-0.042444	0.00690171	0.00134473	0.172127	-1.85261	Down
343	REACTOME_NOTCH2_INTRACELLULAR_DOMAIN_REGULATES_TRANSCRIPTION	-3.19635	-0.0676748	0.00727355	0.00143322	0.228461	-1.91094	Down
344	REACTOME_THE_PHOTOTRANSDUCTION_CASCADE	-3.1928	-0.0300581	0.0073378	0.00145081	-0.0786359	-1.9221	Down
345	REACTOME_N_GLYCAN_ANTENNAE_ELONGATION_IN_THE_MEDIAL_TRANS_GOLGI	-3.18942	-0.036585	0.00741067	0.00146771	0.154749	-1.93269	Down
346	REACTOME_UNBLOCKING_OF_NMDA_RECEPTORS_GLUTAMATE_BINDING_AND_ACTIVATION	-3.18656	-0.0347459	0.00745832	0.00148215	-0.114041	-1.94164	Down
347	REACTOME_DISEASES_OF_CARBOHYDRATE_METABOLISM	-3.16961	-0.0458317	0.00786296	0.00157048	0.164454	-1.99455	Down
348	REACTOME_TRAF6_MEDIATED_INDUCTION_OF_TAK1_COMPLEX_WITHIN_TLR4_COMPLEX	-3.16232	-0.0525073	0.00799941	0.00161	0.079151	-2.01726	Down
349	WP_MYD88_DISTINCT_INPUTOUTPUT_PATHWAY	-3.1621	-0.0411462	0.00799941	0.00161116	0.0159522	-2.01792	Down
350	KEGG_BETA_ALANINE_METABOLISM	-3.14948	-0.0395201	0.00832194	0.00168171	0.0246693	-2.05705	Down
351	BIOCARTA_LONGEVITY_PATHWAY	-3.13926	-0.0527004	0.00855048	0.0017409	0.192038	-2.08863	Down
352	REACTOME_BIOSYNTHESIS_OF_EPA_DERIVED_SPMS	-3.13861	-0.0825158	0.00855048	0.00174476	0.228113	-2.09065	Down
353	BIOCARTA_ERBB3_PATHWAY	-3.13855	-0.0666437	0.00855048	0.00174511	0.0412675	-2.09083	Down
354	REACTOME_NOTCH3_INTRACELLULAR_DOMAIN_REGULATES_TRANSCRIPTION	-3.12477	-0.0411243	0.00887596	0.00182814	0.0422524	-2.13323	Down
355	REACTOME_POTASSIUM_CHANNELS	-3.12457	-0.0174857	0.00887596	0.00182938	-0.167257	-2.13385	Down
356	REACTOME_ACTIVATION_OF_NMDA_RECEPTORS_AND_POSTSYNAPTIC_EVENTS	-3.12455	-0.025734	0.00887596	0.0018295	0.0903704	-2.13391	Down
357	WP_NEUROINFLAMMATION	-3.12396	-0.0658624	0.00887596	0.00183316	0.171402	-2.13573	Down
358	BIOCARTA_BCR_PATHWAY	-3.10619	-0.0429742	0.00930523	0.00194589	0.201475	-2.19013	Down
359	PID_PDGFRA_PATHWAY	-3.10245	-0.0506588	0.00939179	0.00197042	0.166472	-2.20154	Down
360	KEGG_ARACHIDONIC_ACID_METABOLISM	-3.09973	-0.0276366	0.00946267	0.00198846	-0.143326	-2.20984	Down
361	REACTOME_KERATAN_SULFATE_BIOSYNTHESIS	-3.09415	-0.0342496	0.00962526	0.00202586	0.0307908	-2.22681	Down
362	WP_PROSTAGLANDIN_SYNTHESIS_AND_REGULATION	-3.09252	-0.0338684	0.00964956	0.00203694	-0.063072	-2.23178	Down
363	WP_FAMILIAL_HYPERLIPIDEMIA_TYPE_5	-3.09244	-0.0698402	0.00964956	0.00203745	0.189213	-2.23201	Down
364	BIOCARTA_HDAC_PATHWAY	-3.09098	-0.0522286	0.00968127	0.0020474	0.210369	-2.23644	Down
365	BIOCARTA_GCR_PATHWAY	-3.08387	-0.0653841	0.009898	0.00209655	0.162892	-2.25804	Down
366	PID_AVB3_OPN_PATHWAY	-3.08285	-0.0534014	0.00991581	0.00210366	0.15537	-2.26112	Down
367	KEGG_GAP_JUNCTION	-3.08234	-0.032616	0.00991703	0.00210724	0.0965411	-2.26267	Down
368	BIOCARTA_D4GDI_PATHWAY	-3.07913	-0.0573071	0.0100077	0.00212987	0.0895969	-2.27239	Down
369	WP_ALTERED_GLYCOSYLATION_OF_MUC1_IN_TUMOR_MICROENVIRONMENT	-3.07816	-0.0547344	0.0100174	0.00213676	0.156422	-2.27533	Down
370	REACTOME_PKA_MEDIATED_PHOSPHORYLATION_OF_KEY_METABOLIC_FACTORS	-3.07605	-0.0774674	0.0100553	0.00215177	0.053537	-2.2817	Down
371	BIOCARTA_CTBP1_PATHWAY	-3.07388	-0.0640712	0.0101041	0.00216735	0.13204	-2.28826	Down
372	REACTOME_FOXO_MEDIATED_TRANSCRIPTION_OF_CELL_DEATH_GENES	-3.07017	-0.0485747	0.0101976	0.00219426	0.221197	-2.29949	Down
373	WP_ESTROGEN_RECEPTOR_PATHWAY	-3.0611	-0.0571921	0.0104924	0.0022612	0.162689	-2.32681	Down
374	REACTOME_SODIUM_CALCIUM_EXCHANGERS	-3.04486	-0.0520425	0.0109689	0.00238583	-0.054052	-2.37558	Down
375	KEGG_GLYCEROPHOSPHOLIPID_METABOLISM	-3.04438	-0.0229116	0.0109689	0.00238959	0.106279	-2.37701	Down
376	REACTOME_AGGREPHAGY	-3.04437	-0.0580986	0.0109689	0.00238967	0.125697	-2.37704	Down
377	REACTOME_RND1_GTPASE_CYCLE	-3.03624	-0.0345632	0.0112489	0.00245444	0.154441	-2.40133	Down
378	REACTOME_SIGNAL_ATTENUATION	-3.03526	-0.0579474	0.0112678	0.00246236	0.220541	-2.40425	Down
379	REACTOME_FLT3_SIGNALING_BY_CBL_MUTANTS	-3.03276	-0.0947796	0.0113262	0.00248271	0.16708	-2.41173	Down
380	REACTOME_ROBO_RECEPTORS_BIND_AKAP5	-3.02322	-0.0469158	0.0116681	0.00256158	0.101415	-2.44012	Down
381	WP_OXIDATION_BY_CYTOCHROME_P450	-3.02121	-0.0259707	0.0116917	0.00257853	-0.0910724	-2.4461	Down
382	REACTOME_ENOS_ACTIVATION	-2.9992	-0.0618568	0.01243	0.00277057	0.0582835	-2.51125	Down
383	REACTOME_OLFACTORY_SIGNALING_PATHWAY	-2.99383	-0.0629332	0.012592	0.00281936	0.0636431	-2.52707	Down
384	WP_MYOMETRIAL_RELAXATION_AND_CONTRACTION_PATHWAYS	-2.98635	-0.0254564	0.0128629	0.00288865	0.0718579	-2.54907	Down
385	REACTOME_NOTCH4_ACTIVATION_AND_TRANSMISSION_OF_SIGNAL_TO_THE_NUCLEUS	-2.97587	-0.0560766	0.0132674	0.0029884	0.154749	-2.57982	Down
386	REACTOME_FGFR3_LIGAND_BINDING_AND_ACTIVATION	-2.96766	-0.0348291	0.0135431	0.00306868	-0.319985	-2.60381	Down
387	REACTOME_EFFECTS_OF_PIP2_HYDROLYSIS	-2.95409	-0.0378113	0.0139618	0.00320573	0.141148	-2.64334	Down
388	BIOCARTA_PLCE_PATHWAY	-2.95271	-0.0604329	0.0139831	0.00322	0.141846	-2.64736	Down
389	REACTOME_PEPTIDE_LIGAND_BINDING_RECEPTORS	-2.94448	-0.0170892	0.0143362	0.00330613	-0.273256	-2.67122	Down
390	KEGG_NOTCH_SIGNALING_PATHWAY	-2.93995	-0.0313686	0.0145244	0.00335441	0.163033	-2.68433	Down
391	WP_STATIN_INHIBITION_OF_CHOLESTEROL_PRODUCTION	-2.93301	-0.0477207	0.0148291	0.00342975	0.13051	-2.7044	Down
392	PID_RB_1PATHWAY	-2.93013	-0.0292147	0.0149008	0.00346135	0.170017	-2.71268	Down
393	WP_METASTATIC_BRAIN_TUMOR	-2.92715	-0.070204	0.0150214	0.00349441	0.235711	-2.72127	Down
394	BIOCARTA_DEATH_PATHWAY	-2.92626	-0.0398876	0.0150426	0.00350439	0.170463	-2.72384	Down
395	REACTOME_INTERLEUKIN_18_SIGNALING	-2.92464	-0.0272893	0.0150989	0.00352257	-0.299686	-2.72852	Down
396	REACTOME_NEGATIVE_REGULATION_OF_NMDA_RECEPTOR_MEDIATED_NEURONAL_TRANSMISSION	-2.91657	-0.0279179	0.0154693	0.00361418	-0.133208	-2.75169	Down
397	BIOCARTA_RHODOPSIN_PATHWAY	-2.90813	-0.0349559	0.0158668	0.00371238	-0.255362	-2.77588	Down
398	KEGG_ALDOSTERONE_REGULATED_SODIUM_REABSORPTION	-2.90708	-0.031373	0.0158962	0.00372477	0.10738	-2.77889	Down
399	WP_G_PROTEIN_SIGNALING_PATHWAYS	-2.9005	-0.0302718	0.0161853	0.0038032	0.103446	-2.79769	Down
400	WP_TAMOXIFEN_METABOLISM	-2.89743	-0.0375813	0.0162735	0.00384031	-0.174846	-2.80644	Down
401	REACTOME_LONG_TERM_POTENTIATION	-2.88916	-0.0292455	0.0166335	0.00394202	-0.133335	-2.83001	Down
402	REACTOME_AMYLOID_FIBER_FORMATION	-2.87955	-0.0443872	0.0171204	0.00406315	0.164171	-2.85727	Down
403	WP_HAIR_FOLLICLE_DEVELOPMENT_ORGANOGENESIS_PART_2_OF_3	-2.87146	-0.0381204	0.0174869	0.00416774	0.0457892	-2.88016	Down
404	REACTOME_ACYL_CHAIN_REMODELLING_OF_PE	-2.86475	-0.0325004	0.0177837	0.00425639	-0.0834286	-2.89911	Down
405	REACTOME_REGULATED_PROTEOLYSIS_OF_P75NTR	-2.86021	-0.0493827	0.0179626	0.0043173	0.248241	-2.9119	Down
406	REACTOME_SIGNALING_BY_ALK	-2.85869	-0.0329449	0.0180231	0.00433789	0.106442	-2.91618	Down
407	PID_AR_TF_PATHWAY	-2.85495	-0.0302923	0.0182099	0.00438895	0.209611	-2.9267	Down
408	WP_BIOMARKERS_FOR_UREA_CYCLE_DISORDERS	-2.85041	-0.0319817	0.0184437	0.00445149	-0.0833379	-2.93943	Down
409	WP_NOTCH_SIGNALING_PATHWAY	-2.84553	-0.0340919	0.0185716	0.00451977	0.187604	-2.95312	Down
410	NABA_ECM_GLYCOPROTEINS	-2.84439	-0.020612	0.018612	0.00453585	-0.160421	-2.95631	Down
411	WP_IRINOTECAN_PATHWAY	-2.84356	-0.0444492	0.0186346	0.00454761	-0.00090715	-2.95864	Down
412	REACTOME_IRAK2_MEDIATED_ACTIVATION_OF_TAK1_COMPLEX	-2.83508	-0.0650113	0.0190539	0.00466912	0.144723	-2.98234	Down
413	WP_PURINERGIC_SIGNALING	-2.83142	-0.0401294	0.019219	0.0047225	0.053748	-2.99255	Down
414	KEGG_SELENOAMINO_ACID_METABOLISM	-2.81525	-0.0303302	0.0200411	0.00496485	0.0911687	-3.03748	Down
415	REACTOME_PRE_NOTCH_PROCESSING_IN_THE_ENDOPLASMIC_RETICULUM	-2.81243	-0.0553227	0.0201617	0.00500827	0.184533	-3.0453	Down
416	BIOCARTA_IL1R_PATHWAY	-2.8118	-0.0343451	0.0201741	0.00501813	0.128526	-3.04706	Down
417	WP_NOTCH_SIGNALING	-2.80545	-0.0278425	0.0205169	0.00511717	0.156327	-3.0646	Down
418	REACTOME_AMPK_INHIBITS_CHREBP_TRANSCRIPTIONAL_ACTIVATION_ACTIVITY	-2.79553	-0.0462743	0.0210111	0.00527569	-0.116853	-3.09195	Down
419	REACTOME_NITRIC_OXIDE_STIMULATES_GUANYLATE_CYCLASE	-2.79264	-0.0300526	0.021142	0.00532277	-0.321344	-3.09992	Down
420	BIOCARTA_HSP27_PATHWAY	-2.78296	-0.0407588	0.0216913	0.00548289	0.114577	-3.12647	Down
421	REACTOME_GAB1_SIGNALOSOME	-2.78224	-0.040896	0.0217107	0.00549508	0.050609	-3.12846	Down
422	REACTOME_NUCLEAR_EVENTS_KINASE_AND_TRANSCRIPTION_FACTOR_ACTIVATION	-2.78155	-0.0345091	0.0217275	0.00550664	0.15879	-3.13035	Down
423	REACTOME_CGMP_EFFECTS	-2.77797	-0.0333876	0.0218795	0.00556719	-0.297531	-3.14014	Down
424	REACTOME_P75_NTR_RECEPTOR_MEDIATED_SIGNALLING	-2.75808	-0.02499	0.0230942	0.00591503	0.115302	-3.19438	Down
425	REACTOME_PREVENTION_OF_PHAGOSOMAL_LYSOSOMAL_FUSION	-2.7563	-0.0682404	0.0231885	0.00594697	0.166434	-3.1992	Down
426	REACTOME_CLEC7A_INFLAMMASOME_PATHWAY	-2.73949	-0.0593975	0.0242407	0.00625749	0.154396	-3.24469	Down
427	REACTOME_GABA_RECEPTOR_ACTIVATION	-2.73513	-0.0236129	0.024498	0.00634037	-0.0260268	-3.25644	Down
428	REACTOME_ACROSOME_REACTION_AND_SPERM_OOCYTE_MEMBRANE_BINDING	-2.7331	-0.0665644	0.0246166	0.00637933	-0.150914	-3.26192	Down
429	REACTOME_O_GLYCOSYLATION_OF_TSR_DOMAIN_CONTAINING_PROTEINS	-2.72625	-0.023987	0.0250325	0.00651231	-0.175503	-3.28033	Down
430	PID_S1P_S1P2_PATHWAY	-2.71699	-0.0459349	0.0257056	0.00669606	0.173044	-3.30517	Down
431	REACTOME_ONCOGENE_INDUCED_SENESCENCE	-2.71279	-0.0339793	0.0259643	0.00678086	0.174931	-3.31639	Down
432	WP_GALANIN_RECEPTOR_PATHWAY	-2.70733	-0.0378219	0.0261902	0.00689263	0.086786	-3.33097	Down
433	REACTOME_CHAPERONE_MEDIATED_AUTOPHAGY	-2.70688	-0.0657613	0.0261921	0.00690191	0.152737	-3.33217	Down
434	REACTOME_RND2_GTPASE_CYCLE	-2.70332	-0.0319956	0.0264046	0.00697564	0.167835	-3.34164	Down
435	BIOCARTA_IL7_PATHWAY	-2.69879	-0.0420375	0.0266968	0.00707077	0.0516295	-3.35371	Down
436	WP_CIRCADIAN_RHYTHM_GENES	-2.69371	-0.0222636	0.0270694	0.00717853	0.109533	-3.36719	Down
437	REACTOME_SIGNALING_BY_LRP5_MUTANTS	-2.69171	-0.0313623	0.0271972	0.00722155	-0.153371	-3.37251	Down
438	REACTOME_NR1H2_NR1H3_REGULATE_GENE_EXPRESSION_TO_LIMIT_CHOLESTEROL_UPTAKE	-2.68832	-0.0661893	0.0274377	0.0072946	0.265046	-3.38147	Down
439	REACTOME_IKBA_VARIANT_LEADS_TO_EDA_ID	-2.68489	-0.0551829	0.0276651	0.00736945	0.278968	-3.39056	Down
440	REACTOME_LIGAND_RECEPTOR_INTERACTIONS	-2.6847	-0.0546053	0.0276651	0.00737365	0.212883	-3.39107	Down
441	REACTOME_OXIDATIVE_STRESS_INDUCED_SENESCENCE	-2.66985	-0.0279941	0.028628	0.00770552	0.176882	-3.43025	Down
442	REACTOME_TRANSCRIPTIONAL_REGULATION_BY_THE_AP_2_TFAP2_FAMILY_OF_TRANSCRIPTION_FACTORS	-2.66978	-0.0371962	0.028628	0.00770716	0.125847	-3.43043	Down
443	KEGG_PENTOSE_AND_GLUCURONATE_INTERCONVERSIONS	-2.66388	-0.0440331	0.0290223	0.00784256	0.0643454	-3.44592	Down
444	REACTOME_TICAM1_TRAF6_DEPENDENT_INDUCTION_OF_TAK1_COMPLEX	-2.66097	-0.0561355	0.0291643	0.0079103	0.148595	-3.45357	Down
445	REACTOME_G_ALPHA_Z_SIGNALLING_EVENTS	-2.65897	-0.0275257	0.0293003	0.00795702	0.064628	-3.4588	Down
446	REACTOME_GLYCOGEN_STORAGE_DISEASES	-2.63846	-0.0508946	0.0307404	0.00845129	0.188372	-3.51232	Down
447	WP_KENNEDY_PATHWAY_FROM_SPHINGOLIPIDS	-2.63199	-0.037568	0.0312516	0.0086128	0.15293	-3.52912	Down
448	REACTOME_GLYCOGEN_SYNTHESIS	-2.62564	-0.047497	0.0317209	0.00877409	0.196911	-3.54558	Down
449	REACTOME_TRANSPORT_OF_NUCLEOTIDE_SUGARS	-2.61136	-0.0437388	0.032868	0.00914655	0.236066	-3.58242	Down
450	REACTOME_DEFECTIVE_LFNG_CAUSES_SCDO3	-2.61062	-0.0510931	0.0328994	0.00916632	0.0843626	-3.58434	Down
451	KEGG_GLYCOSAMINOGLYCAN_BIOSYNTHESIS_HEPARAN_SULFATE	-2.60547	-0.0296926	0.0333543	0.00930427	0.0741017	-3.59757	Down
452	REACTOME_RHO_GTPASES_ACTIVATE_RHOTEKIN_AND_RHOPHILINS	-2.59032	-0.0595095	0.0345991	0.00972121	0.206881	-3.63636	Down
453	REACTOME_SENSORY_PERCEPTION_OF_TASTE	-2.58898	-0.026028	0.0346921	0.00975897	-0.192744	-3.63979	Down
454	KEGG_PRION_DISEASES	-2.58304	-0.0377329	0.0351229	0.00992731	0.13466	-3.65492	Down
455	REACTOME_GLYCOSPHINGOLIPID_METABOLISM	-2.57744	-0.0301205	0.0356517	0.0100888	0.148904	-3.66917	Down
456	WP_HFE_EFFECT_ON_HEPCIDIN_PRODUCTION	-2.5753	-0.0323972	0.0358294	0.0101511	-0.263295	-3.67461	Down
457	WP_EFFECTS_OF_NITRIC_OXIDE	-2.57471	-0.0233388	0.0358474	0.0101682	-0.403166	-3.67611	Down
458	REACTOME_METABOLISM_OF_NITRIC_OXIDE_NOS3_ACTIVATION_AND_REGULATION	-2.5661	-0.04517	0.0366999	0.0104223	0.0830088	-3.69791	Down
459	REACTOME_MYOCLONIC_EPILEPSY_OF_LAFORA	-2.56088	-0.0675551	0.0370344	0.0105795	0.149373	-3.71112	Down
460	REACTOME_PTK6_REGULATES_RTKS_AND_THEIR_EFFECTORS_AKT1_AND_DOK1	-2.55444	-0.0673709	0.037545	0.0107757	0.140421	-3.72734	Down
461	KEGG_OTHER_GLYCAN_DEGRADATION	-2.54987	-0.0419345	0.037993	0.0109171	0.189547	-3.73884	Down
462	REACTOME_REELIN_SIGNALLING_PATHWAY	-2.54727	-0.0752895	0.0381871	0.0109985	0.243873	-3.74539	Down
463	REACTOME_TRANSPORT_AND_SYNTHESIS_OF_PAPS	-2.54363	-0.0499496	0.0384211	0.0111129	0.149866	-3.75451	Down
464	BIOCARTA_FMLP_PATHWAY	-2.53856	-0.0337257	0.0388271	0.0112741	0.222156	-3.7672	Down
465	WP_TCELL_ANTIGEN_RECEPTOR_TCR_PATHWAY_DURING_STAPHYLOCOCCUS_AUREUS_INFECTION	-2.5358	-0.0209609	0.0390518	0.0113628	-0.0196078	-3.77411	Down
466	REACTOME_RAS_PROCESSING	-2.51478	-0.0478892	0.0411962	0.0120588	0.154518	-3.82645	Down
467	REACTOME_XENOBIOTICS	-2.51415	-0.0365309	0.041222	0.0120802	-0.0504182	-3.82801	Down
468	REACTOME_REGULATION_OF_SIGNALING_BY_CBL	-2.51063	-0.0397841	0.0415858	0.0122007	0.16188	-3.83674	Down
469	REACTOME_BINDING_OF_TCF_LEF_CTNNB1_TO_TARGET_GENE_PROMOTERS	-2.5017	-0.0565936	0.0424489	0.012511	0.18215	-3.85881	Down
470	REACTOME_COMPLEMENT_CASCADE	-2.49956	-0.0292823	0.0425108	0.0125863	-0.098326	-3.86409	Down
471	REACTOME_FORMATION_OF_THE_BETA_CATENIN_TCF_TRANSACTIVATING_COMPLEX	-2.49571	-0.0340791	0.042923	0.0127227	0.216582	-3.87356	Down
472	BIOCARTA_CHREBP_PATHWAY	-2.49203	-0.0312191	0.0432424	0.0128547	0.0229552	-3.88262	Down
473	BIOCARTA_TOB1_PATHWAY	-2.49078	-0.0329236	0.0433238	0.0128997	-0.0411482	-3.88569	Down
474	BIOCARTA_AKT_PATHWAY	-2.48658	-0.038582	0.0437366	0.013052	0.148717	-3.89599	Down
475	WP_NAD_METABOLISM_SIRTUINS_AND_AGING	-2.47207	-0.0373951	0.0451853	0.0135905	0.0753687	-3.93146	Down
476	WP_CELL_DIFFERENTIATION_EXPANDED_INDEX	-2.46498	-0.0363188	0.0458408	0.0138608	0.0566324	-3.94872	Down
477	REACTOME_AKT_PHOSPHORYLATES_TARGETS_IN_THE_NUCLEUS	-2.45806	-0.0501146	0.0464589	0.0141295	0.247439	-3.96554	Down
478	REACTOME_INTRAFLAGELLAR_TRANSPORT	-2.44658	-0.0312279	0.0476923	0.0145847	0.158274	-3.9933	Down
479	REACTOME_NEGATIVE_REGULATION_OF_TCF_DEPENDENT_SIGNALING_BY_WNT_LIGAND_ANTAGONISTS	-2.44558	-0.0281538	0.0477191	0.0146249	-0.207505	-3.99571	Down
480	REACTOME_ACTIVATION_OF_THE_TFAP2_AP_2_FAMILY_OF_TRANSCRIPTION_FACTORS	-2.43276	-0.0427822	0.0491635	0.0151501	0.209401	-4.02656	Down
481	WP_PHOTODYNAMIC_THERAPYINDUCED_NFE2L2_NRF2_SURVIVAL_SIGNALING	-2.42406	-0.031719	0.0502412	0.0155159	0.0503591	-4.0474	Down
482	WP_ACTIVATION_OF_NLRP3_INFLAMMASOME_BY_SARSCOV2	-2.41729	-0.0512614	0.0510692	0.0158059	0.248316	-4.06357	Down
483	PID_THROMBIN_PAR4_PATHWAY	-2.41625	-0.0481143	0.0511585	0.0158507	0.188708	-4.06604	Down
484	WP_NOTCH1_REGULATION_OF_ENDOTHELIAL_CELL_CALCIFICATION	-2.41287	-0.027324	0.0515774	0.0159978	0.00842302	-4.0741	Down
485	REACTOME_ALPHA_PROTEIN_KINASE_1_SIGNALING_PATHWAY	-2.40483	-0.0538024	0.0526051	0.0163519	0.180668	-4.0932	Down
486	KEGG_DRUG_METABOLISM_CYTOCHROME_P450	-2.38724	-0.0242618	0.0547064	0.0171511	-0.103445	-4.13478	Down
487	WP_SEROTONIN_AND_ANXIETYRELATED_EVENTS	-2.3821	-0.0534676	0.0553503	0.017391	0.124778	-4.14687	Down
488	REACTOME_ECM_PROTEOGLYCANS	-2.3686	-0.0280466	0.0569146	0.0180354	0.0307316	-4.17851	Down
489	BIOCARTA_AKAPCENTROSOME_PATHWAY	-2.3573	-0.0424906	0.0584203	0.018591	0.213608	-4.20487	Down
490	BIOCARTA_RAB_PATHWAY	-2.33738	-0.0518306	0.0609678	0.0196063	0.155996	-4.251	Down
491	WP_MIR222_IN_EXERCISEINDUCED_CARDIAC_GROWTH	-2.33458	-0.0615994	0.0612177	0.0197528	0.207489	-4.25746	Down
492	REACTOME_RUNX3_REGULATES_BCL2L11_BIM_TRANSCRIPTION	-2.33436	-0.0587282	0.0612177	0.0197643	0.22199	-4.25796	Down
493	BIOCARTA_MEF2D_PATHWAY	-2.3238	-0.0405215	0.0627467	0.0203258	0.22208	-4.28223	Down
494	REACTOME_MAP3K8_TPL2_DEPENDENT_MAPK1_3_ACTIVATION	-2.32279	-0.0406765	0.0627852	0.0203803	0.221835	-4.28455	Down
495	REACTOME_DEATH_RECEPTOR_SIGNALLING	-2.32126	-0.0183291	0.0629752	0.0204632	0.140708	-4.28806	Down
496	SIG_PIP3_SIGNALING_IN_B_LYMPHOCYTES	-2.3179	-0.0274402	0.063341	0.0206459	0.0840054	-4.29575	Down
497	KEGG_METABOLISM_OF_XENOBIOTICS_BY_CYTOCHROME_P450	-2.30649	-0.0265593	0.0650097	0.0212771	-0.0335593	-4.32179	Down
498	REACTOME_G_ALPHA_Q_SIGNALLING_EVENTS	-2.30447	-0.0115627	0.065222	0.0213904	-0.0816198	-4.32638	Down
499	REACTOME_REGULATION_OF_PTEN_LOCALIZATION	-2.30329	-0.0543125	0.0653577	0.0214568	0.209304	-4.32906	Down
500	WP_GASTRIN_SIGNALING_PATHWAY	-2.30176	-0.0288087	0.0655549	0.0215436	0.164553	-4.33255	Down
501	REACTOME_SYNTHESIS_OF_PG	-2.29973	-0.0391277	0.0658386	0.0216589	0.0604155	-4.33716	Down
502	REACTOME_TRANSCRIPTIONAL_REGULATION_OF_PLURIPOTENT_STEM_CELLS	-2.29302	-0.0280106	0.0668029	0.0220434	-0.0887178	-4.35236	Down
503	REACTOME_NONCANONICAL_ACTIVATION_OF_NOTCH3	-2.29095	-0.0504863	0.0670974	0.0221631	0.198579	-4.35703	Down
504	REACTOME_ACYL_CHAIN_REMODELLING_OF_PC	-2.28933	-0.024684	0.0672466	0.0222575	-0.0734101	-4.3607	Down
505	REACTOME_ACYL_CHAIN_REMODELLING_OF_PG	-2.28703	-0.0299407	0.0675161	0.022392	-0.0717719	-4.3659	Down
506	PID_SYNDECAN_3_PATHWAY	-2.27867	-0.0398974	0.0684528	0.0228865	0.111933	-4.38474	Down
507	BIOCARTA_SLRP_PATHWAY	-2.27625	-0.0213651	0.068816	0.0230311	-0.196258	-4.39017	Down
508	REACTOME_PHENYLALANINE_METABOLISM	-2.27195	-0.0585781	0.0693827	0.0232906	0.131405	-4.39983	Down
509	BIOCARTA_BAD_PATHWAY	-2.25546	-0.0388276	0.0717712	0.0243092	0.157046	-4.43668	Down
510	PID_BCR_5PATHWAY	-2.25424	-0.0219275	0.0718566	0.0243864	0.144363	-4.4394	Down
511	KEGG_HEMATOPOIETIC_CELL_LINEAGE	-2.24172	-0.0140757	0.0737254	0.0251871	-0.231724	-4.46717	Down
512	REACTOME_CARBOXYTERMINAL_POST_TRANSLATIONAL_MODIFICATIONS_OF_TUBULIN	-2.241	-0.0283617	0.0737713	0.0252343	0.104577	-4.46878	Down
513	WP_EICOSANOID_METABOLISM_VIA_LIPOOXYGENASES_LOX	-2.23477	-0.0243292	0.0748149	0.0256415	0.0138208	-4.48253	Down
514	REACTOME_EXTRA_NUCLEAR_ESTROGEN_SIGNALING	-2.23278	-0.0264064	0.0748842	0.0257733	0.124985	-4.48693	Down
515	REACTOME_LATE_ENDOSOMAL_MICROAUTOPHAGY	-2.23251	-0.0368315	0.0748842	0.0257909	0.142463	-4.48752	Down
516	REACTOME_YAP1_AND_WWTR1_TAZ_STIMULATED_GENE_EXPRESSION	-2.22893	-0.0423108	0.0753029	0.0260292	0.184426	-4.49541	Down
517	BIOCARTA_TID_PATHWAY	-2.22845	-0.035142	0.0753029	0.0260615	0.159903	-4.49647	Down
518	REACTOME_MET_INTERACTS_WITH_TNS_PROTEINS	-2.22578	-0.0555313	0.0757461	0.0262403	0.076026	-4.50234	Down
519	BIOCARTA_PPARA_PATHWAY	-2.21806	-0.0282088	0.0771079	0.0267639	0.182135	-4.51927	Down
520	WP_FLUOROACETIC_ACID_TOXICITY	-2.2114	-0.0476298	0.0782027	0.0272226	0.269815	-4.53384	Down
521	WP_ACE_INHIBITOR_PATHWAY	-2.20993	-0.0192291	0.0783441	0.0273245	-0.343433	-4.53703	Down
522	REACTOME_THYROXINE_BIOSYNTHESIS	-2.20928	-0.0261384	0.0783988	0.0273698	-0.479939	-4.53845	Down
523	WP_RESISTIN_AS_A_REGULATOR_OF_INFLAMMATION	-2.20648	-0.0264542	0.0787127	0.0275658	0.129264	-4.54456	Down
524	REACTOME_BIOSYNTHESIS_OF_MARESINS	-2.20507	-0.0303472	0.0788655	0.0276651	-0.27141	-4.54764	Down
525	REACTOME_DOWNREGULATION_OF_ERBB4_SIGNALING	-2.19719	-0.0574399	0.0803051	0.028224	0.19357	-4.56475	Down
526	REACTOME_GAMMA_CARBOXYLATION_HYPUSINE_FORMATION_AND_ARYLSULFATASE_ACTIVATION	-2.18778	-0.0199433	0.0819296	0.028905	0.127933	-4.58513	Down
527	REACTOME_AQUAPORIN_MEDIATED_TRANSPORT	-2.18551	-0.0224924	0.0822454	0.0290716	0.0866989	-4.59004	Down
528	WP_SPLICING_FACTOR_NOVA_REGULATED_SYNAPTIC_PROTEINS	-2.18018	-0.0270936	0.0830433	0.0294652	0.143229	-4.60152	Down
529	BIOCARTA_AGR_PATHWAY	-2.17904	-0.029881	0.0831248	0.0295499	0.118276	-4.60397	Down
530	BIOCARTA_EPONFKB_PATHWAY	-2.17649	-0.0386084	0.0835108	0.0297408	0.196867	-4.60947	Down
531	WP_MAPK_AND_NFKB_SIGNALING_PATHWAYS_INHIBITED_BY_YERSINIA_YOPJ	-2.17645	-0.0383174	0.0835108	0.0297432	0.16546	-4.60954	Down
532	WP_GPCRS_CLASS_A_RHODOPSINLIKE	-2.1742	-0.0142935	0.0839061	0.0299121	-0.357724	-4.61437	Down
533	BIOCARTA_AMAN_PATHWAY	-2.17318	-0.0313764	0.0840427	0.029989	-0.00763088	-4.61656	Down
534	REACTOME_CAMK_IV_MEDIATED_PHOSPHORYLATION_OF_CREB	-2.17191	-0.0360754	0.0841538	0.0300852	0.109169	-4.61929	Down
535	BIOCARTA_NFAT_PATHWAY	-2.17113	-0.0267743	0.0842402	0.0301444	0.152291	-4.62097	Down
536	PID_HIV_NEF_PATHWAY	-2.16495	-0.0234849	0.0854771	0.0306157	0.165951	-4.6342	Down
537	BIOCARTA_AKAP95_PATHWAY	-2.15873	-0.043388	0.0865768	0.0310967	0.20119	-4.64748	Down
538	REACTOME_OPIOID_SIGNALLING	-2.1576	-0.0218461	0.0867342	0.0311847	0.140315	-4.64988	Down
539	PID_TRAIL_PATHWAY	-2.15726	-0.0225711	0.0867342	0.0312115	0.205734	-4.65062	Down
540	WP_MECP2_AND_ASSOCIATED_RETT_SYNDROME	-2.15583	-0.0232065	0.0869019	0.031323	0.12036	-4.65365	Down
541	WP_FAMILIAL_HYPERLIPIDEMIA_TYPE_1	-2.15409	-0.0402984	0.0869365	0.0314594	0.155374	-4.65735	Down
542	WP_OVERVIEW_OF_PROINFLAMMATORY_AND_PROFIBROTIC_MEDIATORS	-2.15305	-0.0179168	0.0870831	0.0315417	-0.289428	-4.65958	Down
543	KEGG_VASCULAR_SMOOTH_MUSCLE_CONTRACTION	-2.15173	-0.0161533	0.0872323	0.0316461	0.0441047	-4.66239	Down
544	REACTOME_METABOLISM_OF_AMINE_DERIVED_HORMONES	-2.15162	-0.0212991	0.0872323	0.0316543	-0.531393	-4.66261	Down
545	BIOCARTA_RACC_PATHWAY	-2.14782	-0.031351	0.0879002	0.0319557	-0.152131	-4.67067	Down
546	REACTOME_RUNX1_INTERACTS_WITH_CO_FACTORS_WHOSE_PRECISE_EFFECT_ON_RUNX1_TARGETS_IS_NOT_KNOWN	-2.14323	-0.0269103	0.0885033	0.0323235	0.228219	-4.68041	Down
547	REACTOME_CA2_PATHWAY	-2.14199	-0.0236255	0.0886956	0.0324235	0.101594	-4.68303	Down
548	REACTOME_LISTERIA_MONOCYTOGENES_ENTRY_INTO_HOST_CELLS	-2.13993	-0.0399993	0.0889886	0.0325903	0.15749	-4.6874	Down
549	REACTOME_RIP_MEDIATED_NFKB_ACTIVATION_VIA_ZBP1	-2.13141	-0.0289049	0.0905577	0.0332866	0.245665	-4.70536	Down
550	REACTOME_PHASE_4_RESTING_MEMBRANE_POTENTIAL	-2.13025	-0.0237011	0.0907348	0.0333821	-0.1786	-4.70779	Down
551	REACTOME_SYNTHESIS_OF_IP2_IP_AND_INS_IN_THE_CYTOSOL	-2.11258	-0.0269873	0.0942687	0.0348721	0.0266987	-4.74483	Down
552	REACTOME_SIGNALLING_TO_P38_VIA_RIT_AND_RIN	-2.10893	-0.0480802	0.0948603	0.0351865	-0.0678491	-4.75244	Down
553	REACTOME_GABA_B_RECEPTOR_ACTIVATION	-2.10702	-0.020865	0.0951349	0.0353522	0.0401425	-4.75642	Down
554	REACTOME_PREGNENOLONE_BIOSYNTHESIS	-2.10665	-0.0320709	0.0951359	0.0353845	0.102301	-4.75719	Down
555	REACTOME_FOXO_MEDIATED_TRANSCRIPTION_OF_OXIDATIVE_STRESS_METABOLIC_AND_NEURONAL_GENES	-2.10493	-0.0276236	0.0954528	0.0355345	0.196157	-4.76077	Down
556	PID_TCR_CALCIUM_PATHWAY	-2.10374	-0.0269528	0.0956447	0.035638	0.0969184	-4.76323	Down
557	REACTOME_SURFACTANT_METABOLISM	-2.10146	-0.0195041	0.0960948	0.035838	-0.234679	-4.76797	Down
558	WP_SIGNAL_TRANSDUCTION_THROUGH_IL1R	-2.09749	-0.0240561	0.0967729	0.0361883	0.127417	-4.7762	Down
559	REACTOME_NA_CL_DEPENDENT_NEUROTRANSMITTER_TRANSPORTERS	-2.09628	-0.0198318	0.0969724	0.0362955	-0.408923	-4.7787	Down
560	REACTOME_GLI_PROTEINS_BIND_PROMOTERS_OF_HH_RESPONSIVE_GENES_TO_PROMOTE_TRANSCRIPTION	-2.08628	-0.0327752	0.0990165	0.0371935	-0.0982036	-4.79936	Down
561	REACTOME_FOXO_MEDIATED_TRANSCRIPTION	-2.07438	-0.0234492	0.101746	0.038287	0.181557	-4.82383	Down
562	REACTOME_ERBB2_REGULATES_CELL_MOTILITY	-2.07326	-0.0304736	0.101932	0.0383913	0.0324868	-4.82612	Down
563	WP_SUPRESSION_OF_HMGB1_MEDIATED_INFLAMMATION_BY_THBD	-2.0609	-0.0413304	0.104474	0.0395576	0.256754	-4.85135	Down
564	BIOCARTA_PGC1A_PATHWAY	-2.06043	-0.032741	0.104496	0.0396027	0.149118	-4.85231	Down
565	WP_SEROTONIN_AND_ANXIETY	-2.05938	-0.0388101	0.104578	0.039704	0.0888411	-4.85446	Down
566	PID_P38_MKK3_6PATHWAY	-2.05088	-0.0275227	0.106367	0.0405258	0.143947	-4.87171	Down
567	REACTOME_HSP90_CHAPERONE_CYCLE_FOR_STEROID_HORMONE_RECEPTORS_SHR_IN_THE_PRESENCE_OF_LIGAND	-2.0478	-0.0358744	0.106971	0.0408277	0.164897	-4.87795	Down
568	WP_METHIONINE_METABOLISM_LEADING_TO_SULFUR_AMINO_ACIDS_AND_RELATED_DISORDERS	-2.04711	-0.0285776	0.107055	0.0408957	-0.127928	-4.87935	Down
569	WP_PPARALPHA_PATHWAY	-2.04472	-0.0370232	0.107575	0.0411305	0.186519	-4.88417	Down
570	KEGG_GLYCOSYLPHOSPHATIDYLINOSITOL_GPI_ANCHOR_BIOSYNTHESIS	-2.04355	-0.0269998	0.107691	0.0412472	0.180951	-4.88655	Down
571	KEGG_CYTOKINE_CYTOKINE_RECEPTOR_INTERACTION	-2.04273	-0.0123131	0.107809	0.0413285	-0.233349	-4.88821	Down
572	REACTOME_O_LINKED_GLYCOSYLATION	-2.04136	-0.0154175	0.107973	0.041464	-0.0573926	-4.89096	Down
573	KEGG_GNRH_SIGNALING_PATHWAY	-2.03628	-0.0183586	0.10901	0.041972	0.112065	-4.90119	Down
574	WP_MELANOMA	-2.03507	-0.0253058	0.109231	0.0420937	0.195068	-4.90362	Down
575	PID_CONE_PATHWAY	-2.02973	-0.0217904	0.110444	0.0426353	-0.223692	-4.91435	Down
576	REACTOME_PASSIVE_TRANSPORT_BY_AQUAPORINS	-2.02929	-0.0212275	0.110464	0.0426803	-0.299246	-4.91524	Down
577	REACTOME_RAS_ACTIVATION_UPON_CA2_INFLUX_THROUGH_NMDA_RECEPTOR	-2.02842	-0.0294563	0.110598	0.0427689	0.0908613	-4.91698	Down
578	REACTOME_SIGNALING_BY_PTK6	-2.02736	-0.0266206	0.110782	0.0428773	0.12754	-4.9191	Down
579	KEGG_NEUROTROPHIN_SIGNALING_PATHWAY	-2.02539	-0.0202595	0.111111	0.0430792	0.14557	-4.92304	Down
580	WP_DISRUPTION_OF_POSTSYNAPTIC_SIGNALING_BY_CNV	-2.02309	-0.0242757	0.111529	0.0433161	0.0852494	-4.92764	Down
581	REACTOME_EGFR_INTERACTS_WITH_PHOSPHOLIPASE_C_GAMMA	-2.02161	-0.0214491	0.111732	0.0434699	-0.247828	-4.93061	Down
582	REACTOME_NECTIN_NECL_TRANS_HETERODIMERIZATION	-2.02061	-0.0403877	0.1119	0.0435731	0.182153	-4.9326	Down
583	REACTOME_RET_SIGNALING	-2.01758	-0.0201523	0.112614	0.0438888	0.100129	-4.93865	Down
584	WP_MALE_INFERTILITY	-2.01521	-0.0129077	0.112988	0.0441367	0.104199	-4.94337	Down
585	WP_NEPHROGENESIS	-2.01402	-0.0256133	0.112988	0.0442621	-0.244326	-4.94575	Down
586	REACTOME_VASOPRESSIN_REGULATES_RENAL_WATER_HOMEOSTASIS_VIA_AQUAPORINS	-2.00874	-0.0234612	0.114215	0.0448196	0.107958	-4.95623	Down
587	REACTOME_CLASS_B_2_SECRETIN_FAMILY_RECEPTORS	-2.00787	-0.0145322	0.114355	0.0449128	-0.0205859	-4.95797	Down
588	REACTOME_RUNX1_REGULATES_TRANSCRIPTION_OF_GENES_INVOLVED_IN_INTERLEUKIN_SIGNALING	-2.00191	-0.0500605	0.115684	0.0455511	0.161325	-4.96977	Down
589	WP_ZINC_HOMEOSTASIS	-2.00024	-0.0214407	0.115944	0.0457315	0.121607	-4.97308	Down
590	REACTOME_TANDEM_PORE_DOMAIN_POTASSIUM_CHANNELS	-1.99869	-0.0232646	0.11617	0.0458986	-0.13858	-4.97613	NoSignifi
591	WP_NUCLEAR_RECEPTORS_METAPATHWAY	-1.99772	-0.0123651	0.116337	0.0460039	0.0605861	-4.97804	NoSignifi
592	PID_PS1_PATHWAY	-1.99575	-0.0257387	0.116631	0.0462192	0.15215	-4.98194	NoSignifi
593	WP_COMPLEMENT_ACTIVATION	-1.98121	-0.0209316	0.119712	0.0478276	-0.310102	-5.0105	NoSignifi
594	KEGG_LONG_TERM_DEPRESSION	-1.98092	-0.0182304	0.119712	0.0478607	0.0793374	-5.01108	NoSignifi
595	REACTOME_P75NTR_RECRUITS_SIGNALLING_COMPLEXES	-1.97905	-0.0377266	0.120035	0.0480704	0.0792761	-5.01473	NoSignifi
596	BIOCARTA_CALCINEURIN_PATHWAY	-1.96251	-0.034012	0.123631	0.0499668	0.200606	-5.04696	NoSignifi
597	REACTOME_NEGATIVE_REGULATION_OF_FLT3	-1.95973	-0.0358249	0.124228	0.0502915	0.149669	-5.05235	NoSignifi
598	WP_BONE_MORPHOGENIC_PROTEIN_BMP_SIGNALING_AND_REGULATION	-1.955	-0.0293397	0.125119	0.0508475	0.130014	-5.06149	NoSignifi
599	REACTOME_FCERI_MEDIATED_MAPK_ACTIVATION	-1.95284	-0.0253983	0.125402	0.0511038	0.110433	-5.06567	NoSignifi
600	PID_IL2_STAT5_PATHWAY	-1.94591	-0.0261818	0.127016	0.0519321	0.187567	-5.07902	NoSignifi
601	REACTOME_CARDIAC_CONDUCTION	-1.93203	-0.0127876	0.130297	0.0536238	-0.0342883	-5.10561	NoSignifi
602	PID_IL8_CXCR2_PATHWAY	-1.93168	-0.0209753	0.130297	0.053667	0.041713	-5.10628	NoSignifi
603	BIOCARTA_INSULIN_PATHWAY	-1.92904	-0.0296727	0.130879	0.0539949	0.200473	-5.11132	NoSignifi
604	WP_WNT_SIGNALING_PATHWAY_AND_PLURIPOTENCY	-1.92535	-0.015659	0.131672	0.0544543	0.0802571	-5.11834	NoSignifi
605	BIOCARTA_AGPCR_PATHWAY	-1.9246	-0.0415585	0.13173	0.0545488	0.166154	-5.11978	NoSignifi
606	REACTOME_APOPTOTIC_CLEAVAGE_OF_CELLULAR_PROTEINS	-1.92176	-0.0325711	0.132335	0.0549064	0.157168	-5.12518	NoSignifi
607	WP_RANKLRANK_SIGNALING_PATHWAY	-1.91331	-0.0206739	0.134595	0.0559795	0.158877	-5.14119	NoSignifi
608	WP_OXIDATIVE_STRESS_RESPONSE	-1.91128	-0.0246981	0.134822	0.0562407	0.11762	-5.14504	NoSignifi
609	REACTOME_SIGNALING_BY_NOTCH1_T_7_9_NOTCH1_M1580_K2555_TRANSLOCATION_MUTANT	-1.90064	-0.0346887	0.137106	0.0576221	0.0492426	-5.16507	NoSignifi
610	PID_IL4_2PATHWAY	-1.89627	-0.0185576	0.138256	0.0581982	0.0752274	-5.17328	NoSignifi
611	PID_MYC_REPRESS_PATHWAY	-1.89482	-0.020956	0.138433	0.0583901	0.166233	-5.17599	NoSignifi
612	BIOCARTA_TEL_PATHWAY	-1.89465	-0.0375359	0.138433	0.0584125	0.194478	-5.17631	NoSignifi
613	BIOCARTA_BCELLSURVIVAL_PATHWAY	-1.89299	-0.0387724	0.138736	0.0586333	0.199705	-5.17942	NoSignifi
614	BIOCARTA_GH_PATHWAY	-1.88927	-0.0208471	0.13947	0.0591307	0.100183	-5.18638	NoSignifi
615	WP_CAMKK2_PATHWAY	-1.886	-0.0233049	0.140284	0.0595699	0.1934	-5.19248	NoSignifi
616	WP_GDNFRET_SIGNALING_AXIS	-1.87862	-0.0231845	0.142195	0.0605726	-0.0260478	-5.20621	NoSignifi
617	SIG_IL4RECEPTOR_IN_B_LYPHOCYTES	-1.87803	-0.0290613	0.142201	0.0606541	0.252255	-5.20732	NoSignifi
618	REACTOME_NEGATIVE_REGULATION_OF_THE_PI3K_AKT_NETWORK	-1.87791	-0.0133727	0.142201	0.0606706	0.0335111	-5.20754	NoSignifi
619	REACTOME_ERYTHROPOIETIN_ACTIVATES_RAS	-1.87552	-0.0326803	0.142631	0.0609977	0.196348	-5.21196	NoSignifi
620	PID_PI3KCI_PATHWAY	-1.87209	-0.0213443	0.143625	0.061471	0.133185	-5.21832	NoSignifi
621	REACTOME_TNFR1_INDUCED_NFKAPPAB_SIGNALING_PATHWAY	-1.87073	-0.0260908	0.143953	0.0616596	0.179238	-5.22083	NoSignifi
622	REACTOME_PHASE_I_FUNCTIONALIZATION_OF_COMPOUNDS	-1.86988	-0.0117274	0.144116	0.0617776	-0.00552411	-5.2224	NoSignifi
623	REACTOME_RETINOID_CYCLE_DISEASE_EVENTS	-1.86408	-0.0240401	0.145552	0.0625887	-0.220489	-5.23311	NoSignifi
624	PID_CD8_TCR_DOWNSTREAM_PATHWAY	-1.861	-0.0177967	0.14603	0.0630229	-0.00026407	-5.23879	NoSignifi
625	KEGG_EPITHELIAL_CELL_SIGNALING_IN_HELICOBACTER_PYLORI_INFECTION	-1.86088	-0.0195529	0.14603	0.0630394	0.0952053	-5.239	NoSignifi
626	REACTOME_HYDROLYSIS_OF_LPC	-1.85814	-0.0290649	0.146817	0.0634285	-0.0533796	-5.24405	NoSignifi
627	WP_APOPTOSIS	-1.85515	-0.0177818	0.147574	0.0638544	0.164475	-5.24953	NoSignifi
628	REACTOME_GLUTATHIONE_CONJUGATION	-1.85421	-0.0253362	0.147768	0.0639884	0.092209	-5.25125	NoSignifi
629	REACTOME_SYNTHESIS_SECRETION_AND_DEACYLATION_OF_GHRELIN	-1.853	-0.0345207	0.148056	0.0641625	0.0653201	-5.25348	NoSignifi
630	REACTOME_RELEASE_OF_HH_NP_FROM_THE_SECRETING_CELL	-1.85262	-0.0347394	0.148067	0.0642171	-0.0140419	-5.25418	NoSignifi
631	REACTOME_SUPPRESSION_OF_PHAGOSOMAL_MATURATION	-1.84368	-0.0375458	0.150353	0.0655114	0.169772	-5.27052	NoSignifi
632	REACTOME_TRAF6_MEDIATED_NF_KB_ACTIVATION	-1.84037	-0.0221087	0.151232	0.065996	0.209181	-5.27654	NoSignifi
633	WP_PHOTODYNAMIC_THERAPYINDUCED_AP1_SURVIVAL_SIGNALING	-1.83833	-0.022341	0.151568	0.0662952	0.146986	-5.28024	NoSignifi
634	REACTOME_REGULATION_OF_TNFR1_SIGNALING	-1.83796	-0.024575	0.151578	0.0663503	0.209015	-5.28092	NoSignifi
635	BIOCARTA_ETS_PATHWAY	-1.83717	-0.0332212	0.151729	0.0664673	0.199835	-5.28236	NoSignifi
636	REACTOME_G_ALPHA_12_13_SIGNALLING_EVENTS	-1.82778	-0.0170396	0.154684	0.0678657	0.0723752	-5.29937	NoSignifi
637	REACTOME_GLUCOCORTICOID_BIOSYNTHESIS	-1.82576	-0.0230835	0.155258	0.0681696	-0.522791	-5.30302	NoSignifi
638	REACTOME_HCMV_EARLY_EVENTS	-1.819	-0.0205637	0.157113	0.069195	0.171981	-5.31519	NoSignifi
639	REACTOME_METABOLISM_OF_INGESTED_SEMET_SEC_MESEC_INTO_H2SE	-1.81701	-0.0295543	0.157684	0.0694993	-0.144584	-5.31877	NoSignifi
640	REACTOME_MUCOPOLYSACCHARIDOSES	-1.81548	-0.0300183	0.158097	0.0697348	0.178839	-5.32153	NoSignifi
641	WP_SULINDAC_METABOLIC_PATHWAY	-1.80968	-0.044075	0.159644	0.0706311	0.204842	-5.33193	NoSignifi
642	REACTOME_TAK1_ACTIVATES_NFKB_BY_PHOSPHORYLATION_AND_ACTIVATION_OF_IKKS_COMPLEX	-1.80536	-0.0208684	0.160731	0.0713044	0.136279	-5.33965	NoSignifi
643	WP_CANNABINOID_RECEPTOR_SIGNALING	-1.80189	-0.0216908	0.161538	0.0718487	0.05677	-5.34583	NoSignifi
644	REACTOME_MEIOTIC_SYNAPSIS	-1.79824	-0.024325	0.162589	0.0724257	0.1517	-5.35233	NoSignifi
645	WP_TP53_NETWORK	-1.79508	-0.0280232	0.163472	0.0729286	0.171926	-5.35795	NoSignifi
646	WP_PHYSIOLOGICAL_AND_PATHOLOGICAL_HYPERTROPHY_OF_THE_HEART	-1.79309	-0.0304464	0.164058	0.0732451	0.160356	-5.36147	NoSignifi
647	REACTOME_BH3_ONLY_PROTEINS_ASSOCIATE_WITH_AND_INACTIVATE_ANTI_APOPTOTIC_BCL_2_MEMBERS	-1.78945	-0.0339592	0.164935	0.0738307	0.160549	-5.36793	NoSignifi
648	WP_NEUROINFLAMMATION_AND_GLUTAMATERGIC_SIGNALING	-1.78895	-0.0136437	0.164935	0.0739103	0.0648778	-5.36881	NoSignifi
649	REACTOME_INFLAMMASOMES	-1.78893	-0.0272108	0.164935	0.0739134	0.156028	-5.36884	NoSignifi
650	REACTOME_REGULATION_OF_BACH1_ACTIVITY	-1.78691	-0.0460522	0.16529	0.0742391	0.173047	-5.37241	NoSignifi
651	REACTOME_CYTOCHROME_P450_ARRANGED_BY_SUBSTRATE_TYPE	-1.78466	-0.0171947	0.16598	0.0746046	-0.0657766	-5.37639	NoSignifi
652	REACTOME_ALPHA_OXIDATION_OF_PHYTANATE	-1.78194	-0.0372592	0.166591	0.0750472	0.30783	-5.38119	NoSignifi
653	BIOCARTA_CXCR4_PATHWAY	-1.78095	-0.0262835	0.166712	0.0752085	0.162628	-5.38293	NoSignifi
654	REACTOME_ANDROGEN_BIOSYNTHESIS	-1.77529	-0.0306965	0.168032	0.0761398	-0.0414804	-5.39289	NoSignifi
655	REACTOME_ER_QUALITY_CONTROL_COMPARTMENT_ERQC	-1.77489	-0.027536	0.168035	0.0762053	0.226893	-5.39359	NoSignifi
656	REACTOME_IRS_MEDIATED_SIGNALLING	-1.76964	-0.0167504	0.169581	0.077077	0.0702435	-5.40279	NoSignifi
657	BIOCARTA_NFKB_PATHWAY	-1.75801	-0.0232455	0.173637	0.0790373	0.164487	-5.42309	NoSignifi
658	WP_PROTEOGLYCAN_BIOSYNTHESIS	-1.75524	-0.0244894	0.174418	0.0795099	0.203114	-5.4279	NoSignifi
659	REACTOME_KILLING_MECHANISMS	-1.74372	-0.0289093	0.177996	0.0814995	0.119814	-5.44782	NoSignifi
660	BIOCARTA_PARKIN_PATHWAY	-1.74322	-0.0437639	0.178056	0.0815868	0.241413	-5.44868	NoSignifi
661	REACTOME_FBXW7_MUTANTS_AND_NOTCH1_IN_CANCER	-1.74116	-0.0431846	0.178583	0.081948	0.214487	-5.45224	NoSignifi
662	REACTOME_NRAGE_SIGNALS_DEATH_THROUGH_JNK	-1.73836	-0.0151173	0.179392	0.0824395	0.0410089	-5.45705	NoSignifi
663	REACTOME_RHO_GTPASES_ACTIVATE_IQGAPS	-1.73233	-0.0361131	0.181319	0.0835077	0.129711	-5.4674	NoSignifi
664	REACTOME_GLUCURONIDATION	-1.72831	-0.0280095	0.182744	0.0842254	-0.104313	-5.47428	NoSignifi
665	PID_RET_PATHWAY	-1.72656	-0.0231049	0.183161	0.0845404	0.183311	-5.47728	NoSignifi
666	REACTOME_PROTEIN_METHYLATION	-1.72325	-0.0361493	0.184186	0.0851371	0.141719	-5.48292	NoSignifi
667	REACTOME_KERATAN_SULFATE_KERATIN_METABOLISM	-1.72262	-0.018277	0.184299	0.0852515	0.0638151	-5.484	NoSignifi
668	REACTOME_PHASE_2_PLATEAU_PHASE	-1.71891	-0.0219791	0.185351	0.0859245	-0.271504	-5.49031	NoSignifi
669	BIOCARTA_AT1R_PATHWAY	-1.71123	-0.027807	0.187846	0.0873336	0.166548	-5.50335	NoSignifi
670	REACTOME_GLYCEROPHOSPHOLIPID_BIOSYNTHESIS	-1.71015	-0.0111844	0.188138	0.0875326	0.0822469	-5.50517	NoSignifi
671	REACTOME_CLASS_I_PEROXISOMAL_MEMBRANE_PROTEIN_IMPORT	-1.70915	-0.0251372	0.188401	0.0877182	0.196669	-5.50686	NoSignifi
672	REACTOME_REGULATION_OF_KIT_SIGNALING	-1.7052	-0.025455	0.189433	0.0884531	0.0256684	-5.51354	NoSignifi
673	REACTOME_MECP2_REGULATES_TRANSCRIPTION_FACTORS	-1.70365	-0.0430882	0.189778	0.0887414	0.126192	-5.51614	NoSignifi
674	WP_DRUG_INDUCTION_OF_BILE_ACID_PATHWAY	-1.69723	-0.0191173	0.192085	0.0899491	-0.38385	-5.52695	NoSignifi
675	REACTOME_FGFR2C_LIGAND_BINDING_AND_ACTIVATION	-1.69185	-0.0104632	0.19371	0.0909701	-0.438287	-5.53596	NoSignifi
676	WP_SPINAL_CORD_INJURY	-1.68793	-0.0181633	0.195169	0.0917209	0.0703896	-5.54252	NoSignifi
677	BIOCARTA_WNT_LRP6_PATHWAY	-1.68547	-0.0195087	0.195756	0.0921939	-0.232486	-5.54662	NoSignifi
678	WP_NEOVASCULARISATION_PROCESSES	-1.68379	-0.0186051	0.196167	0.0925191	0.0949307	-5.54943	NoSignifi
679	REACTOME_PHASE_3_RAPID_REPOLARISATION	-1.68134	-0.0446124	0.196891	0.0929928	0.129927	-5.55349	NoSignifi
680	WP_HEMATOPOIETIC_STEM_CELL_GENE_REGULATION_BY_GABP_ALPHABETA_COMPLEX	-1.67931	-0.0258942	0.197447	0.0933881	0.250797	-5.55687	NoSignifi
681	REACTOME_IRAK1_RECRUITS_IKK_COMPLEX	-1.67467	-0.0311561	0.198948	0.0942958	0.186923	-5.56457	NoSignifi
682	REACTOME_PHENYLALANINE_AND_TYROSINE_METABOLISM	-1.67325	-0.0359745	0.199331	0.0945762	0.18159	-5.56693	NoSignifi
683	REACTOME_RUNX3_REGULATES_IMMUNE_RESPONSE_AND_CELL_MIGRATION	-1.67306	-0.0336019	0.199331	0.0946137	-0.129718	-5.56725	NoSignifi
684	WP_CODEINE_AND_MORPHINE_METABOLISM	-1.67218	-0.0197343	0.199336	0.094786	-0.424663	-5.5687	NoSignifi
685	PID_FCER1_PATHWAY	-1.67206	-0.0150623	0.199336	0.0948105	0.0835952	-5.5689	NoSignifi
686	WP_CALCIUM_REGULATION_IN_CARDIAC_CELLS	-1.67093	-0.0149736	0.199369	0.095033	0.0186336	-5.57076	NoSignifi
687	BIOCARTA_ARENRF2_PATHWAY	-1.66798	-0.0273796	0.200312	0.0956171	0.147815	-5.57563	NoSignifi
688	WP_CYTOPLASMIC_RIBOSOMAL_PROTEINS	-1.66627	-0.056813	0.200884	0.0959577	0.160492	-5.57846	NoSignifi
689	BIOCARTA_HIVNEF_PATHWAY	-1.66412	-0.0181311	0.201396	0.0963867	0.17068	-5.582	NoSignifi
690	PID_IL1_PATHWAY	-1.66254	-0.019009	0.201874	0.0967018	0.1661	-5.58459	NoSignifi
691	REACTOME_METABOLISM_OF_CARBOHYDRATES	-1.65161	-0.0103701	0.204899	0.0989126	0.127572	-5.60252	NoSignifi
692	REACTOME_ERYTHROCYTES_TAKE_UP_OXYGEN_AND_RELEASE_CARBON_DIOXIDE	-1.64964	-0.0138102	0.205316	0.0993155	-0.2646	-5.60574	NoSignifi
693	REACTOME_OTHER_SEMAPHORIN_INTERACTIONS	-1.64794	-0.0225826	0.205749	0.0996627	0.0485649	-5.6085	NoSignifi
694	WP_VITAMIN_DSENSITIVE_CALCIUM_SIGNALING_IN_DEPRESSION	-1.6473	-0.016054	0.20588	0.0997956	0.0474095	-5.60956	NoSignifi
695	WP_EXERCISEINDUCED_CIRCADIAN_REGULATION	-1.64393	-0.0233087	0.20717	0.10049	0.14767	-5.61505	NoSignifi
696	WP_NONSMALL_CELL_LUNG_CANCER	-1.64302	-0.0156475	0.207268	0.100677	0.154119	-5.61652	NoSignifi
697	REACTOME_SYNTHESIS_OF_PE	-1.63942	-0.0263724	0.208664	0.101425	0.189369	-5.62237	NoSignifi
698	BIOCARTA_IL2RB_PATHWAY	-1.62872	-0.0215463	0.212698	0.103671	0.144087	-5.63966	NoSignifi
699	KEGG_GLYCOSAMINOGLYCAN_BIOSYNTHESIS_CHONDROITIN_SULFATE	-1.62522	-0.0201551	0.213819	0.104415	0.116153	-5.6453	NoSignifi
700	PID_SMAD2_3PATHWAY	-1.62496	-0.0262734	0.213819	0.104471	0.247403	-5.64572	NoSignifi
701	WP_IL1_SIGNALING_PATHWAY	-1.62413	-0.0169606	0.213966	0.104649	0.192554	-5.64706	NoSignifi
702	REACTOME_GAP_FILLING_DNA_REPAIR_SYNTHESIS_AND_LIGATION_IN_GG_NER	-1.6095	-0.0255954	0.21937	0.107807	0.153409	-5.67046	NoSignifi
703	BIOCARTA_ALTERNATIVE_PATHWAY	-1.60713	-0.0120501	0.220127	0.108327	-0.380451	-5.67424	NoSignifi
704	WP_KIT_RECEPTOR_SIGNALING_PATHWAY	-1.60591	-0.0203231	0.220367	0.108593	0.115427	-5.67617	NoSignifi
705	BIOCARTA_PRC2_PATHWAY	-1.60445	-0.0265149	0.220721	0.108915	0.185027	-5.67849	NoSignifi
706	REACTOME_TNF_SIGNALING	-1.60274	-0.0186946	0.221334	0.109292	0.203832	-5.6812	NoSignifi
707	REACTOME_NUCLEOTIDE_BINDING_DOMAIN_LEUCINE_RICH_REPEAT_CONTAINING_RECEPTOR_NLR_SIGNALING_PATHWAYS	-1.60158	-0.0178875	0.221704	0.10955	0.143956	-5.68305	NoSignifi
708	BIOCARTA_NDKDYNAMIN_PATHWAY	-1.60018	-0.0287015	0.221897	0.10986	0.181637	-5.68527	NoSignifi
709	REACTOME_PHYSIOLOGICAL_FACTORS	-1.59989	-0.0287779	0.221897	0.109922	0.0629543	-5.68571	NoSignifi
710	REACTOME_ATTENUATION_PHASE	-1.5998	-0.0307028	0.221897	0.109943	0.166447	-5.68586	NoSignifi
711	WP_COPPER_HOMEOSTASIS	-1.59188	-0.0171872	0.224871	0.111712	0.186781	-5.69837	NoSignifi
712	PID_S1P_S1P4_PATHWAY	-1.59185	-0.0330642	0.224871	0.111718	0.179452	-5.69841	NoSignifi
713	REACTOME_SPHINGOLIPID_METABOLISM	-1.58523	-0.0131568	0.227114	0.113214	0.131256	-5.70882	NoSignifi
714	WP_GLYCEROLIPIDS_AND_GLYCEROPHOSPHOLIPIDS	-1.57652	-0.0187567	0.230492	0.115208	0.143821	-5.72246	NoSignifi
715	REACTOME_DARPP_32_EVENTS	-1.56353	-0.0239168	0.235905	0.11823	0.241538	-5.74264	NoSignifi
716	REACTOME_ZBP1_DAI_MEDIATED_INDUCTION_OF_TYPE_I_IFNS	-1.56188	-0.0198624	0.23636	0.118617	0.255533	-5.74518	NoSignifi
717	BIOCARTA_ACETAMINOPHEN_PATHWAY	-1.55999	-0.0117822	0.237089	0.119062	-0.292702	-5.7481	NoSignifi
718	WP_APOPTOSIS_MODULATION_BY_HSP70	-1.54732	-0.0225235	0.241661	0.122088	0.19999	-5.76759	NoSignifi
719	REACTOME_COMPETING_ENDOGENOUS_RNAS_CERNAS_REGULATE_PTEN_TRANSLATION	-1.54435	-0.033185	0.242756	0.122804	0.178709	-5.77213	NoSignifi
720	WP_DEVELOPMENT_OF_URETERIC_COLLECTION_SYSTEM	-1.5408	-0.0115766	0.243977	0.123667	-0.146168	-5.77756	NoSignifi
721	WP_CILIOPATHIES	-1.53335	-0.00813917	0.24643	0.12549	0.118921	-5.78888	NoSignifi
722	WP_LNCRNA_IN_CANONICAL_WNT_SIGNALING_AND_COLORECTAL_CANCER	-1.53192	-0.0123352	0.246959	0.125842	0.0653664	-5.79105	NoSignifi
723	BIOCARTA_GLEEVEC_PATHWAY	-1.52978	-0.0250504	0.247672	0.126372	0.183298	-5.7943	NoSignifi
724	REACTOME_CHL1_INTERACTIONS	-1.52745	-0.0424479	0.248479	0.12695	0.119748	-5.79783	NoSignifi
725	REACTOME_FRUCTOSE_CATABOLISM	-1.52192	-0.0389324	0.250685	0.12833	0.106087	-5.80617	NoSignifi
726	REACTOME_TICAM1_DEPENDENT_ACTIVATION_OF_IRF3_IRF7	-1.52074	-0.0285535	0.251098	0.128626	0.19717	-5.80794	NoSignifi
727	REACTOME_MISCELLANEOUS_TRANSPORT_AND_BINDING_EVENTS	-1.5176	-0.0193115	0.252312	0.129417	0.142457	-5.81267	NoSignifi
728	KEGG_BASAL_CELL_CARCINOMA	-1.51691	-0.0143168	0.252484	0.12959	-0.0183956	-5.8137	NoSignifi
729	REACTOME_INTESTINAL_ABSORPTION	-1.51607	-0.0113926	0.252734	0.129803	-0.312762	-5.81497	NoSignifi
730	WP_GPCRS_CLASS_B_SECRETINLIKE	-1.51539	-0.0157999	0.252904	0.129975	-0.308249	-5.81599	NoSignifi
731	REACTOME_SENSORY_PERCEPTION	-1.51292	-0.00862161	0.253838	0.1306	-0.0525326	-5.81968	NoSignifi
732	REACTOME_NGF_INDEPENDANT_TRKA_ACTIVATION	-1.51279	-0.0203431	0.253838	0.130634	0.0557671	-5.81989	NoSignifi
733	WP_H19_ACTION_RBE2F1_SIGNALING_AND_CDKBETACATENIN_ACTIVITY	-1.51137	-0.0293858	0.253838	0.130995	0.162756	-5.82201	NoSignifi
734	REACTOME_NUCLEAR_RECEPTOR_TRANSCRIPTION_PATHWAY	-1.51071	-0.013663	0.253838	0.131163	0.138343	-5.823	NoSignifi
735	REACTOME_PINK1_PRKN_MEDIATED_MITOPHAGY	-1.51062	-0.0305109	0.253838	0.131187	0.215202	-5.82313	NoSignifi
736	SIG_BCR_SIGNALING_PATHWAY	-1.51048	-0.0184426	0.253838	0.13122	0.196162	-5.82333	NoSignifi
737	BIOCARTA_MONOCYTE_PATHWAY	-1.5003	-0.0231281	0.258056	0.133836	-0.0876569	-5.8385	NoSignifi
738	REACTOME_INSULIN_RECEPTOR_SIGNALLING_CASCADE	-1.49056	-0.0134591	0.262108	0.136377	0.0995371	-5.85293	NoSignifi
739	WP_ACQUIRED_PARTIAL_LIPODYSTROPHY_BARRAQUERSIMONS_SYNDROME	-1.48225	-0.0263501	0.265667	0.138572	0.0875521	-5.86514	NoSignifi
740	WP_EDA_SIGNALING_IN_HAIR_FOLLICLE_DEVELOPMENT	-1.47579	-0.0218599	0.268264	0.140301	0.00436643	-5.87462	NoSignifi
741	WP_MAMMARY_GLAND_DEVELOPMENT_PATHWAY_EMBRYONIC_DEVELOPMENT_STAGE_1_OF_4	-1.46872	-0.0359279	0.271563	0.142208	0.178078	-5.88492	NoSignifi
742	PID_CXCR3_PATHWAY	-1.46756	-0.0185333	0.271819	0.142523	0.20572	-5.8866	NoSignifi
743	BIOCARTA_TALL1_PATHWAY	-1.46755	-0.0217405	0.271819	0.142525	0.161303	-5.88661	NoSignifi
744	REACTOME_DEFECTIVE_GALNT3_CAUSES_HFTC	-1.45223	-0.020773	0.278615	0.146737	-0.131135	-5.90876	NoSignifi
745	WP_UNFOLDED_PROTEIN_RESPONSE	-1.44937	-0.0237798	0.279755	0.147531	0.164799	-5.91286	NoSignifi
746	PID_FRA_PATHWAY	-1.44711	-0.0191639	0.280599	0.148165	0.129313	-5.91611	NoSignifi
747	BIOCARTA_LYMPHOCYTE_PATHWAY	-1.4418	-0.025248	0.282527	0.149657	-0.0207249	-5.9237	NoSignifi
748	KEGG_ARGININE_AND_PROLINE_METABOLISM	-1.43853	-0.0145131	0.284092	0.150581	0.0911362	-5.92836	NoSignifi
749	PID_RXR_VDR_PATHWAY	-1.43724	-0.0165944	0.284604	0.150948	0.207366	-5.9302	NoSignifi
750	REACTOME_SYNTHESIS_OF_UDP_N_ACETYL_GLUCOSAMINE	-1.43651	-0.0260194	0.284815	0.151155	0.248773	-5.93124	NoSignifi
751	PID_NEPHRIN_NEPH1_PATHWAY	-1.43465	-0.0206375	0.285267	0.151683	0.147156	-5.93387	NoSignifi
752	WP_GENES_RELATED_TO_PRIMARY_CILIUM_DEVELOPMENT_BASED_ON_CRISPR	-1.43362	-0.0119502	0.28546	0.151977	0.174398	-5.93534	NoSignifi
753	REACTOME_PEROXISOMAL_LIPID_METABOLISM	-1.43137	-0.0172463	0.28627	0.152621	0.146336	-5.93853	NoSignifi
754	BIOCARTA_PYK2_PATHWAY	-1.42447	-0.0228222	0.289238	0.154606	0.18363	-5.94828	NoSignifi
755	WP_MAMMARY_GLAND_DEVELOPMENT_PATHWAY_PREGNANCY_AND_LACTATION_STAGE_3_OF_4	-1.42373	-0.0202729	0.289238	0.154822	0.100311	-5.94933	NoSignifi
756	KEGG_B_CELL_RECEPTOR_SIGNALING_PATHWAY	-1.42359	-0.014042	0.289238	0.154862	0.157962	-5.94953	NoSignifi
757	REACTOME_MODULATION_BY_MTB_OF_HOST_IMMUNE_SYSTEM	-1.4215	-0.0472131	0.289889	0.155468	0.178091	-5.95247	NoSignifi
758	WP_MFAP5_EFFECT_ON_PERMEABILITY_AND_MOTILITY_OF_ENDOTHELIAL_CELLS_VIA_CYTOSKELETON_REARRANGEMENT	-1.42138	-0.0281232	0.289889	0.155503	0.255406	-5.95264	NoSignifi
759	REACTOME_PHASE_0_RAPID_DEPOLARISATION	-1.4199	-0.0124178	0.290511	0.155934	-0.198505	-5.95473	NoSignifi
760	REACTOME_INLB_MEDIATED_ENTRY_OF_LISTERIA_MONOCYTOGENES_INTO_HOST_CELL	-1.4189	-0.0294756	0.290686	0.156223	0.183276	-5.95612	NoSignifi
761	BIOCARTA_SHH_PATHWAY	-1.4163	-0.0206051	0.291736	0.156983	0.0753883	-5.95977	NoSignifi
762	BIOCARTA_GHRELIN_PATHWAY	-1.4127	-0.0191958	0.292968	0.158038	-0.208687	-5.96481	NoSignifi
763	WP_ADIPOGENESIS	-1.4127	-0.0121291	0.292968	0.15804	0.112744	-5.96482	NoSignifi
764	REACTOME_VLDL_CLEARANCE	-1.41185	-0.0394064	0.293252	0.158291	0.289317	-5.96601	NoSignifi
765	REACTOME_CYTOSOLIC_SULFONATION_OF_SMALL_MOLECULES	-1.40769	-0.0178574	0.295341	0.159518	0.0784464	-5.97181	NoSignifi
766	WP_INTERACTIONS_OF_NATURAL_KILLER_CELLS_IN_PANCREATIC_CANCER	-1.40405	-0.0139471	0.296422	0.160599	-0.164522	-5.97688	NoSignifi
767	KEGG_MAPK_SIGNALING_PATHWAY	-1.40014	-0.00947932	0.297837	0.161766	0.115353	-5.98231	NoSignifi
768	REACTOME_ACTIVATION_OF_KAINATE_RECEPTORS_UPON_GLUTAMATE_BINDING	-1.39935	-0.0201846	0.298091	0.162004	0.0832164	-5.98341	NoSignifi
769	REACTOME_RUNX3_REGULATES_CDKN1A_TRANSCRIPTION	-1.39491	-0.0285416	0.299435	0.163337	0.216204	-5.98954	NoSignifi
770	REACTOME_REGULATION_OF_PTEN_GENE_TRANSCRIPTION	-1.39338	-0.0160959	0.299912	0.163799	0.182642	-5.99166	NoSignifi
771	REACTOME_CARNITINE_METABOLISM	-1.39261	-0.0176249	0.300154	0.164032	0.078841	-5.99272	NoSignifi
772	REACTOME_ADRENOCEPTORS	-1.39137	-0.0116676	0.300656	0.164407	-0.310628	-5.99443	NoSignifi
773	WP_CALORIC_RESTRICTION_AND_AGING	-1.3767	-0.0287115	0.307733	0.168897	0.156731	-6.01453	NoSignifi
774	REACTOME_HDL_ASSEMBLY	-1.37613	-0.0278868	0.307867	0.169074	0.329608	-6.01531	NoSignifi
775	KEGG_LYSOSOME	-1.37489	-0.0163153	0.308192	0.169459	0.126858	-6.017	NoSignifi
776	REACTOME_HSF1_ACTIVATION	-1.37347	-0.0259736	0.308801	0.169897	0.12307	-6.01892	NoSignifi
777	REACTOME_SIGNALING_BY_EGFR_IN_CANCER	-1.36665	-0.0211582	0.31229	0.172027	0.101941	-6.02818	NoSignifi
778	REACTOME_EUKARYOTIC_TRANSLATION_ELONGATION	-1.3663	-0.0464631	0.312302	0.172138	0.161367	-6.02866	NoSignifi
779	REACTOME_CASPASE_MEDIATED_CLEAVAGE_OF_CYTOSKELETAL_PROTEINS	-1.3628	-0.0324234	0.31353	0.173236	0.157822	-6.03338	NoSignifi
780	REACTOME_REGULATION_OF_PTEN_MRNA_TRANSLATION	-1.36198	-0.0290807	0.313812	0.173497	0.167259	-6.0345	NoSignifi
781	REACTOME_DISINHIBITION_OF_SNARE_FORMATION	-1.35713	-0.0263734	0.316204	0.175032	0.12791	-6.04103	NoSignifi
782	WP_MAPK_PATHWAY_IN_CONGENITAL_THYROID_CANCER	-1.3561	-0.0237207	0.316447	0.175359	0.216348	-6.04241	NoSignifi
783	WP_PRION_DISEASE_PATHWAY	-1.35563	-0.021028	0.316447	0.175508	0.182127	-6.04304	NoSignifi
784	REACTOME_RND3_GTPASE_CYCLE	-1.35456	-0.0188004	0.316719	0.175849	0.165815	-6.04447	NoSignifi
785	KEGG_SPHINGOLIPID_METABOLISM	-1.3507	-0.012883	0.318049	0.177081	0.0874136	-6.04964	NoSignifi
786	REACTOME_PEPTIDE_HORMONE_BIOSYNTHESIS	-1.35008	-0.0180165	0.318049	0.177282	-0.115244	-6.05048	NoSignifi
787	WP_TRYPTOPHAN_CATABOLISM_LEADING_TO_NAD_PRODUCTION	-1.34958	-0.0152405	0.318049	0.177441	-0.125338	-6.05114	NoSignifi
788	REACTOME_ACYL_CHAIN_REMODELLING_OF_PI	-1.34899	-0.0154688	0.318159	0.177629	-0.135274	-6.05192	NoSignifi
789	WP_CATALYTIC_CYCLE_OF_MAMMALIAN_FLAVINCONTAINING_MONOOXYGENASES_FMOS	-1.34741	-0.0115164	0.318343	0.178139	-0.313331	-6.05404	NoSignifi
790	REACTOME_ALTERNATIVE_COMPLEMENT_ACTIVATION	-1.34284	-0.011376	0.320368	0.179614	-0.423329	-6.06013	NoSignifi
791	PID_IL12_STAT4_PATHWAY	-1.34256	-0.0169592	0.320368	0.179703	0.0952822	-6.06049	NoSignifi
792	REACTOME_NONSENSE_MEDIATED_DECAY_NMD	-1.34091	-0.0381462	0.32087	0.180239	0.153359	-6.06269	NoSignifi
793	REACTOME_ACTIVATION_OF_C3_AND_C5	-1.3407	-0.00885736	0.32087	0.180307	-0.428336	-6.06297	NoSignifi
794	REACTOME_NR1H2_NR1H3_REGULATE_GENE_EXPRESSION_LINKED_TO_TRIGLYCERIDE_LIPOLYSIS_IN_ADIPOSE	-1.33872	-0.0285613	0.321441	0.180952	0.119211	-6.0656	NoSignifi
795	WP_SEROTONIN_RECEPTOR_467_AND_NR3C_SIGNALING	-1.33703	-0.0201855	0.322227	0.181503	0.223086	-6.06784	NoSignifi
796	BIOCARTA_CERAMIDE_PATHWAY	-1.33408	-0.0183361	0.32363	0.182468	0.267256	-6.07174	NoSignifi
797	REACTOME_RESPONSE_OF_EIF2AK4_GCN2_TO_AMINO_ACID_DEFICIENCY	-1.33395	-0.0412517	0.32363	0.18251	0.1554	-6.07191	NoSignifi
798	WP_CANCER_IMMUNOTHERAPY_BY_PD1_BLOCKADE	-1.33076	-0.0139307	0.325098	0.183557	-0.127658	-6.07612	NoSignifi
799	WP_BREAST_CANCER_PATHWAY	-1.33027	-0.0106878	0.32519	0.183717	0.106866	-6.07676	NoSignifi
800	REACTOME_SELENOAMINO_ACID_METABOLISM	-1.32839	-0.0402692	0.325597	0.184336	0.151799	-6.07923	NoSignifi
801	KEGG_TAURINE_AND_HYPOTAURINE_METABOLISM	-1.32825	-0.0163384	0.325597	0.184385	-0.36009	-6.07943	NoSignifi
802	PID_BMP_PATHWAY	-1.32782	-0.0149211	0.325655	0.184527	0.123651	-6.07999	NoSignifi
803	WP_AIRWAY_SMOOTH_MUSCLE_CELL_CONTRACTION	-1.32623	-0.0292685	0.326388	0.185052	0.0772281	-6.08208	NoSignifi
804	REACTOME_ACTIVATION_OF_NOXA_AND_TRANSLOCATION_TO_MITOCHONDRIA	-1.32233	-0.0281192	0.328474	0.186345	0.26137	-6.08719	NoSignifi
805	REACTOME_APC_C_CDC20_MEDIATED_DEGRADATION_OF_CYCLIN_B	-1.31961	-0.0227329	0.329237	0.187253	0.139714	-6.09075	NoSignifi
806	WP_INTERFERON_TYPE_I_SIGNALING_PATHWAYS	-1.31777	-0.0150194	0.329791	0.187867	0.132025	-6.09315	NoSignifi
807	REACTOME_GLUCAGON_SIGNALING_IN_METABOLIC_REGULATION	-1.3147	-0.0171212	0.330654	0.188898	0.125979	-6.09716	NoSignifi
808	PID_S1P_META_PATHWAY	-1.31465	-0.0203403	0.330654	0.188913	0.116383	-6.09722	NoSignifi
809	PID_ER_NONGENOMIC_PATHWAY	-1.31167	-0.0181151	0.332022	0.189918	0.164869	-6.1011	NoSignifi
810	WP_GLYCOGEN_SYNTHESIS_AND_DEGRADATION	-1.30833	-0.0142343	0.333409	0.191047	0.184936	-6.10543	NoSignifi
811	REACTOME_RUNX2_REGULATES_OSTEOBLAST_DIFFERENTIATION	-1.30336	-0.0188875	0.335966	0.192738	0.166596	-6.11186	NoSignifi
812	WP_HEART_DEVELOPMENT	-1.30185	-0.0147932	0.336533	0.193252	0.0710584	-6.1138	NoSignifi
813	KEGG_RIBOSOME	-1.30174	-0.0445033	0.336533	0.193289	0.161255	-6.11394	NoSignifi
814	REACTOME_CYCLIN_D_ASSOCIATED_EVENTS_IN_G1	-1.29724	-0.0163614	0.339022	0.194833	0.183979	-6.11974	NoSignifi
815	REACTOME_RHOBTB1_GTPASE_CYCLE	-1.28772	-0.0223634	0.34395	0.198126	0.155685	-6.13192	NoSignifi
816	PID_CASPASE_PATHWAY	-1.28519	-0.015816	0.344572	0.19901	0.128481	-6.13515	NoSignifi
817	REACTOME_SIGNALING_BY_FGFR	-1.27898	-0.0138359	0.346923	0.201186	0.116502	-6.14303	NoSignifi
818	REACTOME_TRANSPORT_OF_SMALL_MOLECULES	-1.27884	-0.00818161	0.346923	0.201237	0.0596491	-6.14322	NoSignifi
819	WP_MICROGLIA_PATHOGEN_PHAGOCYTOSIS_PATHWAY	-1.27391	-0.0106336	0.34972	0.202976	-0.113133	-6.14944	NoSignifi
820	WP_NONGENOMIC_ACTIONS_OF_125_DIHYDROXYVITAMIN_D3	-1.27297	-0.0115677	0.35009	0.203309	0.100305	-6.15062	NoSignifi
821	REACTOME_PHOSPHOLIPID_METABOLISM	-1.27139	-0.00734988	0.350514	0.203871	0.121473	-6.15262	NoSignifi
822	WP_PHOSPHOINOSITIDES_METABOLISM	-1.271	-0.0116921	0.350514	0.20401	0.16565	-6.15311	NoSignifi
823	PID_HDAC_CLASSII_PATHWAY	-1.27096	-0.0180542	0.350514	0.204025	0.149741	-6.15317	NoSignifi
824	REACTOME_TRANSLESION_SYNTHESIS_BY_POLK	-1.26922	-0.0231772	0.351371	0.204642	0.215083	-6.15535	NoSignifi
825	REACTOME_METABOLISM_OF_AMINO_ACIDS_AND_DERIVATIVES	-1.26388	-0.0216957	0.35418	0.206552	0.096312	-6.16205	NoSignifi
826	WP_INTERLEUKIN1_INDUCED_ACTIVATION_OF_NFKB	-1.26365	-0.0246038	0.35418	0.206635	0.157257	-6.16233	NoSignifi
827	REACTOME_BILE_ACID_AND_BILE_SALT_METABOLISM	-1.26116	-0.0111905	0.355103	0.207531	-0.0669513	-6.16545	NoSignifi
828	REACTOME_CREB1_PHOSPHORYLATION_THROUGH_NMDA_RECEPTOR_MEDIATED_ACTIVATION_OF_RAS_SIGNALING	-1.25516	-0.0179103	0.358195	0.209699	0.167124	-6.17293	NoSignifi
829	REACTOME_TRANSCRIPTIONAL_REGULATION_BY_MECP2	-1.25189	-0.0124297	0.359642	0.210888	0.120504	-6.17699	NoSignifi
830	WP_EXTRACELLULAR_VESICLES_IN_THE_CROSSTALK_OF_CARDIAC_CELLS	-1.25184	-0.0278317	0.359642	0.210908	0.144712	-6.17706	NoSignifi
831	REACTOME_SUMOYLATION_OF_INTRACELLULAR_RECEPTORS	-1.25135	-0.0151145	0.35974	0.211086	0.139321	-6.17766	NoSignifi
832	WP_MFAP5MEDIATED_OVARIAN_CANCER_CELL_MOTILITY_AND_INVASIVENESS	-1.24955	-0.0207743	0.360653	0.211743	0.152704	-6.17989	NoSignifi
833	REACTOME_VITAMIN_B1_THIAMIN_METABOLISM	-1.24757	-0.020414	0.361677	0.212466	-0.00980919	-6.18233	NoSignifi
834	REACTOME_RECOGNITION_OF_DNA_DAMAGE_BY_PCNA_CONTAINING_REPLICATION_COMPLEX	-1.24631	-0.0192182	0.361765	0.212928	0.160472	-6.18389	NoSignifi
835	PID_CMYB_PATHWAY	-1.24611	-0.0137617	0.361765	0.213003	0.15433	-6.18414	NoSignifi
836	BIOCARTA_IGF1_PATHWAY	-1.23995	-0.020805	0.365201	0.215271	0.203606	-6.19173	NoSignifi
837	REACTOME_PLASMA_LIPOPROTEIN_ASSEMBLY_REMODELING_AND_CLEARANCE	-1.23961	-0.0144481	0.365205	0.215396	0.152537	-6.19214	NoSignifi
838	REACTOME_TNFS_BIND_THEIR_PHYSIOLOGICAL_RECEPTORS	-1.23817	-0.0109777	0.365325	0.215928	-0.317379	-6.1939	NoSignifi
839	WP_SUDDEN_INFANT_DEATH_SYNDROME_SIDS_SUSCEPTIBILITY_PATHWAYS	-1.23809	-0.00994226	0.365325	0.215958	0.0564395	-6.194	NoSignifi
840	WP_KETOGENESIS_AND_KETOLYSIS	-1.23592	-0.0217247	0.366273	0.216764	0.170506	-6.19666	NoSignifi
841	REACTOME_PHOSPHOLIPASE_C_MEDIATED_CASCADE_FGFR2	-1.23382	-0.0129402	0.366967	0.217544	-0.291456	-6.19923	NoSignifi
842	WP_PROSTAGLANDIN_SIGNALING	-1.23237	-0.0146822	0.367672	0.218085	0.00995616	-6.201	NoSignifi
843	BIOCARTA_ALK_PATHWAY	-1.23078	-0.0147926	0.368287	0.218682	0.121813	-6.20295	NoSignifi
844	REACTOME_DNA_REPLICATION_INITIATION	-1.22968	-0.0270858	0.368327	0.219092	0.110177	-6.20429	NoSignifi
845	REACTOME_TOLL_LIKE_RECEPTOR_9_TLR9_CASCADE	-1.22597	-0.0113658	0.370212	0.220483	0.182457	-6.20879	NoSignifi
846	WP_NANOPARTICLE_TRIGGERED_AUTOPHAGIC_CELL_DEATH	-1.22302	-0.0174667	0.370882	0.221595	0.206572	-6.21237	NoSignifi
847	REACTOME_AFLATOXIN_ACTIVATION_AND_DETOXIFICATION	-1.22299	-0.0175361	0.370882	0.221608	-0.0859219	-6.21241	NoSignifi
848	PID_TNF_PATHWAY	-1.22166	-0.013604	0.371306	0.22211	0.222531	-6.21402	NoSignifi
849	REACTOME_SIGNALING_BY_TYPE_1_INSULIN_LIKE_GROWTH_FACTOR_1_RECEPTOR_IGF1R	-1.22112	-0.010913	0.37144	0.222315	0.0267787	-6.21468	NoSignifi
850	KEGG_N_GLYCAN_BIOSYNTHESIS	-1.21312	-0.013381	0.37526	0.225357	0.157586	-6.22432	NoSignifi
851	REACTOME_REGULATION_OF_PLK1_ACTIVITY_AT_G2_M_TRANSITION	-1.21191	-0.0161649	0.375821	0.225821	0.131872	-6.22578	NoSignifi
852	REACTOME_BUDDING_AND_MATURATION_OF_HIV_VIRION	-1.20873	-0.0213974	0.377428	0.227039	0.179116	-6.22959	NoSignifi
853	REACTOME_CALNEXIN_CALRETICULIN_CYCLE	-1.20195	-0.0193343	0.380762	0.229653	0.196106	-6.23768	NoSignifi
854	BIOCARTA_TUBBY_PATHWAY	-1.19864	-0.0545174	0.382414	0.230937	0.0343236	-6.24162	NoSignifi
855	REACTOME_HYALURONAN_BIOSYNTHESIS_AND_EXPORT	-1.19569	-0.0190893	0.384103	0.232086	-0.078352	-6.24512	NoSignifi
856	BIOCARTA_P35ALZHEIMERS_PATHWAY	-1.1939	-0.026013	0.384631	0.232786	0.232182	-6.24723	NoSignifi
857	WP_COMMON_PATHWAYS_UNDERLYING_DRUG_ADDICTION	-1.1903	-0.0168985	0.386097	0.234198	0.122374	-6.25149	NoSignifi
858	WP_NCRNAS_INVOLVED_IN_WNT_SIGNALING_IN_HEPATOCELLULAR_CARCINOMA	-1.18914	-0.0094098	0.386634	0.234654	0.0506087	-6.25286	NoSignifi
859	REACTOME_REGULATION_OF_MECP2_EXPRESSION_AND_ACTIVITY	-1.18507	-0.0140715	0.388199	0.236256	0.165388	-6.25764	NoSignifi
860	WP_SELENIUM_MICRONUTRIENT_NETWORK	-1.18398	-0.0112748	0.388239	0.23669	0.0729225	-6.25893	NoSignifi
861	WP_ENDOMETRIAL_CANCER	-1.18233	-0.0137926	0.38834	0.237341	0.152737	-6.26085	NoSignifi
862	REACTOME_SELECTIVE_AUTOPHAGY	-1.18231	-0.0171033	0.38834	0.237351	0.138789	-6.26088	NoSignifi
863	REACTOME_BASIGIN_INTERACTIONS	-1.1736	-0.0227248	0.392668	0.240821	0.164486	-6.27104	NoSignifi
864	REACTOME_ACTIVATION_OF_IRF3_IRF7_MEDIATED_BY_TBK1_IKK_EPSILON	-1.17275	-0.018983	0.39301	0.241162	0.114932	-6.27203	NoSignifi
865	REACTOME_SYNTHESIS_OF_WYBUTOSINE_AT_G37_OF_TRNA_PHE	-1.17006	-0.0233104	0.394335	0.24224	0.152182	-6.27515	NoSignifi
866	REACTOME_SYNTHESIS_OF_PIPS_AT_THE_EARLY_ENDOSOME_MEMBRANE	-1.16575	-0.0175238	0.396732	0.243979	0.259941	-6.28014	NoSignifi
867	WP_DISORDERS_OF_FOLATE_METABOLISM_AND_TRANSPORT	-1.1641	-0.0160075	0.397601	0.244646	0.133358	-6.28204	NoSignifi
868	REACTOME_APOPTOTIC_EXECUTION_PHASE	-1.16328	-0.0187341	0.397928	0.244982	0.161554	-6.28299	NoSignifi
869	BIOCARTA_NEUTROPHIL_PATHWAY	-1.16126	-0.0157943	0.399041	0.245801	-0.187514	-6.28532	NoSignifi
870	WP_MOLYBDENUM_COFACTOR_MOCO_BIOSYNTHESIS	-1.15849	-0.0177642	0.40043	0.246925	-0.224186	-6.28849	NoSignifi
871	REACTOME_TP53_REGULATES_TRANSCRIPTION_OF_DEATH_RECEPTORS_AND_LIGANDS	-1.15081	-0.0171813	0.404213	0.250072	0.0460029	-6.29728	NoSignifi
872	WP_TCELL_ACTIVATION_SARSCOV2	-1.14836	-0.00970244	0.405627	0.251083	0.0639335	-6.30008	NoSignifi
873	REACTOME_INTRA_GOLGI_TRAFFIC	-1.1475	-0.0126687	0.405977	0.251436	0.212529	-6.30105	NoSignifi
874	WP_IL5_SIGNALING_PATHWAY	-1.14668	-0.0166306	0.406086	0.251776	0.188453	-6.30199	NoSignifi
875	REACTOME_SENSORY_PERCEPTION_OF_SALTY_TASTE	-1.13805	-0.00917569	0.411199	0.25536	-0.358854	-6.31175	NoSignifi
876	WP_NRF2_PATHWAY	-1.13636	-0.00837196	0.411928	0.256064	0.0131543	-6.31365	NoSignifi
877	BIOCARTA_ACH_PATHWAY	-1.13469	-0.0247145	0.412345	0.256765	0.161036	-6.31554	NoSignifi
878	WP_MAPK_SIGNALING_PATHWAY	-1.12916	-0.00782472	0.415178	0.259086	0.121254	-6.32173	NoSignifi
879	REACTOME_SYNTHESIS_OF_BILE_ACIDS_AND_BILE_SALTS	-1.12688	-0.0112385	0.416277	0.260051	-0.0222863	-6.32429	NoSignifi
880	REACTOME_VITAMIN_B5_PANTOTHENATE_METABOLISM	-1.12458	-0.0164126	0.417106	0.261024	0.143122	-6.32685	NoSignifi
881	WP_GLYCOSAMINOGLYCAN_DEGRADATION	-1.12433	-0.0169726	0.417106	0.261129	0.142627	-6.32713	NoSignifi
882	PID_A6B1_A6B4_INTEGRIN_PATHWAY	-1.12025	-0.0179059	0.418859	0.262864	0.125248	-6.33167	NoSignifi
883	REACTOME_SIGNALING_BY_FGFR2	-1.11969	-0.0136324	0.418907	0.2631	0.136104	-6.33228	NoSignifi
884	BIOCARTA_CBL_PATHWAY	-1.1166	-0.0194741	0.420781	0.264418	0.137788	-6.3357	NoSignifi
885	KEGG_TYPE_II_DIABETES_MELLITUS	-1.11505	-0.0104586	0.420941	0.265082	0.106714	-6.33742	NoSignifi
886	KEGG_PROPANOATE_METABOLISM	-1.11443	-0.0144331	0.420941	0.265347	0.146992	-6.3381	NoSignifi
887	REACTOME_SENESCENCE_ASSOCIATED_SECRETORY_PHENOTYPE_SASP	-1.11332	-0.0140151	0.421442	0.265824	0.141016	-6.33933	NoSignifi
888	KEGG_MELANOMA	-1.11269	-0.0104598	0.421472	0.266096	0.110968	-6.34003	NoSignifi
889	BIOCARTA_EPO_PATHWAY	-1.10946	-0.0167807	0.422948	0.267483	0.175751	-6.34358	NoSignifi
890	BIOCARTA_AKAP13_PATHWAY	-1.10803	-0.020464	0.423371	0.268104	0.209503	-6.34516	NoSignifi
891	REACTOME_ACTIVATION_OF_TRKA_RECEPTORS	-1.10786	-0.0136099	0.423371	0.268178	-0.604801	-6.34535	NoSignifi
892	REACTOME_SIGNALING_BY_NUCLEAR_RECEPTORS	-1.10479	-0.00991355	0.42501	0.269501	0.146141	-6.3487	NoSignifi
893	WP_MACROPHAGE_MARKERS	-1.10051	-0.0198351	0.427	0.271362	0.0460025	-6.35338	NoSignifi
894	REACTOME_FANCONI_ANEMIA_PATHWAY	-1.10006	-0.0140608	0.427	0.271559	0.0733074	-6.35388	NoSignifi
895	WP_FATTY_ACID_OMEGAOXIDATION	-1.09932	-0.00843747	0.427177	0.271879	-0.414714	-6.35468	NoSignifi
896	REACTOME_OVARIAN_TUMOR_DOMAIN_PROTEASES	-1.09828	-0.0134437	0.42762	0.272335	0.186109	-6.35581	NoSignifi
897	REACTOME_SUMOYLATION	-1.09769	-0.00935928	0.42762	0.272592	0.189045	-6.35646	NoSignifi
898	REACTOME_CELLULAR_SENESCENCE	-1.0966	-0.00997383	0.428012	0.273068	0.173014	-6.35764	NoSignifi
899	WP_WNT_SIGNALING	-1.08835	-0.00745001	0.432001	0.27669	0.0644038	-6.36657	NoSignifi
900	REACTOME_RUNX1_REGULATES_TRANSCRIPTION_OF_GENES_INVOLVED_IN_BCR_SIGNALING	-1.08641	-0.0272871	0.432884	0.277546	0.237421	-6.36866	NoSignifi
901	REACTOME_N_GLYCAN_TRIMMING_AND_ELONGATION_IN_THE_CIS_GOLGI	-1.08557	-0.0271154	0.433014	0.27792	0.136113	-6.36957	NoSignifi
902	BIOCARTA_LECTIN_PATHWAY	-1.08489	-0.00766107	0.433029	0.27822	-0.373417	-6.3703	NoSignifi
903	PID_INTEGRIN4_PATHWAY	-1.08392	-0.0232252	0.433444	0.278647	0.220564	-6.37133	NoSignifi
904	KEGG_INOSITOL_PHOSPHATE_METABOLISM	-1.08363	-0.00985016	0.433444	0.278778	0.155406	-6.37165	NoSignifi
905	REACTOME_G2_M_DNA_REPLICATION_CHECKPOINT	-1.07789	-0.0200248	0.435823	0.281332	0.0254503	-6.3778	NoSignifi
906	WNT_SIGNALING	-1.07755	-0.0105535	0.43583	0.281483	0.107708	-6.37816	NoSignifi
907	REACTOME_SODIUM_COUPLED_SULPHATE_DI_AND_TRI_CARBOXYLATE_TRANSPORTERS	-1.07311	-0.0100488	0.437767	0.283468	-0.123131	-6.38289	NoSignifi
908	REACTOME_DOWNREGULATION_OF_ERBB2_ERBB3_SIGNALING	-1.07117	-0.0212698	0.438349	0.284339	0.157095	-6.38495	NoSignifi
909	REACTOME_ENDOGENOUS_STEROLS	-1.07096	-0.0121756	0.438349	0.284434	0.104193	-6.38518	NoSignifi
910	REACTOME_CONSTITUTIVE_SIGNALING_BY_AKT1_E17K_IN_CANCER	-1.06795	-0.0144283	0.439983	0.28579	0.22576	-6.38837	NoSignifi
911	WP_IL3_SIGNALING_PATHWAY	-1.06535	-0.0134369	0.441561	0.286963	0.125492	-6.39111	NoSignifi
912	PID_KIT_PATHWAY	-1.06343	-0.0130603	0.442577	0.287832	0.176633	-6.39314	NoSignifi
913	REACTOME_INTERLEUKIN_3_INTERLEUKIN_5_AND_GM_CSF_SIGNALING	-1.06229	-0.0120055	0.443004	0.288347	0.137503	-6.39433	NoSignifi
914	WP_KETONE_BODIES_SYNTHESIS_AND_DEGRADATION	-1.05977	-0.0267579	0.444306	0.289493	0.26534	-6.39699	NoSignifi
915	REACTOME_HCMV_INFECTION	-1.05335	-0.0117433	0.447649	0.292422	0.144696	-6.40371	NoSignifi
916	REACTOME_EICOSANOIDS	-1.05218	-0.00756925	0.448242	0.29296	-0.406182	-6.40493	NoSignifi
917	REACTOME_ION_HOMEOSTASIS	-1.05141	-0.0095584	0.44855	0.293311	0.0234276	-6.40573	NoSignifi
918	REACTOME_POLYMERASE_SWITCHING_ON_THE_C_STRAND_OF_THE_TELOMERE	-1.0478	-0.0141141	0.450624	0.29497	0.174084	-6.40948	NoSignifi
919	REACTOME_OTHER_INTERLEUKIN_SIGNALING	-1.04576	-0.0133127	0.45137	0.295913	0.0897223	-6.4116	NoSignifi
920	WP_MAP3K1_ROLE_IN_PROMOTING_AND_BLOCKING_GONADAL_DETERMINATION	-1.04264	-0.0168846	0.453108	0.297357	0.0403573	-6.41484	NoSignifi
921	REACTOME_REGULATION_OF_GLYCOLYSIS_BY_FRUCTOSE_2_6_BISPHOSPHATE_METABOLISM	-1.0409	-0.0181638	0.454099	0.29816	0.206649	-6.41662	NoSignifi
922	WP_THYROID_STIMULATING_HORMONE_TSH_SIGNALING_PATHWAY	-1.03585	-0.0135601	0.45705	0.300509	0.168675	-6.42182	NoSignifi
923	BIOCARTA_PTEN_PATHWAY	-1.03349	-0.0179212	0.458187	0.301613	0.234552	-6.42424	NoSignifi
924	REACTOME_SIGNALING_BY_MST1	-1.02774	-0.0139052	0.461575	0.304308	-0.129761	-6.43011	NoSignifi
925	BIOCARTA_TERT_PATHWAY	-1.02463	-0.0215121	0.462833	0.305775	0.263733	-6.43328	NoSignifi
926	REACTOME_DEFECTIVE_FACTOR_IX_CAUSES_HEMOPHILIA_B	-1.02433	-0.0207123	0.462833	0.305914	0.0150429	-6.43358	NoSignifi
927	SA_B_CELL_RECEPTOR_COMPLEXES	-1.02325	-0.0150667	0.463368	0.306423	0.14601	-6.43468	NoSignifi
928	REACTOME_FORMATION_OF_XYLULOSE_5_PHOSPHATE	-1.01752	-0.0304476	0.465818	0.309138	0.0953327	-6.44047	NoSignifi
929	PID_IL8_CXCR1_PATHWAY	-1.01396	-0.0125859	0.467194	0.310835	0.0883219	-6.44406	NoSignifi
930	REACTOME_ACTIVATION_OF_SMO	-1.01148	-0.0158766	0.468501	0.312019	0.174627	-6.44655	NoSignifi
931	REACTOME_CELLULAR_RESPONSE_TO_STARVATION	-1.01113	-0.0258839	0.468513	0.312185	0.13764	-6.44689	NoSignifi
932	REACTOME_SIGNALING_BY_NTRKS	-1.00471	-0.0103403	0.472185	0.315266	0.139569	-6.45331	NoSignifi
933	REACTOME_EUKARYOTIC_TRANSLATION_INITIATION	-1.00376	-0.0295801	0.472635	0.315724	0.144636	-6.45425	NoSignifi
934	WP_ONECARBON_METABOLISM	-0.999868	-0.00952973	0.47402	0.317604	0.12297	-6.45812	NoSignifi
935	REACTOME_PROSTANOID_LIGAND_RECEPTORS	-0.992027	-0.00497111	0.478278	0.321413	-0.557377	-6.46586	NoSignifi
936	REACTOME_ACTIVATED_NTRK2_SIGNALS_THROUGH_PI3K	-0.990784	-0.0182353	0.478451	0.322019	0.0506944	-6.46708	NoSignifi
937	WP_BLOOD_CLOTTING_CASCADE	-0.99039	-0.0105268	0.478498	0.322211	-0.273316	-6.46747	NoSignifi
938	REACTOME_TRAF6_MEDIATED_IRF7_ACTIVATION_IN_TLR7_8_OR_9_SIGNALING	-0.988916	-0.0208967	0.479054	0.322932	0.16969	-6.46891	NoSignifi
939	REACTOME_CONSTITUTIVE_SIGNALING_BY_LIGAND_RESPONSIVE_EGFR_CANCER_VARIANTS	-0.988638	-0.0184368	0.479054	0.323068	0.16229	-6.46919	NoSignifi
940	REACTOME_RECYCLING_OF_BILE_ACIDS_AND_SALTS	-0.9873	-0.0147755	0.479786	0.323722	-0.100005	-6.47049	NoSignifi
941	BIOCARTA_PLC_PATHWAY	-0.985318	-0.0223589	0.480987	0.324694	0.141943	-6.47243	NoSignifi
942	REACTOME_SRP_DEPENDENT_COTRANSLATIONAL_PROTEIN_TARGETING_TO_MEMBRANE	-0.98439	-0.0301071	0.48121	0.32515	0.155375	-6.47334	NoSignifi
943	BIOCARTA_STATHMIN_PATHWAY	-0.984354	-0.012187	0.48121	0.325168	-0.0715778	-6.47337	NoSignifi
944	WP_COVID19_ADVERSE_OUTCOME_PATHWAY	-0.982946	-0.00989485	0.481994	0.32586	-0.315479	-6.47475	NoSignifi
945	WP_TUMOR_SUPPRESSOR_ACTIVITY_OF_SMARCB1	-0.982138	-0.0116041	0.482344	0.326258	0.150703	-6.47553	NoSignifi
946	REACTOME_PLATELET_ADHESION_TO_EXPOSED_COLLAGEN	-0.979707	-0.0149784	0.483875	0.327456	-0.0513606	-6.4779	NoSignifi
947	REACTOME_NEGATIVE_REGULATION_OF_MET_ACTIVITY	-0.978294	-0.0167886	0.483939	0.328154	0.179131	-6.47927	NoSignifi
948	PID_CERAMIDE_PATHWAY	-0.977646	-0.0119337	0.483939	0.328474	0.193881	-6.4799	NoSignifi
949	KEGG_GLYCOSAMINOGLYCAN_DEGRADATION	-0.977062	-0.0134316	0.484125	0.328763	0.117679	-6.48046	NoSignifi
950	REACTOME_TNFR1_INDUCED_PROAPOPTOTIC_SIGNALING	-0.971324	-0.0150298	0.486397	0.33161	0.22127	-6.486	NoSignifi
951	REACTOME_ATTACHMENT_OF_GPI_ANCHOR_TO_UPAR	-0.97132	-0.0206055	0.486397	0.331612	0.23197	-6.48601	NoSignifi
952	REACTOME_ACTIVATION_OF_PUMA_AND_TRANSLOCATION_TO_MITOCHONDRIA	-0.969143	-0.0198788	0.487507	0.332697	0.202992	-6.4881	NoSignifi
953	BIOCARTA_HCMV_PATHWAY	-0.964133	-0.0160259	0.490454	0.335201	0.281881	-6.4929	NoSignifi
954	REACTOME_TRYPTOPHAN_CATABOLISM	-0.961814	-0.0135985	0.491914	0.336364	-0.059936	-6.49511	NoSignifi
955	REACTOME_SIGNAL_AMPLIFICATION	-0.958937	-0.0128594	0.493624	0.337811	0.137387	-6.49785	NoSignifi
956	KEGG_WNT_SIGNALING_PATHWAY	-0.958762	-0.00728116	0.493624	0.337899	0.120489	-6.49802	NoSignifi
957	KEGG_GLYCOSPHINGOLIPID_BIOSYNTHESIS_LACTO_AND_NEOLACTO_SERIES	-0.958501	-0.0102555	0.493624	0.33803	-0.0407877	-6.49826	NoSignifi
958	REACTOME_N_GLYCAN_TRIMMING_IN_THE_ER_AND_CALNEXIN_CALRETICULIN_CYCLE	-0.952908	-0.014715	0.497262	0.340855	0.175403	-6.50356	NoSignifi
959	KEGG_NITROGEN_METABOLISM	-0.951873	-0.0114071	0.497784	0.34138	0.0392845	-6.50454	NoSignifi
960	REACTOME_CDC6_ASSOCIATION_WITH_THE_ORC_ORIGIN_COMPLEX	-0.950849	-0.0119357	0.498297	0.341899	-0.014569	-6.5055	NoSignifi
961	REACTOME_RUNX2_REGULATES_BONE_DEVELOPMENT	-0.945308	-0.011522	0.501424	0.344719	0.131197	-6.51071	NoSignifi
962	PID_HEDGEHOG_GLI_PATHWAY	-0.942021	-0.0118003	0.503375	0.346398	0.175232	-6.51379	NoSignifi
963	REACTOME_AMINO_ACID_CONJUGATION	-0.937813	-0.00703952	0.506264	0.348556	-0.490369	-6.51771	NoSignifi
964	WP_IL2_SIGNALING_PATHWAY	-0.936088	-0.0131579	0.507058	0.349443	0.126678	-6.51931	NoSignifi
965	REACTOME_PEXOPHAGY	-0.935299	-0.0237143	0.5074	0.349849	0.202128	-6.52004	NoSignifi
966	WP_TRANSSULFURATION_AND_ONECARBON_METABOLISM	-0.933963	-0.00920374	0.508151	0.350538	0.162548	-6.52128	NoSignifi
967	KEGG_TGF_BETA_SIGNALING_PATHWAY	-0.928429	-0.00796434	0.5118	0.353398	0.0996877	-6.52639	NoSignifi
968	REACTOME_ETHANOL_OXIDATION	-0.926933	-0.0142312	0.512674	0.354174	-0.102152	-6.52776	NoSignifi
969	WP_GLYCEROPHOSPHOLIPID_BIOSYNTHETIC_PATHWAY	-0.926216	-0.0111529	0.512715	0.354546	0.247463	-6.52842	NoSignifi
970	REACTOME_VEGF_LIGAND_RECEPTOR_INTERACTIONS	-0.925165	-0.0150248	0.512921	0.355092	-0.0611516	-6.52938	NoSignifi
971	KEGG_ENDOMETRIAL_CANCER	-0.924948	-0.0115006	0.512921	0.355205	0.166471	-6.52958	NoSignifi
972	REACTOME_TELOMERE_C_STRAND_SYNTHESIS_INITIATION	-0.920685	-0.0151215	0.515129	0.357426	0.178382	-6.53348	NoSignifi
973	REACTOME_GLUTATHIONE_SYNTHESIS_AND_RECYCLING	-0.917608	-0.0134143	0.516697	0.359034	0.0205229	-6.53629	NoSignifi
974	WP_ARACHIDONATE_EPOXYGENASE_EPOXIDE_HYDROLASE	-0.910314	-0.0360035	0.52047	0.362865	0.174773	-6.54289	NoSignifi
975	REACTOME_ADP_SIGNALLING_THROUGH_P2Y_PURINOCEPTOR_12	-0.908382	-0.0148775	0.521411	0.363885	0.125956	-6.54463	NoSignifi
976	REACTOME_SIGNALING_BY_EGFR	-0.901661	-0.0111188	0.525499	0.367443	0.174562	-6.55066	NoSignifi
977	BIOCARTA_MTA3_PATHWAY	-0.899263	-0.0154792	0.527069	0.368718	0.182084	-6.5528	NoSignifi
978	WP_THYROID_HORMONES_PRODUCTION_AND_PERIPHERAL_DOWNSTREAM_SIGNALING_EFFECTS	-0.898579	-0.0067457	0.527266	0.369082	0.102981	-6.55341	NoSignifi
979	PID_PTP1B_PATHWAY	-0.896876	-0.00957756	0.527622	0.36999	0.103119	-6.55493	NoSignifi
980	BIOCARTA_HSWI_SNF_PATHWAY	-0.895567	-0.0171259	0.528112	0.370689	0.29351	-6.55609	NoSignifi
981	REACTOME_DUAL_INCISION_IN_GG_NER	-0.894694	-0.0123416	0.528271	0.371155	0.171042	-6.55687	NoSignifi
982	REACTOME_FATTY_ACIDS	-0.886968	-0.00653315	0.533452	0.375299	-0.426032	-6.56369	NoSignifi
983	KEGG_CHEMOKINE_SIGNALING_PATHWAY	-0.885277	-0.00581514	0.534189	0.37621	0.0795689	-6.56517	NoSignifi
984	BIOCARTA_RNAPOL3_PATHWAY	-0.883667	-0.0179636	0.534897	0.377078	0.23991	-6.56659	NoSignifi
985	REACTOME_PEROXISOMAL_PROTEIN_IMPORT	-0.878233	-0.00930302	0.538057	0.380018	0.124947	-6.57133	NoSignifi
986	REACTOME_REGULATION_OF_SIGNALING_BY_NODAL	-0.872881	-0.0114186	0.540382	0.382927	-0.109681	-6.57598	NoSignifi
987	REACTOME_SYNTHESIS_OF_PYROPHOSPHATES_IN_THE_CYTOSOL	-0.87282	-0.015539	0.540382	0.38296	0.217086	-6.57603	NoSignifi
988	REACTOME_CRMPS_IN_SEMA3A_SIGNALING	-0.872622	-0.0127684	0.540382	0.383068	0.0609622	-6.5762	NoSignifi
989	REACTOME_MECP2_REGULATES_TRANSCRIPTION_OF_NEURONAL_LIGANDS	-0.872545	-0.0187176	0.540382	0.38311	0.205189	-6.57627	NoSignifi
990	BIOCARTA_NO2IL12_PATHWAY	-0.871019	-0.0104095	0.541299	0.383942	-0.440314	-6.57759	NoSignifi
991	PID_INSULIN_PATHWAY	-0.870455	-0.00981251	0.541477	0.38425	0.196967	-6.57807	NoSignifi
992	WP_BRAINDERIVED_NEUROTROPHIC_FACTOR_BDNF_SIGNALING_PATHWAY	-0.866085	-0.00863548	0.54356	0.386641	0.13425	-6.58183	NoSignifi
993	REACTOME_E2F_ENABLED_INHIBITION_OF_PRE_REPLICATION_COMPLEX_FORMATION	-0.865153	-0.0125279	0.5439	0.387152	0.0128041	-6.58263	NoSignifi
994	WP_TRANSCRIPTIONAL_CASCADE_REGULATING_ADIPOGENESIS	-0.858416	-0.0137142	0.548402	0.390858	0.10786	-6.58839	NoSignifi
995	REACTOME_SIGNALING_BY_RECEPTOR_TYROSINE_KINASES	-0.856771	-0.0069612	0.54921	0.391766	0.10336	-6.58979	NoSignifi
996	REACTOME_REGULATION_OF_INNATE_IMMUNE_RESPONSES_TO_CYTOSOLIC_DNA	-0.847663	-0.0176429	0.554987	0.396818	0.197491	-6.59748	NoSignifi
997	REACTOME_NEGATIVE_REGULATION_OF_FGFR3_SIGNALING	-0.84434	-0.0119498	0.557172	0.398671	0.12153	-6.60027	NoSignifi
998	PID_IL2_1PATHWAY	-0.84419	-0.0101431	0.557172	0.398755	0.144982	-6.60039	NoSignifi
999	BIOCARTA_RANKL_PATHWAY	-0.840744	-0.015518	0.558817	0.400683	0.177626	-6.60327	NoSignifi
1000	REACTOME_TRANSLESION_SYNTHESIS_BY_POLH	-0.838641	-0.0153482	0.559937	0.401861	0.174092	-6.60502	NoSignifi
1001	PID_ARF6_PATHWAY	-0.835077	-0.0105278	0.561414	0.403864	0.102606	-6.60798	NoSignifi
1002	WP_DIFFERENTIATION_OF_WHITE_AND_BROWN_ADIPOCYTE	-0.832467	-0.00946399	0.563195	0.405334	0.00523299	-6.61014	NoSignifi
1003	REACTOME_LOSS_OF_FUNCTION_OF_MECP2_IN_RETT_SYNDROME	-0.831083	-0.013741	0.564018	0.406116	0.18075	-6.61128	NoSignifi
1004	REACTOME_VEGFR2_MEDIATED_CELL_PROLIFERATION	-0.828243	-0.0140636	0.565762	0.407721	0.178555	-6.61361	NoSignifi
1005	PID_IL2_PI3K_PATHWAY	-0.827856	-0.0122525	0.565762	0.40794	0.157709	-6.61393	NoSignifi
1006	WP_GANGLIO_SPHINGOLIPID_METABOLISM	-0.825318	-0.0127954	0.567491	0.409378	0.0280719	-6.61601	NoSignifi
1007	REACTOME_VASOPRESSIN_LIKE_RECEPTORS	-0.821216	-0.00649079	0.569273	0.41171	-0.295834	-6.61936	NoSignifi
1008	REACTOME_NOTCH_HLH_TRANSCRIPTION_PATHWAY	-0.820901	-0.0105766	0.569273	0.411889	0.189591	-6.61962	NoSignifi
1009	REACTOME_ENDOSOMAL_SORTING_COMPLEX_REQUIRED_FOR_TRANSPORT_ESCRT	-0.820644	-0.013923	0.569273	0.412035	0.150863	-6.61982	NoSignifi
1010	WP_MAMMARY_GLAND_DEVELOPMENT_PATHWAY_INVOLUTION_STAGE_4_OF_4	-0.820032	-0.0178691	0.569273	0.412384	0.19696	-6.62032	NoSignifi
1011	REACTOME_CDC42_GTPASE_CYCLE	-0.813587	-0.00606951	0.57197	0.416066	0.105668	-6.62554	NoSignifi
1012	WP_NANOMATERIALINDUCED_INFLAMMASOME_ACTIVATION	-0.812197	-0.0203122	0.572761	0.416862	0.179842	-6.62666	NoSignifi
1013	REACTOME_CELL_CELL_JUNCTION_ORGANIZATION	-0.811115	-0.00605448	0.573125	0.417483	-0.0820031	-6.62753	NoSignifi
1014	WP_SRF_AND_MIRS_IN_SMOOTH_MUSCLE_DIFFERENTIATION_AND_PROLIFERATION	-0.809189	-0.0173372	0.57438	0.41859	0.207809	-6.62908	NoSignifi
1015	WP_SEROTONIN_HTR1_GROUP_AND_FOS_PATHWAY	-0.808682	-0.0125182	0.574515	0.418881	0.249867	-6.62949	NoSignifi
1016	REACTOME_REGULATION_OF_GENE_EXPRESSION_IN_ENDOCRINE_COMMITTED_NEUROG3_PROGENITOR_CELLS	-0.808047	-0.00607374	0.574751	0.419246	-0.510714	-6.62999	NoSignifi
1017	REACTOME_NEGATIVE_REGULATION_OF_FGFR2_SIGNALING	-0.805155	-0.0109596	0.575975	0.420912	0.1127	-6.63231	NoSignifi
1018	PID_THROMBIN_PAR1_PATHWAY	-0.802258	-0.0106511	0.577999	0.422585	0.180206	-6.63462	NoSignifi
1019	WP_MODULATORS_OF_TCR_SIGNALING_AND_T_CELL_ACTIVATION	-0.799096	-0.00696232	0.579738	0.424415	0.0373605	-6.63713	NoSignifi
1020	WP_ARYL_HYDROCARBON_RECEPTOR_PATHWAY_WP2873	-0.79402	-0.0112955	0.582775	0.427363	0.0687411	-6.64113	NoSignifi
1021	REACTOME_TETRAHYDROBIOPTERIN_BH4_SYNTHESIS_RECYCLING_SALVAGE_AND_REGULATION	-0.793877	-0.0152206	0.582775	0.427446	0.0993717	-6.64125	NoSignifi
1022	REACTOME_IL_6_TYPE_CYTOKINE_RECEPTOR_LIGAND_INTERACTIONS	-0.791139	-0.00900369	0.583972	0.429041	-0.1541	-6.6434	NoSignifi
1023	REACTOME_SPERM_MOTILITY_AND_TAXES	-0.791056	-0.00592457	0.583972	0.42909	-0.334589	-6.64346	NoSignifi
1024	REACTOME_HYALURONAN_METABOLISM	-0.791023	-0.0123204	0.583972	0.429109	0.110038	-6.64349	NoSignifi
1025	REACTOME_TACHYKININ_RECEPTORS_BIND_TACHYKININS	-0.789921	-0.00577023	0.584581	0.429752	-0.523449	-6.64435	NoSignifi
1026	WP_BENZOAPYRENE_METABOLISM	-0.789104	-0.0196744	0.584962	0.430229	0.0488795	-6.64499	NoSignifi
1027	WP_STING_PATHWAY_IN_KAWASAKILIKE_DISEASE_AND_COVID19	-0.784457	-0.0113587	0.588391	0.432949	0.180168	-6.64862	NoSignifi
1028	WP_DNA_DAMAGE_RESPONSE_ONLY_ATM_DEPENDENT	-0.78409	-0.00729682	0.588416	0.433164	0.154044	-6.6489	NoSignifi
1029	REACTOME_PHOSPHATE_BOND_HYDROLYSIS_BY_NTPDASE_PROTEINS	-0.782717	-0.0107746	0.589139	0.433969	-0.113982	-6.64997	NoSignifi
1030	REACTOME_RIPK1_MEDIATED_REGULATED_NECROSIS	-0.781295	-0.0124375	0.589745	0.434805	0.141008	-6.65107	NoSignifi
1031	REACTOME_APC_CDC20_MEDIATED_DEGRADATION_OF_NEK2A	-0.781075	-0.0121897	0.589745	0.434934	0.126005	-6.65124	NoSignifi
1032	REACTOME_INTERLEUKIN_17_SIGNALING	-0.77917	-0.00775603	0.590995	0.436055	0.178612	-6.65271	NoSignifi
1033	REACTOME_METALLOPROTEASE_DUBS	-0.778248	-0.0128769	0.591226	0.436598	0.179493	-6.65343	NoSignifi
1034	PID_SMAD2_3NUCLEAR_PATHWAY	-0.777774	-0.00912897	0.591226	0.436877	0.173488	-6.65379	NoSignifi
1035	BIOCARTA_TNFR1_PATHWAY	-0.777533	-0.0111898	0.591226	0.437019	0.184823	-6.65398	NoSignifi
1036	WP_OSTEOBLAST_DIFFERENTIATION_AND_RELATED_DISEASES	-0.777533	-0.00537649	0.591226	0.437019	0.0141447	-6.65398	NoSignifi
1037	WP_RENINANGIOTENSINALDOSTERONE_SYSTEM_RAAS	-0.768521	-0.00808723	0.597633	0.44235	0.0793887	-6.66088	NoSignifi
1038	WP_CHEMOKINE_SIGNALING_PATHWAY	-0.768172	-0.00574913	0.597633	0.442557	0.097308	-6.66115	NoSignifi
1039	WP_MIR517_RELATIONSHIP_WITH_ARCN1_AND_USP1	-0.764226	-0.0184676	0.599443	0.444904	0.298518	-6.66415	NoSignifi
1040	WP_VASOPRESSINREGULATED_WATER_REABSORPTION	-0.763044	-0.0111624	0.599686	0.445608	0.183711	-6.66504	NoSignifi
1041	KEGG_VEGF_SIGNALING_PATHWAY	-0.76291	-0.00685024	0.599686	0.445688	0.143062	-6.66514	NoSignifi
1042	BIOCARTA_PRION_PATHWAY	-0.759469	-0.0187854	0.601906	0.447742	0.230168	-6.66774	NoSignifi
1043	REACTOME_CD22_MEDIATED_BCR_REGULATION	-0.755818	-0.0119843	0.6038	0.449928	-0.236092	-6.67048	NoSignifi
1044	PID_TXA2PATHWAY	-0.749473	-0.00660992	0.608202	0.45374	0.0331716	-6.67522	NoSignifi
1045	REACTOME_BIOSYNTHESIS_OF_THE_N_GLYCAN_PRECURSOR_DOLICHOL_LIPID_LINKED_OLIGOSACCHARIDE_LLO_AND_TRANSFER_TO_A_NASCENT_PROTEIN	-0.748605	-0.00714096	0.608475	0.454263	0.182131	-6.67586	NoSignifi
1046	REACTOME_NEGATIVE_REGULATION_OF_FGFR4_SIGNALING	-0.747315	-0.00912705	0.609243	0.45504	0.0407219	-6.67682	NoSignifi
1047	REACTOME_EXTRINSIC_PATHWAY_OF_FIBRIN_CLOT_FORMATION	-0.741378	-0.00528682	0.612947	0.45863	-0.321703	-6.6812	NoSignifi
1048	REACTOME_ENERGY_DEPENDENT_REGULATION_OF_MTOR_BY_LKB1_AMPK	-0.740059	-0.010371	0.613263	0.459429	0.156004	-6.68217	NoSignifi
1049	WP_INITIATION_OF_TRANSCRIPTION_AND_TRANSLATION_ELONGATION_AT_THE_HIV1_LTR	-0.737764	-0.00860068	0.614224	0.460822	0.290254	-6.68385	NoSignifi
1050	WP_G1_TO_S_CELL_CYCLE_CONTROL	-0.736947	-0.00612928	0.61461	0.461319	0.144537	-6.68445	NoSignifi
1051	REACTOME_METHIONINE_SALVAGE_PATHWAY	-0.735918	-0.0170257	0.614956	0.461944	0.228755	-6.6852	NoSignifi
1052	PID_WNT_CANONICAL_PATHWAY	-0.735024	-0.00946931	0.614956	0.462489	0.211207	-6.68585	NoSignifi
1053	BIOCARTA_EGFR_SMRTE_PATHWAY	-0.734824	-0.0118115	0.614956	0.46261	0.229568	-6.686	NoSignifi
1054	REACTOME_ION_TRANSPORT_BY_P_TYPE_ATPASES	-0.733329	-0.0067981	0.61568	0.463521	0.0900435	-6.68709	NoSignifi
1055	PID_P38_ALPHA_BETA_DOWNSTREAM_PATHWAY	-0.733251	-0.00844909	0.61568	0.463568	0.143368	-6.68714	NoSignifi
1056	REACTOME_MATURATION_OF_SARS_COV_1_SPIKE_PROTEIN	-0.732543	-0.0198808	0.615979	0.464	0.183176	-6.68766	NoSignifi
1057	REACTOME_MET_ACTIVATES_PI3K_AKT_SIGNALING	-0.731866	-0.0145032	0.616253	0.464413	0.0839682	-6.68815	NoSignifi
1058	REACTOME_GENERATION_OF_SECOND_MESSENGER_MOLECULES	-0.730994	-0.00619655	0.616344	0.464945	-0.264689	-6.68878	NoSignifi
1059	REACTOME_FLT3_SIGNALING_THROUGH_SRC_FAMILY_KINASES	-0.730543	-0.0153111	0.616344	0.465221	-0.260137	-6.68911	NoSignifi
1060	REACTOME_POLYMERASE_SWITCHING	-0.726045	-0.0125913	0.619206	0.467972	0.126236	-6.69236	NoSignifi
1061	REACTOME_ABERRANT_REGULATION_OF_MITOTIC_G1_S_TRANSITION_IN_CANCER_DUE_TO_RB1_DEFECTS	-0.725358	-0.0112697	0.619302	0.468394	0.184052	-6.69285	NoSignifi
1062	REACTOME_ADRENALINE_NORADRENALINE_INHIBITS_INSULIN_SECRETION	-0.724237	-0.00845646	0.619686	0.469081	0.0396432	-6.69366	NoSignifi
1063	WP_22Q112_COPY_NUMBER_VARIATION_SYNDROME	-0.720046	-0.0051908	0.621711	0.471657	0.0677942	-6.69666	NoSignifi
1064	WP_HEDGEHOG_SIGNALING_PATHWAY_WP47	-0.718778	-0.0092757	0.622168	0.472437	-0.0210512	-6.69756	NoSignifi
1065	REACTOME_ADHERENS_JUNCTIONS_INTERACTIONS	-0.718465	-0.00943974	0.622168	0.47263	0.0728575	-6.69778	NoSignifi
1066	REACTOME_TRNA_MODIFICATION_IN_THE_NUCLEUS_AND_CYTOSOL	-0.717639	-0.00771154	0.622563	0.473139	0.197648	-6.69837	NoSignifi
1067	REACTOME_SYNTHESIS_OF_DOLICHYL_PHOSPHATE	-0.716612	-0.013604	0.623121	0.473773	0.214076	-6.6991	NoSignifi
1068	WP_CANONICAL_AND_NONCANONICAL_TGFB_SIGNALING	-0.715422	-0.00963878	0.623742	0.474507	0.137815	-6.69995	NoSignifi
1069	REACTOME_COPI_INDEPENDENT_GOLGI_TO_ER_RETROGRADE_TRAFFIC	-0.713113	-0.0110322	0.62486	0.475934	0.178947	-6.70158	NoSignifi
1070	REACTOME_REGULATED_NECROSIS	-0.712055	-0.00905662	0.625073	0.476589	0.149802	-6.70233	NoSignifi
1071	REACTOME_NOD1_2_SIGNALING_PATHWAY	-0.711366	-0.00828542	0.625177	0.477015	0.146492	-6.70282	NoSignifi
1072	REACTOME_PTK6_REGULATES_RHO_GTPASES_RAS_GTPASE_AND_MAP_KINASES	-0.709904	-0.0120583	0.625539	0.477921	0.186578	-6.70385	NoSignifi
1073	BIOCARTA_NGF_PATHWAY	-0.693852	-0.0106965	0.634374	0.487928	0.153507	-6.71502	NoSignifi
1074	REACTOME_TRAFFICKING_AND_PROCESSING_OF_ENDOSOMAL_TLR	-0.693613	-0.0142939	0.634374	0.488078	0.198271	-6.71518	NoSignifi
1075	PID_ALK1_PATHWAY	-0.687403	-0.00878931	0.637558	0.49198	0.0866901	-6.71943	NoSignifi
1076	REACTOME_MITOCHONDRIAL_UNCOUPLING	-0.686585	-0.00863082	0.637558	0.492496	-0.119706	-6.71999	NoSignifi
1077	REACTOME_THE_FATTY_ACID_CYCLING_MODEL	-0.686585	-0.00863082	0.637558	0.492496	-0.119706	-6.71999	NoSignifi
1078	BIOCARTA_DICER_PATHWAY	-0.686311	-0.0154192	0.637558	0.492669	0.227262	-6.72018	NoSignifi
1079	PID_TCR_RAS_PATHWAY	-0.683004	-0.0109105	0.639703	0.494755	0.209183	-6.72242	NoSignifi
1080	REACTOME_RELAXIN_RECEPTORS	-0.682654	-0.00610808	0.63971	0.494976	-0.167888	-6.72266	NoSignifi
1081	KEGG_VASOPRESSIN_REGULATED_WATER_REABSORPTION	-0.681921	-0.00987124	0.640031	0.495439	0.178993	-6.72315	NoSignifi
1082	REACTOME_INFLUENZA_INFECTION	-0.680232	-0.0169639	0.641134	0.496507	0.131846	-6.7243	NoSignifi
1083	REACTOME_PHOSPHORYLATION_OF_EMI1	-0.678279	-0.0120108	0.641994	0.497744	0.0221703	-6.72561	NoSignifi
1084	WP_INTERACTIONS_BETWEEN_IMMUNE_CELLS_AND_MICRORNAS_IN_TUMOR_MICROENVIRONMENT	-0.67814	-0.00891533	0.641994	0.497832	0.050263	-6.7257	NoSignifi
1085	REACTOME_LECTIN_PATHWAY_OF_COMPLEMENT_ACTIVATION	-0.677819	-0.00538772	0.641994	0.498036	-0.474929	-6.72592	NoSignifi
1086	KEGG_PEROXISOME	-0.673152	-0.00596218	0.644685	0.500999	0.144262	-6.72905	NoSignifi
1087	REACTOME_ACTIVATION_OF_THE_MRNA_UPON_BINDING_OF_THE_CAP_BINDING_COMPLEX_AND_EIFS_AND_SUBSEQUENT_BINDING_TO_43S	-0.670973	-0.0190194	0.645645	0.502385	0.149652	-6.7305	NoSignifi
1088	BIOCARTA_DC_PATHWAY	-0.670469	-0.00485964	0.645779	0.502706	-0.578953	-6.73083	NoSignifi
1089	REACTOME_TGF_BETA_RECEPTOR_SIGNALING_IN_EMT_EPITHELIAL_TO_MESENCHYMAL_TRANSITION	-0.665843	-0.013625	0.648433	0.505657	0.122092	-6.7339	NoSignifi
1090	BIOCARTA_MAL_PATHWAY	-0.665526	-0.0117613	0.648433	0.50586	0.152647	-6.73411	NoSignifi
1091	REACTOME_RECOGNITION_AND_ASSOCIATION_OF_DNA_GLYCOSYLASE_WITH_SITE_CONTAINING_AN_AFFECTED_PURINE	-0.664024	-0.0115309	0.649384	0.50682	0.102156	-6.7351	NoSignifi
1092	REACTOME_DEFECTIVE_INTRINSIC_PATHWAY_FOR_APOPTOSIS	-0.65959	-0.0111338	0.652183	0.509661	0.144764	-6.73801	NoSignifi
1093	WP_REGULATION_OF_WNT_BCATENIN_SIGNALING_BY_SMALL_MOLECULE_COMPOUNDS	-0.650505	-0.0107931	0.656915	0.515508	0.178438	-6.74391	NoSignifi
1094	KEGG_PROXIMAL_TUBULE_BICARBONATE_RECLAMATION	-0.650417	-0.0123209	0.656915	0.515565	0.139831	-6.74396	NoSignifi
1095	WP_INSULIN_SIGNALING	-0.64791	-0.00558436	0.658291	0.517185	0.177963	-6.74558	NoSignifi
1096	PID_P75_NTR_PATHWAY	-0.646462	-0.00657061	0.658791	0.518121	0.0934558	-6.74651	NoSignifi
1097	WP_SPHINGOLIPID_METABOLISM_OVERVIEW	-0.645857	-0.00824622	0.658981	0.518513	0.118638	-6.7469	NoSignifi
1098	BIOCARTA_TCAPOPTOSIS_PATHWAY	-0.645136	-0.00436894	0.659292	0.51898	-0.544584	-6.74736	NoSignifi
1099	WP_COVID19_THROMBOSIS_AND_ANTICOAGULATION	-0.638799	-0.00477951	0.66254	0.523093	-0.576316	-6.75139	NoSignifi
1100	REACTOME_ASSEMBLY_OF_THE_HIV_VIRION	-0.637795	-0.0133487	0.663085	0.523746	0.17311	-6.75203	NoSignifi
1101	WP_SMALL_LIGAND_GPCRS	-0.633756	-0.00450905	0.665851	0.526378	-0.459288	-6.75457	NoSignifi
1102	WP_NITRIC_OXIDE_METABOLISM_IN_CYSTIC_FIBROSIS	-0.628271	-0.00815494	0.669249	0.529963	-0.132564	-6.75801	NoSignifi
1103	BIOCARTA_MPR_PATHWAY	-0.625497	-0.00845433	0.670692	0.53178	0.0347939	-6.75973	NoSignifi
1104	REACTOME_HDR_THROUGH_HOMOLOGOUS_RECOMBINATION_HRR	-0.623854	-0.00557238	0.671767	0.532859	0.0839972	-6.76075	NoSignifi
1105	REACTOME_BIOSYNTHESIS_OF_MARESIN_LIKE_SPMS	-0.621757	-0.00469194	0.673219	0.534236	-0.418022	-6.76204	NoSignifi
1106	KEGG_ADIPOCYTOKINE_SIGNALING_PATHWAY	-0.618002	-0.00525689	0.675762	0.536708	0.154831	-6.76435	NoSignifi
1107	PID_IGF1_PATHWAY	-0.617077	-0.00988198	0.676244	0.537317	0.194635	-6.76492	NoSignifi
1108	WP_CHROMOSOMAL_AND_MICROSATELLITE_INSTABILITY_IN_COLORECTAL_CANCER	-0.615959	-0.00720578	0.676885	0.538055	0.166307	-6.7656	NoSignifi
1109	WP_GASTRIC_ACID_PRODUCTION	-0.613314	-0.00459146	0.677937	0.539801	-0.540992	-6.76721	NoSignifi
1110	REACTOME_EGFR_DOWNREGULATION	-0.610803	-0.00853717	0.679436	0.541462	0.138421	-6.76874	NoSignifi
1111	WP_DEREGULATION_OF_RAB_AND_RAB_EFFECTOR_GENES_IN_BLADDER_CANCER	-0.607012	-0.00927662	0.682028	0.543974	0.0644948	-6.77103	NoSignifi
1112	WP_OVERLAP_BETWEEN_SIGNAL_TRANSDUCTION_PATHWAYS_CONTRIBUTING_TO_LMNA_LAMINOPATHIES	-0.604718	-0.00773734	0.682843	0.545497	0.144752	-6.7724	NoSignifi
1113	REACTOME_METABOLISM_OF_COFACTORS	-0.602056	-0.00847484	0.683854	0.547267	0.123466	-6.774	NoSignifi
1114	BIOCARTA_CLASSIC_PATHWAY	-0.597309	-0.0049686	0.686172	0.55043	-0.276539	-6.77682	NoSignifi
1115	REACTOME_SYNTHESIS_OF_PA	-0.597079	-0.00570756	0.686172	0.550583	0.0370109	-6.77696	NoSignifi
1116	KEGG_BUTANOATE_METABOLISM	-0.596548	-0.00758887	0.686172	0.550938	0.1954	-6.77727	NoSignifi
1117	REACTOME_REGULATION_OF_TP53_ACTIVITY_THROUGH_METHYLATION	-0.596508	-0.00917378	0.686172	0.550964	0.217275	-6.77729	NoSignifi
1118	KEGG_T_CELL_RECEPTOR_SIGNALING_PATHWAY	-0.595876	-0.00421911	0.68641	0.551386	0.0412124	-6.77767	NoSignifi
1119	WP_PLURIPOTENT_STEM_CELL_DIFFERENTIATION_PATHWAY	-0.584868	-0.00489634	0.693563	0.558762	-0.233804	-6.78411	NoSignifi
1120	REACTOME_AUTOPHAGY	-0.58395	-0.00744779	0.69404	0.559379	0.13598	-6.78464	NoSignifi
1121	REACTOME_HSF1_DEPENDENT_TRANSACTIVATION	-0.579348	-0.00953507	0.697305	0.562479	0.150211	-6.7873	NoSignifi
1122	WP_ECTODERM_DIFFERENTIATION	-0.578971	-0.00392384	0.69733	0.562733	0.10698	-6.78752	NoSignifi
1123	REACTOME_SEROTONIN_AND_MELATONIN_BIOSYNTHESIS	-0.576266	-0.0042859	0.69872	0.564558	-0.571735	-6.78906	NoSignifi
1124	KEGG_HEDGEHOG_SIGNALING_PATHWAY	-0.573669	-0.00509144	0.699794	0.566314	-0.0384849	-6.79055	NoSignifi
1125	REACTOME_INITIAL_TRIGGERING_OF_COMPLEMENT	-0.572901	-0.00438682	0.699794	0.566834	-0.39671	-6.79098	NoSignifi
1126	PID_TELOMERASE_PATHWAY	-0.571775	-0.00735381	0.700153	0.567596	0.183725	-6.79162	NoSignifi
1127	REACTOME_SUMOYLATION_OF_DNA_METHYLATION_PROTEINS	-0.570978	-0.00827929	0.70053	0.568137	0.173484	-6.79207	NoSignifi
1128	REACTOME_METHYLATION	-0.566405	-0.00831622	0.703773	0.571239	0.0662188	-6.79465	NoSignifi
1129	WP_ULTRACONSERVED_REGION_339_MODULATION_OF_TUMOR_SUPPRESSOR_MICRORNAS_IN_CANCER	-0.565132	-0.0166401	0.704547	0.572105	0.210677	-6.79537	NoSignifi
1130	REACTOME_GAP_JUNCTION_TRAFFICKING_AND_REGULATION	-0.562459	-0.00697443	0.706275	0.573923	-0.0375337	-6.79686	NoSignifi
1131	REACTOME_SIALIC_ACID_METABOLISM	-0.560832	-0.0073795	0.707274	0.575031	0.150867	-6.79777	NoSignifi
1132	REACTOME_MIRO_GTPASE_CYCLE	-0.558681	-0.0103697	0.708235	0.576499	0.29492	-6.79896	NoSignifi
1133	REACTOME_CYTOCHROME_C_MEDIATED_APOPTOTIC_RESPONSE	-0.558292	-0.00936464	0.708235	0.576764	0.155026	-6.79918	NoSignifi
1134	REACTOME_CELL_SURFACE_INTERACTIONS_AT_THE_VASCULAR_WALL	-0.556465	-0.00383989	0.709195	0.578011	-0.0234901	-6.80019	NoSignifi
1135	REACTOME_SHC1_EVENTS_IN_ERBB2_SIGNALING	-0.556451	-0.0074048	0.709195	0.578021	0.119654	-6.80019	NoSignifi
1136	WP_INTERLEUKIN1_IL1_STRUCTURAL_PATHWAY	-0.552714	-0.00620036	0.711744	0.580577	0.224718	-6.80225	NoSignifi
1137	REACTOME_PTK6_REGULATES_PROTEINS_INVOLVED_IN_RNA_PROCESSING	-0.549364	-0.0136735	0.713677	0.582873	0.102339	-6.80408	NoSignifi
1138	REACTOME_PHOSPHOLIPASE_C_MEDIATED_CASCADE_FGFR4	-0.54751	-0.00497363	0.714648	0.584145	-0.467352	-6.80509	NoSignifi
1139	REACTOME_HYALURONAN_UPTAKE_AND_DEGRADATION	-0.546236	-0.010585	0.715424	0.58502	0.134285	-6.80578	NoSignifi
1140	WP_CEREBRAL_ORGANIC_ACIDURIAS_INCLUDING_DISEASES	-0.542856	-0.0116516	0.717972	0.587344	0.171015	-6.8076	NoSignifi
1141	WP_NICOTINE_METABOLISM_IN_LIVER_CELLS	-0.539976	-0.00402361	0.719485	0.589328	-0.727969	-6.80915	NoSignifi
1142	WP_ERK_PATHWAY_IN_HUNTINGTONS_DISEASE	-0.537572	-0.00884043	0.720719	0.590986	0.199931	-6.81044	NoSignifi
1143	KEGG_LINOLEIC_ACID_METABOLISM	-0.537435	-0.00645714	0.720719	0.591081	-0.267778	-6.81051	NoSignifi
1144	REACTOME_POU5F1_OCT4_SOX2_NANOG_ACTIVATE_GENES_RELATED_TO_PROLIFERATION	-0.53565	-0.00521917	0.720741	0.592314	-0.34338	-6.81146	NoSignifi
1145	REACTOME_FORMATION_OF_APOPTOSOME	-0.53489	-0.00997	0.720741	0.592839	0.142548	-6.81186	NoSignifi
1146	REACTOME_REGULATION_OF_GENE_EXPRESSION_IN_EARLY_PANCREATIC_PRECURSOR_CELLS	-0.534191	-0.00397822	0.720741	0.593323	-0.496696	-6.81223	NoSignifi
1147	REACTOME_MAPK_TARGETS_NUCLEAR_EVENTS_MEDIATED_BY_MAP_KINASES	-0.533502	-0.00766674	0.720741	0.593799	0.188347	-6.8126	NoSignifi
1148	WP_PHOTODYNAMIC_THERAPYINDUCED_UNFOLDED_PROTEIN_RESPONSE	-0.533468	-0.00940733	0.720741	0.593822	0.178052	-6.81262	NoSignifi
1149	REACTOME_METABOLISM_OF_ANGIOTENSINOGEN_TO_ANGIOTENSINS	-0.532693	-0.00798155	0.720741	0.594359	-0.099299	-6.81303	NoSignifi
1150	PID_EPHRINB_REV_PATHWAY	-0.528104	-0.00681474	0.723899	0.597539	0.0432464	-6.81544	NoSignifi
1151	BIOCARTA_CARM1_PATHWAY	-0.527529	-0.0098247	0.724088	0.597937	0.270715	-6.81574	NoSignifi
1152	REACTOME_RAB_GERANYLGERANYLATION	-0.526795	-0.00604725	0.72418	0.598447	0.0871001	-6.81612	NoSignifi
1153	REACTOME_ESTROGEN_STIMULATED_SIGNALING_THROUGH_PRKCZ	-0.526719	-0.0126608	0.72418	0.5985	0.183581	-6.81616	NoSignifi
1154	REACTOME_DEFECTIVE_C1GALT1C1_CAUSES_TNPS	-0.526306	-0.00852992	0.724232	0.598786	-0.0248254	-6.81638	NoSignifi
1155	BIOCARTA_EGF_PATHWAY	-0.523803	-0.00801556	0.725447	0.600526	0.201433	-6.81768	NoSignifi
1156	REACTOME_PCNA_DEPENDENT_LONG_PATCH_BASE_EXCISION_REPAIR	-0.523771	-0.00755579	0.725447	0.600548	0.124967	-6.8177	NoSignifi
1157	REACTOME_E2F_MEDIATED_REGULATION_OF_DNA_REPLICATION	-0.52346	-0.0069418	0.725447	0.600764	0.107392	-6.81786	NoSignifi
1158	REACTOME_WAX_AND_PLASMALOGEN_BIOSYNTHESIS	-0.521224	-0.0104872	0.726571	0.60232	0.298198	-6.81902	NoSignifi
1159	REACTOME_FGFR2_ALTERNATIVE_SPLICING	-0.521115	-0.00849453	0.726571	0.602396	0.18246	-6.81908	NoSignifi
1160	REACTOME_SMAD2_SMAD3_SMAD4_HETEROTRIMER_REGULATES_TRANSCRIPTION	-0.521071	-0.00751428	0.726571	0.602427	0.203459	-6.8191	NoSignifi
1161	REACTOME_ACTIVATION_OF_RAC1_DOWNSTREAM_OF_NMDARS	-0.520511	-0.0130453	0.726741	0.602817	0.24317	-6.81939	NoSignifi
1162	WP_EGFR_TYROSINE_KINASE_INHIBITOR_RESISTANCE	-0.520168	-0.00514271	0.726741	0.603056	0.14246	-6.81956	NoSignifi
1163	BIOCARTA_TERC_PATHWAY	-0.517913	-0.0113062	0.727965	0.604628	0.271253	-6.82072	NoSignifi
1164	REACTOME_LIPID_PARTICLE_ORGANIZATION	-0.514385	-0.0108781	0.729079	0.607091	0.0664593	-6.82253	NoSignifi
1165	WP_VALPROIC_ACID_PATHWAY	-0.512943	-0.0112841	0.729866	0.608099	0.14092	-6.82327	NoSignifi
1166	REACTOME_OPSINS	-0.511621	-0.0162025	0.730387	0.609024	0.340812	-6.82394	NoSignifi
1167	REACTOME_ACTIVATION_OF_NIMA_KINASES_NEK9_NEK6_NEK7	-0.510703	-0.0081123	0.73057	0.609666	0.0809295	-6.8244	NoSignifi
1168	REACTOME_AURKA_ACTIVATION_BY_TPX2	-0.509305	-0.00634849	0.731155	0.610645	0.134606	-6.82511	NoSignifi
1169	BIOCARTA_COMP_PATHWAY	-0.508372	-0.00397554	0.731224	0.611299	-0.327706	-6.82558	NoSignifi
1170	PID_CDC42_REG_PATHWAY	-0.508171	-0.00692985	0.731224	0.61144	0.117571	-6.82568	NoSignifi
1171	REACTOME_PURINE_SALVAGE	-0.507359	-0.00848169	0.731318	0.612009	0.209283	-6.82609	NoSignifi
1172	REACTOME_GOLGI_CISTERNAE_PERICENTRIOLAR_STACK_REORGANIZATION	-0.500885	-0.00939946	0.736457	0.616557	0.134248	-6.82933	NoSignifi
1173	REACTOME_ELEVATION_OF_CYTOSOLIC_CA2_LEVELS	-0.500143	-0.00933392	0.736489	0.617079	0.185025	-6.8297	NoSignifi
1174	BIOCARTA_PDGF_PATHWAY	-0.498277	-0.00733072	0.73761	0.618393	0.190919	-6.83062	NoSignifi
1175	REACTOME_TRNA_MODIFICATION_IN_THE_MITOCHONDRION	-0.498107	-0.00989217	0.73761	0.618513	0.185553	-6.8307	NoSignifi
1176	REACTOME_CYP2E1_REACTIONS	-0.497317	-0.00371219	0.737683	0.619069	-0.500704	-6.83109	NoSignifi
1177	REACTOME_PRESYNAPTIC_DEPOLARIZATION_AND_CALCIUM_CHANNEL_OPENING	-0.496015	-0.00517612	0.738482	0.619988	-0.377322	-6.83173	NoSignifi
1178	WP_DEGRADATION_PATHWAY_OF_SPHINGOLIPIDS_INCLUDING_DISEASES	-0.495465	-0.010852	0.738648	0.620375	0.209139	-6.83201	NoSignifi
1179	REACTOME_FRUCTOSE_METABOLISM	-0.491209	-0.0109742	0.741634	0.623381	0.220682	-6.83409	NoSignifi
1180	REACTOME_GLYCEROPHOSPHOLIPID_CATABOLISM	-0.490438	-0.010587	0.741986	0.623926	0.112723	-6.83446	NoSignifi
1181	BIOCARTA_BARD1_PATHWAY	-0.489928	-0.00853314	0.742055	0.624287	0.0260241	-6.83471	NoSignifi
1182	WP_INFLUENCE_OF_LAMINOPATHIES_ON_WNT_SIGNALING	-0.48591	-0.00727846	0.744114	0.627132	0.18131	-6.83666	NoSignifi
1183	KEGG_AXON_GUIDANCE	-0.48509	-0.00416217	0.744114	0.627713	0.102727	-6.83705	NoSignifi
1184	KEGG_COLORECTAL_CANCER	-0.479719	-0.00584334	0.747207	0.631527	0.167918	-6.83962	NoSignifi
1185	REACTOME_FACTORS_INVOLVED_IN_MEGAKARYOCYTE_DEVELOPMENT_AND_PLATELET_PRODUCTION	-0.479649	-0.00383404	0.747207	0.631577	0.121019	-6.83965	NoSignifi
1186	REACTOME_IKK_COMPLEX_RECRUITMENT_MEDIATED_BY_RIP1	-0.47555	-0.00756022	0.749467	0.634494	0.0983522	-6.84159	NoSignifi
1187	REACTOME_INWARDLY_RECTIFYING_K_CHANNELS	-0.47402	-0.00500576	0.750292	0.635584	-0.0229597	-6.84231	NoSignifi
1188	REACTOME_TRANSPORT_OF_NUCLEOSIDES_AND_FREE_PURINE_AND_PYRIMIDINE_BASES_ACROSS_THE_PLASMA_MEMBRANE	-0.472822	-0.00999109	0.750871	0.636438	0.1164	-6.84288	NoSignifi
1189	REACTOME_TP53_REGULATES_TRANSCRIPTION_OF_SEVERAL_ADDITIONAL_CELL_DEATH_GENES_WHOSE_SPECIFIC_ROLES_IN_P53_DEPENDENT_APOPTOSIS_REMAIN_UNCERTAIN	-0.464737	-0.0070859	0.756153	0.642216	0.153523	-6.84664	NoSignifi
1190	PID_ECADHERIN_KERATINOCYTE_PATHWAY	-0.463612	-0.00852035	0.756242	0.643021	0.151155	-6.84715	NoSignifi
1191	REACTOME_ANCHORING_OF_THE_BASAL_BODY_TO_THE_PLASMA_MEMBRANE	-0.460367	-0.00478621	0.757531	0.645348	0.138932	-6.84864	NoSignifi
1192	REACTOME_UNWINDING_OF_DNA	-0.459568	-0.00629929	0.757531	0.645921	0.00252218	-6.84901	NoSignifi
1193	WP_GPCRS_CLASS_C_METABOTROPIC_GLUTAMATE_PHEROMONE	-0.458783	-0.00591719	0.757624	0.646485	-0.146616	-6.84936	NoSignifi
1194	REACTOME_TELOMERE_C_STRAND_LAGGING_STRAND_SYNTHESIS	-0.453482	-0.00533626	0.760423	0.650295	0.148937	-6.85176	NoSignifi
1195	BIOCARTA_CTCF_PATHWAY	-0.4532	-0.00646225	0.760423	0.650498	0.204502	-6.85189	NoSignifi
1196	REACTOME_UPTAKE_AND_ACTIONS_OF_BACTERIAL_TOXINS	-0.452674	-0.0064174	0.760423	0.650877	0.0534081	-6.85212	NoSignifi
1197	WP_NAD_BIOSYNTHETIC_PATHWAYS	-0.452074	-0.00544934	0.760584	0.651309	0.0291006	-6.85239	NoSignifi
1198	REACTOME_RECRUITMENT_OF_NUMA_TO_MITOTIC_CENTROSOMES	-0.45154	-0.00529928	0.760692	0.651694	0.125536	-6.85263	NoSignifi
1199	WP_NCRNAS_INVOLVED_IN_STAT3_SIGNALING_IN_HEPATOCELLULAR_CARCINOMA	-0.451237	-0.00742609	0.760692	0.651912	0.12083	-6.85277	NoSignifi
1200	REACTOME_BASE_EXCISION_REPAIR_AP_SITE_FORMATION	-0.448809	-0.00658227	0.762136	0.653662	0.16139	-6.85385	NoSignifi
1201	REACTOME_REGULATION_OF_EXPRESSION_OF_SLITS_AND_ROBOS	-0.447658	-0.0111786	0.762806	0.654492	0.138165	-6.85436	NoSignifi
1202	REACTOME_RUNX3_REGULATES_YAP1_MEDIATED_TRANSCRIPTION	-0.443377	-0.0106564	0.76611	0.657584	0.148771	-6.85626	NoSignifi
1203	REACTOME_SYNTHESIS_OF_GLYCOSYLPHOSPHATIDYLINOSITOL_GPI	-0.441683	-0.00636983	0.767238	0.65881	0.200121	-6.857	NoSignifi
1204	REACTOME_MYOGENESIS	-0.438496	-0.00615919	0.768722	0.661117	0.126466	-6.85839	NoSignifi
1205	REACTOME_TRANSLATION_OF_REPLICASE_AND_ASSEMBLY_OF_THE_REPLICATION_TRANSCRIPTION_COMPLEX	-0.437416	-0.00814819	0.769332	0.6619	0.189513	-6.85886	NoSignifi
1206	WP_OREXIN_RECEPTOR_PATHWAY	-0.435341	-0.00383769	0.77078	0.663404	0.0699666	-6.85976	NoSignifi
1207	WP_TGFBETA_SIGNALING_IN_THYROID_CELLS_FOR_EPITHELIALMESENCHYMAL_TRANSITION	-0.434299	-0.00734723	0.771358	0.66416	0.0926417	-6.86021	NoSignifi
1208	WP_MED_AND_PSEUDOACHONDROPLASIA_GENES	-0.432654	-0.00439096	0.771843	0.665355	-0.491555	-6.86091	NoSignifi
1209	REACTOME_SIGNALING_BY_FGFR3	-0.430095	-0.00529588	0.773306	0.667215	0.14359	-6.86201	NoSignifi
1210	BIOCARTA_IL2_PATHWAY	-0.429847	-0.00648869	0.773306	0.667395	0.12179	-6.86211	NoSignifi
1211	KEGG_SULFUR_METABOLISM	-0.428653	-0.00699219	0.77341	0.668264	0.104641	-6.86262	NoSignifi
1212	WP_OVARIAN_INFERTILITY	-0.42758	-0.00567166	0.774002	0.669045	0.0801091	-6.86308	NoSignifi
1213	REACTOME_SYNTHESIS_OF_PIPS_AT_THE_PLASMA_MEMBRANE	-0.426813	-0.00435633	0.774002	0.669603	0.175529	-6.8634	NoSignifi
1214	REACTOME_JNK_C_JUN_KINASES_PHOSPHORYLATION_AND_ACTIVATION_MEDIATED_BY_ACTIVATED_HUMAN_TAK1	-0.426523	-0.0059566	0.774002	0.669814	0.174136	-6.86353	NoSignifi
1215	REACTOME_SEROTONIN_RECEPTORS	-0.423643	-0.00316004	0.775269	0.671913	-0.585816	-6.86474	NoSignifi
1216	PID_HDAC_CLASSIII_PATHWAY	-0.423589	-0.00572633	0.775269	0.671952	0.179977	-6.86476	NoSignifi
1217	KEGG_RIBOFLAVIN_METABOLISM	-0.423228	-0.00615214	0.775273	0.672215	0.103579	-6.86491	NoSignifi
1218	REACTOME_REGULATION_OF_COMMISSURAL_AXON_PATHFINDING_BY_SLIT_AND_ROBO	-0.422191	-0.00580486	0.775845	0.672972	-0.106217	-6.86535	NoSignifi
1219	REACTOME_SYNTHESIS_OF_PC	-0.416574	-0.00502867	0.778802	0.677075	0.151282	-6.86769	NoSignifi
1220	REACTOME_SPRY_REGULATION_OF_FGF_SIGNALING	-0.416533	-0.00797032	0.778802	0.677105	0.173006	-6.8677	NoSignifi
1221	REACTOME_NUCLEAR_ENVELOPE_NE_REASSEMBLY	-0.410088	-0.00440626	0.783323	0.681825	0.148511	-6.87035	NoSignifi
1222	BIOCARTA_NUCLEARRS_PATHWAY	-0.408468	-0.00417083	0.783781	0.683013	-0.10277	-6.871	NoSignifi
1223	WP_NUCLEAR_RECEPTORS_IN_LIPID_METABOLISM_AND_TOXICITY	-0.408468	-0.00417083	0.783781	0.683013	-0.10277	-6.871	NoSignifi
1224	WP_DNA_MISMATCH_REPAIR	-0.407877	-0.0055321	0.783977	0.683447	0.139199	-6.87124	NoSignifi
1225	REACTOME_REGULATION_OF_HSF1_MEDIATED_HEAT_SHOCK_RESPONSE	-0.404577	-0.00424203	0.785676	0.685871	0.146489	-6.87257	NoSignifi
1226	SA_PROGRAMMED_CELL_DEATH	-0.404424	-0.00679265	0.785676	0.685983	0.180493	-6.87263	NoSignifi
1227	WP_THYROXINE_THYROID_HORMONE_PRODUCTION	-0.401376	-0.00298704	0.787638	0.688225	-0.58912	-6.87385	NoSignifi
1228	WP_16P112_DISTAL_DELETION_SYNDROME	-0.394772	-0.00560293	0.792599	0.693091	0.127014	-6.87646	NoSignifi
1229	REACTOME_DOPAMINE_RECEPTORS	-0.391026	-0.0036868	0.795151	0.695857	-0.136937	-6.87792	NoSignifi
1230	BIOCARTA_CASPASE_PATHWAY	-0.390365	-0.00536352	0.795404	0.696346	0.111972	-6.87817	NoSignifi
1231	WP_MAPK_CASCADE	-0.387023	-0.00522371	0.7967	0.698817	0.2345	-6.87946	NoSignifi
1232	REACTOME_DNA_DAMAGE_RECOGNITION_IN_GG_NER	-0.386449	-0.00569502	0.796866	0.699242	0.15945	-6.87968	NoSignifi
1233	PID_VEGFR1_PATHWAY	-0.382699	-0.00507906	0.798122	0.70202	0.183178	-6.88111	NoSignifi
1234	REACTOME_CALCINEURIN_ACTIVATES_NFAT	-0.3817	-0.00831949	0.798141	0.702761	0.228934	-6.88149	NoSignifi
1235	BIOCARTA_MAPK_PATHWAY	-0.381115	-0.00406836	0.79833	0.703195	0.225902	-6.88171	NoSignifi
1236	REACTOME_FLT3_SIGNALING_IN_DISEASE	-0.378435	-0.00592622	0.799673	0.705184	0.188233	-6.88272	NoSignifi
1237	REACTOME_CONJUGATION_OF_BENZOATE_WITH_GLYCINE	-0.376831	-0.00281234	0.800415	0.706375	-0.671617	-6.88332	NoSignifi
1238	WP_FOLATEALCOHOL_AND_CANCER_PATHWAY_HYPOTHESES	-0.373207	-0.00699704	0.802248	0.70907	0.102122	-6.88467	NoSignifi
1239	WP_IL18_SIGNALING_PATHWAY	-0.364903	-0.00276983	0.808328	0.715257	0.113786	-6.88771	NoSignifi
1240	REACTOME_RHOB_GTPASE_CYCLE	-0.364159	-0.0041277	0.808495	0.715812	0.11866	-6.88798	NoSignifi
1241	REACTOME_RMTS_METHYLATE_HISTONE_ARGININES	-0.363977	-0.00570343	0.808495	0.715948	0.170687	-6.88805	NoSignifi
1242	REACTOME_SYNTHESIS_OF_SUBSTRATES_IN_N_GLYCAN_BIOSYTHESIS	-0.36328	-0.00388367	0.808776	0.716469	0.176369	-6.8883	NoSignifi
1243	BIOCARTA_IGF1R_PATHWAY	-0.361987	-0.00577659	0.809559	0.717434	0.19356	-6.88876	NoSignifi
1244	REACTOME_FICOLINS_BIND_TO_REPETITIVE_CARBOHYDRATE_STRUCTURES_ON_THE_TARGET_CELL_SURFACE	-0.360934	-0.00269557	0.810141	0.718221	-0.593566	-6.88914	NoSignifi
1245	REACTOME_GROWTH_HORMONE_RECEPTOR_SIGNALING	-0.356998	-0.00440948	0.81292	0.721165	0.127575	-6.89054	NoSignifi
1246	REACTOME_NEGATIVE_REGULATION_OF_MAPK_PATHWAY	-0.356909	-0.00474174	0.81292	0.721231	0.153192	-6.89057	NoSignifi
1247	REACTOME_THE_CANONICAL_RETINOID_CYCLE_IN_RODS_TWILIGHT_VISION	-0.354227	-0.00419546	0.814568	0.72324	-0.163896	-6.89152	NoSignifi
1248	WP_EICOSANOID_METABOLISM_VIA_CYTOCHROME_P450_MONOOXYGENASES_PATHWAY	-0.350272	-0.00544812	0.81698	0.726205	-0.130976	-6.8929	NoSignifi
1249	REACTOME_DNA_STRAND_ELONGATION	-0.349418	-0.00418357	0.817137	0.726846	0.0872337	-6.8932	NoSignifi
1250	PID_NFKAPPAB_ATYPICAL_PATHWAY	-0.346472	-0.00547757	0.818335	0.729057	0.112784	-6.89421	NoSignifi
1251	REACTOME_ABACAVIR_TRANSMEMBRANE_TRANSPORT	-0.344776	-0.00255443	0.819148	0.730331	-0.567306	-6.8948	NoSignifi
1252	BIOCARTA_ERAD_PATHWAY	-0.343711	-0.00575953	0.819375	0.731132	0.173033	-6.89516	NoSignifi
1253	KEGG_CELL_ADHESION_MOLECULES_CAMS	-0.343355	-0.00202134	0.819375	0.7314	-0.138515	-6.89528	NoSignifi
1254	REACTOME_FGFRL1_MODULATION_OF_FGFR1_SIGNALING	-0.341301	-0.00469224	0.820535	0.732945	-0.143827	-6.89598	NoSignifi
1255	PID_P38_GAMMA_DELTA_PATHWAY	-0.340268	-0.0062131	0.821097	0.733723	0.190407	-6.89633	NoSignifi
1256	REACTOME_MET_RECEPTOR_ACTIVATION	-0.338498	-0.00392812	0.821971	0.735056	-0.243586	-6.89692	NoSignifi
1257	REACTOME_FORMATION_OF_TUBULIN_FOLDING_INTERMEDIATES_BY_CCT_TRIC	-0.337848	-0.00664563	0.82221	0.735546	0.0934583	-6.89714	NoSignifi
1258	WP_ALPHA_6_BETA_4_SIGNALING_PATHWAY	-0.331775	-0.00493526	0.827019	0.740125	0.164269	-6.89916	NoSignifi
1259	WP_SARSCOV2_AND_ACE2_RECEPTOR_MOLECULAR_MECHANISMS	-0.330381	-0.0024576	0.827321	0.741178	-0.518096	-6.89962	NoSignifi
1260	WP_FACTORS_AND_PATHWAYS_AFFECTING_INSULINLIKE_GROWTH_FACTOR_IGF1AKT_SIGNALING	-0.329946	-0.00456984	0.827321	0.741507	0.174969	-6.89976	NoSignifi
1261	REACTOME_DAP12_SIGNALING	-0.328995	-0.00421602	0.827813	0.742225	0.0872704	-6.90007	NoSignifi
1262	REACTOME_UPTAKE_AND_FUNCTION_OF_ANTHRAX_TOXINS	-0.322278	-0.0062783	0.832713	0.747306	0.190074	-6.90224	NoSignifi
1263	BIOCARTA_CREB_PATHWAY	-0.319321	-0.00513463	0.834729	0.749546	0.191157	-6.90318	NoSignifi
1264	WP_CANCER_IMMUNOTHERAPY_BY_CTLA4_BLOCKADE	-0.316042	-0.00504225	0.837185	0.752033	0.0917955	-6.90421	NoSignifi
1265	REACTOME_BETA_OXIDATION_OF_PRISTANOYL_COA	-0.315572	-0.00552878	0.837269	0.75239	-0.0473891	-6.90436	NoSignifi
1266	REACTOME_HIGHLY_CALCIUM_PERMEABLE_POSTSYNAPTIC_NICOTINIC_ACETYLCHOLINE_RECEPTORS	-0.314427	-0.00232331	0.83761	0.753259	-0.485251	-6.90472	NoSignifi
1267	KEGG_BASE_EXCISION_REPAIR	-0.313355	-0.00367677	0.838202	0.754073	0.130487	-6.90505	NoSignifi
1268	WP_FOLLICLE_STIMULATING_HORMONE_FSH_SIGNALING_PATHWAY	-0.311289	-0.0047958	0.839634	0.755642	0.195398	-6.90569	NoSignifi
1269	REACTOME_FREE_FATTY_ACID_RECEPTORS	-0.310486	-0.0023184	0.839999	0.756253	-0.563919	-6.90594	NoSignifi
1270	KEGG_P53_SIGNALING_PATHWAY	-0.306154	-0.00302528	0.84303	0.759548	0.0954876	-6.90726	NoSignifi
1271	KEGG_THYROID_CANCER	-0.301736	-0.00439542	0.845711	0.762913	0.156785	-6.9086	NoSignifi
1272	REACTOME_PTK6_EXPRESSION	-0.301626	-0.00735538	0.845711	0.762997	0.277666	-6.90863	NoSignifi
1273	REACTOME_THROMBOXANE_SIGNALLING_THROUGH_TP_RECEPTOR	-0.301492	-0.00445106	0.845711	0.763099	0.158014	-6.90867	NoSignifi
1274	REACTOME_SIGNALING_BY_WNT_IN_CANCER	-0.298794	-0.00365723	0.847361	0.765156	0.155129	-6.90947	NoSignifi
1275	REACTOME_GLUCAGON_LIKE_PEPTIDE_1_GLP1_REGULATES_INSULIN_SECRETION	-0.296716	-0.00381543	0.848486	0.766742	0.1191	-6.91009	NoSignifi
1276	REACTOME_SIGNALING_BY_ROBO_RECEPTORS	-0.29588	-0.00641144	0.848877	0.76738	0.135269	-6.91033	NoSignifi
1277	BIOCARTA_FAS_PATHWAY	-0.293805	-0.00398446	0.850069	0.768965	0.174412	-6.91094	NoSignifi
1278	REACTOME_PRE_NOTCH_EXPRESSION_AND_PROCESSING	-0.293722	-0.00326367	0.850069	0.769028	0.131199	-6.91096	NoSignifi
1279	REACTOME_RESOLUTION_OF_AP_SITES_VIA_THE_MULTIPLE_NUCLEOTIDE_PATCH_REPLACEMENT_PATHWAY	-0.293178	-0.00404182	0.850212	0.769444	0.134475	-6.91112	NoSignifi
1280	WP_NUCLEOTIDEBINDING_OLIGOMERIZATION_DOMAIN_NOD_PATHWAY	-0.289228	-0.00352179	0.852285	0.772464	0.0864941	-6.91226	NoSignifi
1281	REACTOME_PI_3K_CASCADE_FGFR3	-0.287907	-0.00407729	0.853084	0.773474	-0.0216787	-6.91264	NoSignifi
1282	REACTOME_FATTY_ACID_METABOLISM	-0.286764	-0.00188639	0.853417	0.774349	0.0706412	-6.91297	NoSignifi
1283	REACTOME_RESPONSE_OF_EIF2AK1_HRI_TO_HEME_DEFICIENCY	-0.285525	-0.005454	0.854069	0.775298	0.161114	-6.91332	NoSignifi
1284	REACTOME_DEFECTS_IN_VITAMIN_AND_COFACTOR_METABOLISM	-0.285243	-0.00373199	0.854069	0.775514	0.148613	-6.9134	NoSignifi
1285	WP_AMPLIFICATION_AND_EXPANSION_OF_ONCOGENIC_PATHWAYS_AS_METASTATIC_TRAITS	-0.284299	-0.00424437	0.854234	0.776237	0.113319	-6.91366	NoSignifi
1286	REACTOME_INTERLEUKIN_1_PROCESSING	-0.279676	-0.00478622	0.856807	0.779781	0.145193	-6.91496	NoSignifi
1287	BIOCARTA_CSK_PATHWAY	-0.279373	-0.00309835	0.856807	0.780013	-0.177119	-6.91504	NoSignifi
1288	REACTOME_ORGANIC_ANION_TRANSPORTERS	-0.277493	-0.00538803	0.857759	0.781456	0.0352294	-6.91556	NoSignifi
1289	REACTOME_RHOT1_GTPASE_CYCLE	-0.276134	-0.00633693	0.858588	0.782499	0.257307	-6.91593	NoSignifi
1290	REACTOME_FATTY_ACIDS_BOUND_TO_GPR40_FFAR1_REGULATE_INSULIN_SECRETION	-0.273266	-0.00531339	0.860254	0.784702	-0.0622663	-6.91671	NoSignifi
1291	BIOCARTA_SALMONELLA_PATHWAY	-0.271301	-0.00713429	0.860345	0.786213	0.0693112	-6.91725	NoSignifi
1292	WP_KYNURENINE_PATHWAY_AND_LINKS_TO_CELL_SENESCENCE	-0.270969	-0.00326579	0.860345	0.786468	0.0163449	-6.91733	NoSignifi
1293	REACTOME_DEX_H_BOX_HELICASES_ACTIVATE_TYPE_I_IFN_AND_INFLAMMATORY_CYTOKINES_PRODUCTION	-0.270896	-0.00562157	0.860345	0.786524	0.230156	-6.91735	NoSignifi
1294	REACTOME_SIGNALING_BY_FGFR4	-0.270573	-0.00295335	0.860345	0.786772	0.0872163	-6.91744	NoSignifi
1295	REACTOME_PYROPTOSIS	-0.270291	-0.00369778	0.860345	0.786989	0.173221	-6.91752	NoSignifi
1296	REACTOME_MITOPHAGY	-0.266472	-0.00480583	0.862608	0.789928	0.186567	-6.91853	NoSignifi
1297	REACTOME_LOSS_OF_FUNCTION_OF_SMAD2_3_IN_CANCER	-0.26465	-0.00530736	0.863458	0.791331	0.215085	-6.91901	NoSignifi
1298	WP_BMP2WNT4FOXO1_PATHWAY_IN_PRIMARY_ENDOMETRIAL_STROMAL_CELL_DIFFERENTIATION	-0.264332	-0.00433602	0.863458	0.791576	0.0609902	-6.9191	NoSignifi
1299	WP_RETT_SYNDROME_CAUSING_GENES	-0.260122	-0.00301858	0.866286	0.794821	0.131814	-6.92019	NoSignifi
1300	PID_NOTCH_PATHWAY	-0.259837	-0.00298498	0.866286	0.79504	0.173236	-6.92027	NoSignifi
1301	WP_TNFALPHA_SIGNALING_PATHWAY	-0.257865	-0.00243947	0.867087	0.796561	0.171845	-6.92077	NoSignifi
1302	REACTOME_PI_METABOLISM	-0.257579	-0.00213062	0.867087	0.796782	0.1672	-6.92084	NoSignifi
1303	WP_APOPTOSISRELATED_NETWORK_DUE_TO_ALTERED_NOTCH3_IN_OVARIAN_CANCER	-0.257375	-0.00384939	0.867087	0.79694	0.11441	-6.9209	NoSignifi
1304	KEGG_GLIOMA	-0.256783	-0.00271078	0.867267	0.797396	0.159794	-6.92105	NoSignifi
1305	REACTOME_MOLYBDENUM_COFACTOR_BIOSYNTHESIS	-0.252241	-0.00512089	0.869269	0.800904	0.139855	-6.92219	NoSignifi
1306	REACTOME_RECRUITMENT_OF_MITOTIC_CENTROSOME_PROTEINS_AND_COMPLEXES	-0.251206	-0.00290396	0.869729	0.801704	0.141517	-6.92245	NoSignifi
1307	REACTOME_DISEASES_OF_MITOTIC_CELL_CYCLE	-0.246101	-0.00297724	0.872304	0.805652	0.151708	-6.92371	NoSignifi
1308	KEGG_ALANINE_ASPARTATE_AND_GLUTAMATE_METABOLISM	-0.245311	-0.00252606	0.872452	0.806264	0.0534007	-6.9239	NoSignifi
1309	REACTOME_ARYL_HYDROCARBON_RECEPTOR_SIGNALLING	-0.241802	-0.00553539	0.874757	0.808981	0.19759	-6.92475	NoSignifi
1310	WP_P53_TRANSCRIPTIONAL_GENE_NETWORK	-0.235638	-0.00221714	0.878432	0.813759	0.0809906	-6.92621	NoSignifi
1311	REACTOME_PROLONGED_ERK_ACTIVATION_EVENTS	-0.234374	-0.00377707	0.87907	0.81474	0.140352	-6.92651	NoSignifi
1312	REACTOME_SYNTHESIS_OF_PIPS_AT_THE_ER_MEMBRANE	-0.23037	-0.00474119	0.880828	0.817849	0.273143	-6.92743	NoSignifi
1313	REACTOME_INTRACELLULAR_SIGNALING_BY_SECOND_MESSENGERS	-0.228092	-0.00188793	0.882097	0.819619	0.117328	-6.92795	NoSignifi
1314	REACTOME_OREXIN_AND_NEUROPEPTIDES_FF_AND_QRFP_BIND_TO_THEIR_RESPECTIVE_RECEPTORS	-0.225712	-0.00169994	0.88345	0.821469	-0.503708	-6.92848	NoSignifi
1315	REACTOME_PLATELET_CALCIUM_HOMEOSTASIS	-0.223713	-0.00293083	0.884803	0.823024	0.102084	-6.92893	NoSignifi
1316	PID_IL5_PATHWAY	-0.220712	-0.00358638	0.886994	0.82536	0.105956	-6.92959	NoSignifi
1317	REACTOME_PROLACTIN_RECEPTOR_SIGNALING	-0.219621	-0.00317335	0.887266	0.826209	0.0798421	-6.92983	NoSignifi
1318	REACTOME_SUPPRESSION_OF_APOPTOSIS	-0.218325	-0.00489422	0.88771	0.827218	0.18666	-6.93011	NoSignifi
1319	WP_PDGFRBETA_PATHWAY	-0.217216	-0.00323163	0.888126	0.828082	0.188898	-6.93035	NoSignifi
1320	WP_EBSTEINBARR_VIRUS_LMP1_SIGNALING	-0.217061	-0.00303013	0.888126	0.828203	0.191982	-6.93038	NoSignifi
1321	REACTOME_CILIUM_ASSEMBLY	-0.208834	-0.0017982	0.894197	0.834619	0.138619	-6.93212	NoSignifi
1322	PID_RHOA_REG_PATHWAY	-0.208033	-0.00250556	0.894197	0.835244	0.0753203	-6.93229	NoSignifi
1323	REACTOME_FLT3_SIGNALING	-0.207616	-0.00270327	0.894197	0.835569	0.124153	-6.93237	NoSignifi
1324	WP_CARDIAC_HYPERTROPHIC_RESPONSE	-0.206921	-0.00220268	0.894197	0.836112	0.203522	-6.93252	NoSignifi
1325	WP_HEPATITIS_B_INFECTION	-0.206725	-0.00186855	0.894197	0.836265	0.173662	-6.93256	NoSignifi
1326	WP_RAS_AND_BRADYKININ_PATHWAYS_IN_COVID19	-0.20384	-0.00174943	0.895253	0.838518	-0.231178	-6.93314	NoSignifi
1327	REACTOME_INHIBITION_OF_REPLICATION_INITIATION_OF_DAMAGED_DNA_BY_RB1_E2F1	-0.202837	-0.00370738	0.895516	0.839302	0.160347	-6.93335	NoSignifi
1328	REACTOME_RRNA_PROCESSING	-0.199746	-0.00397127	0.897451	0.841718	0.144289	-6.93396	NoSignifi
1329	REACTOME_SMALL_INTERFERING_RNA_SIRNA_BIOGENESIS	-0.196664	-0.00356118	0.899122	0.844129	0.174109	-6.93457	NoSignifi
1330	REACTOME_TICAM1_RIP1_MEDIATED_IKK_COMPLEX_RECRUITMENT	-0.196584	-0.00347243	0.899122	0.844191	0.145495	-6.93458	NoSignifi
1331	REACTOME_HIGHLY_CALCIUM_PERMEABLE_NICOTINIC_ACETYLCHOLINE_RECEPTORS	-0.191323	-0.000926643	0.90254	0.848309	-0.540553	-6.9356	NoSignifi
1332	WP_FGF23_SIGNALING_IN_HYPOPHOSPHATEMIC_RICKETS_AND_RELATED_DISORDERS	-0.189283	-0.00229712	0.903222	0.849908	-0.128232	-6.93598	NoSignifi
1333	WP_MRNA_PROTEIN_AND_METABOLITE_INDUCATION_PATHWAY_BY_CYCLOSPORIN_A	-0.188616	-0.00457201	0.903222	0.85043	0.105597	-6.93611	NoSignifi
1334	REACTOME_RAS_SIGNALING_DOWNSTREAM_OF_NF1_LOSS_OF_FUNCTION_VARIANTS	-0.187233	-0.00411561	0.903265	0.851514	0.209982	-6.93636	NoSignifi
1335	REACTOME_DEFECTS_IN_COBALAMIN_B12_METABOLISM	-0.184427	-0.00300982	0.904736	0.853714	0.183468	-6.93688	NoSignifi
1336	BIOCARTA_INTEGRIN_PATHWAY	-0.182793	-0.00291599	0.90545	0.854995	0.165484	-6.93718	NoSignifi
1337	PID_GLYPICAN_1PATHWAY	-0.181923	-0.00222981	0.905851	0.855678	0.0465946	-6.93734	NoSignifi
1338	KEGG_PATHOGENIC_ESCHERICHIA_COLI_INFECTION	-0.179232	-0.00317914	0.906798	0.85779	0.103667	-6.93782	NoSignifi
1339	WP_PATHOGENIC_ESCHERICHIA_COLI_INFECTION	-0.179232	-0.00317914	0.906798	0.85779	0.103667	-6.93782	NoSignifi
1340	REACTOME_GRB2_EVENTS_IN_ERBB2_SIGNALING	-0.178535	-0.00254288	0.907054	0.858337	0.0376813	-6.93794	NoSignifi
1341	REACTOME_THE_NLRP3_INFLAMMASOME	-0.175269	-0.00284801	0.90912	0.860902	0.143712	-6.93852	NoSignifi
1342	WP_COMPLEMENT_SYSTEM_IN_NEURONAL_DEVELOPMENT_AND_PLASTICITY	-0.173749	-0.00125867	0.910059	0.862096	0.0327682	-6.93878	NoSignifi
1343	REACTOME_DNA_DOUBLE_STRAND_BREAK_RESPONSE	-0.167023	-0.00212835	0.914021	0.867384	0.199214	-6.93992	NoSignifi
1344	REACTOME_CLASS_C_3_METABOTROPIC_GLUTAMATE_PHEROMONE_RECEPTORS	-0.163065	-0.00141988	0.91536	0.870499	-0.423113	-6.94056	NoSignifi
1345	REACTOME_LEISHMANIA_INFECTION	-0.162131	-0.00140685	0.915487	0.871234	0.0877339	-6.94071	NoSignifi
1346	REACTOME_PP2A_MEDIATED_DEPHOSPHORYLATION_OF_KEY_METABOLIC_FACTORS	-0.159455	-0.0032184	0.917054	0.873341	0.0551839	-6.94114	NoSignifi
1347	WP_PARKINUBIQUITIN_PROTEASOMAL_SYSTEM_PATHWAY	-0.154698	-0.00232277	0.920017	0.877089	0.139384	-6.94188	NoSignifi
1348	REACTOME_HIGHLY_SODIUM_PERMEABLE_POSTSYNAPTIC_ACETYLCHOLINE_NICOTINIC_RECEPTORS	-0.153166	-0.00132938	0.920852	0.878297	-0.64183	-6.94212	NoSignifi
1349	REACTOME_REGULATION_OF_TP53_EXPRESSION_AND_DEGRADATION	-0.152904	-0.00201688	0.920852	0.878503	0.184568	-6.94216	NoSignifi
1350	WP_ACETYLCHOLINE_SYNTHESIS	-0.146318	-0.00356556	0.925181	0.883698	0.271228	-6.94313	NoSignifi
1351	REACTOME_REGULATION_OF_INSULIN_LIKE_GROWTH_FACTOR_IGF_TRANSPORT_AND_UPTAKE_BY_INSULIN_LIKE_GROWTH_FACTOR_BINDING_PROTEINS_IGFBPS	-0.145469	-0.00174684	0.925289	0.884368	0.118061	-6.94326	NoSignifi
1352	BIOCARTA_TGFB_PATHWAY	-0.140993	-0.00203524	0.928417	0.887902	0.196325	-6.94389	NoSignifi
1353	REACTOME_SUMOYLATION_OF_TRANSCRIPTION_COFACTORS	-0.139486	-0.0017707	0.928563	0.889093	0.22507	-6.9441	NoSignifi
1354	REACTOME_VITAMINS	-0.139238	-0.00166772	0.928563	0.889289	-0.233205	-6.94414	NoSignifi
1355	REACTOME_ACTIVATION_OF_RAS_IN_B_CELLS	-0.136117	-0.00368475	0.930161	0.891755	0.170354	-6.94456	NoSignifi
1356	WP_SOMATROPH_AXIS_GH_AND_ITS_RELATIONSHIP_TO_DIETARY_RESTRICTION_AND_AGING	-0.13451	-0.00323359	0.931159	0.893025	0.159116	-6.94478	NoSignifi
1357	WP_LTF_DANGER_SIGNAL_RESPONSE_PATHWAY	-0.132426	-0.00158206	0.932224	0.894673	-0.0337106	-6.94505	NoSignifi
1358	WP_PDGF_PATHWAY	-0.130336	-0.00196044	0.933294	0.896326	0.145346	-6.94533	NoSignifi
1359	KEGG_FC_EPSILON_RI_SIGNALING_PATHWAY	-0.128234	-0.000978696	0.93372	0.897989	0.0799928	-6.9456	NoSignifi
1360	REACTOME_COBALAMIN_CBL_VITAMIN_B12_TRANSPORT_AND_METABOLISM	-0.1267	-0.00178763	0.934197	0.899202	0.141987	-6.94579	NoSignifi
1361	NABA_BASEMENT_MEMBRANES	-0.126465	-0.00169665	0.934197	0.899388	0.0589377	-6.94582	NoSignifi
1362	PID_FAS_PATHWAY	-0.125994	-0.0012949	0.934259	0.899761	0.186981	-6.94588	NoSignifi
1363	WP_SPHINGOLIPID_METABOLISM_INTEGRATED_PATHWAY	-0.120915	-0.00146403	0.937127	0.903782	0.1317	-6.9465	NoSignifi
1364	REACTOME_LAGGING_STRAND_SYNTHESIS	-0.119094	-0.0017642	0.937969	0.905223	0.107937	-6.94672	NoSignifi
1365	SA_G2_AND_M_PHASES	-0.115273	-0.00196523	0.940451	0.90825	0.145418	-6.94716	NoSignifi
1366	REACTOME_DISEASES_ASSOCIATED_WITH_GLYCOSYLATION_PRECURSOR_BIOSYNTHESIS	-0.108764	-0.00164174	0.944809	0.91341	0.233357	-6.94788	NoSignifi
1367	REACTOME_NEGATIVE_REGULATION_OF_FGFR1_SIGNALING	-0.105995	-0.00150112	0.946423	0.915606	0.124974	-6.94818	NoSignifi
1368	REACTOME_DISEASES_OF_PROGRAMMED_CELL_DEATH	-0.103156	-0.0014016	0.948423	0.917859	0.116543	-6.94847	NoSignifi
1369	REACTOME_RHOQ_GTPASE_CYCLE	-0.0969549	-0.00107868	0.952187	0.922781	0.170778	-6.94909	NoSignifi
1370	REACTOME_SIGNALING_BY_FGFR3_FUSIONS_IN_CANCER	-0.095533	-0.00180823	0.953022	0.92391	0.205534	-6.94923	NoSignifi
1371	REACTOME_PI_3K_CASCADE_FGFR2	-0.0942498	-0.00123077	0.953453	0.924929	-0.0141095	-6.94935	NoSignifi
1372	NABA_ECM_AFFILIATED	-0.0942005	-0.000485675	0.953453	0.924968	-0.0866014	-6.94935	NoSignifi
1373	REACTOME_ESTROGEN_DEPENDENT_NUCLEAR_EVENTS_DOWNSTREAM_OF_ESR_MEMBRANE_SIGNALING	-0.0906269	-0.00138112	0.955718	0.927806	0.174086	-6.94968	NoSignifi
1374	REACTOME_SYNTHESIS_OF_DIPHTHAMIDE_EEF2	-0.0900049	-0.00163762	0.955896	0.9283	0.162676	-6.94973	NoSignifi
1375	REACTOME_CD209_DC_SIGN_SIGNALING	-0.0866974	-0.00125265	0.957609	0.930929	0.256873	-6.95002	NoSignifi
1376	BIOCARTA_ERK5_PATHWAY	-0.0860567	-0.00165646	0.957802	0.931438	0.177769	-6.95008	NoSignifi
1377	WP_SULFATION_BIOTRANSFORMATION_REACTION	-0.0850876	-0.0013906	0.95805	0.932208	0.0899604	-6.95016	NoSignifi
1378	BIOCARTA_CFTR_PATHWAY	-0.0849446	-0.00165646	0.95805	0.932322	0.159036	-6.95017	NoSignifi
1379	REACTOME_ESR_MEDIATED_SIGNALING	-0.0834508	-0.000869692	0.958509	0.933509	0.154281	-6.9503	NoSignifi
1380	WP_TNFRELATED_WEAK_INDUCER_OF_APOPTOSIS_TWEAK_SIGNALING_PATHWAY	-0.0807214	-0.000945671	0.959514	0.935679	0.208977	-6.95052	NoSignifi
1381	REACTOME_SIGNALING_BY_FGFR1	-0.0787894	-0.00092743	0.960428	0.937215	0.119459	-6.95067	NoSignifi
1382	PID_REELIN_PATHWAY	-0.078079	-0.00121608	0.960676	0.93778	0.226403	-6.95073	NoSignifi
1383	WP_SERINE_METABOLISM	-0.0770906	-0.00158093	0.960756	0.938566	0.181045	-6.9508	NoSignifi
1384	WP_PYRIMIDINE_METABOLISM_AND_RELATED_DISEASES	-0.076773	-0.000958814	0.960756	0.938819	0.0140695	-6.95083	NoSignifi
1385	REACTOME_P75NTR_REGULATES_AXONOGENESIS	-0.0693141	-0.00139666	0.965164	0.944753	-0.010011	-6.95137	NoSignifi
1386	WP_KININKALLIKREIN_PATHWAY	-0.066466	-0.000889057	0.966817	0.947019	-0.424777	-6.95156	NoSignifi
1387	REACTOME_MATURATION_OF_SARS_COV_2_SPIKE_PROTEIN	-0.0643294	-0.000912606	0.96789	0.94872	0.165584	-6.9517	NoSignifi
1388	KEGG_PROGESTERONE_MEDIATED_OOCYTE_MATURATION	-0.0638748	-0.000553671	0.967927	0.949082	0.118844	-6.95173	NoSignifi
1389	REACTOME_RUNX3_REGULATES_WNT_SIGNALING	-0.0633234	-0.00158989	0.968044	0.949521	0.18859	-6.95176	NoSignifi
1390	REACTOME_UPTAKE_AND_FUNCTION_OF_DIPHTHERIA_TOXIN	-0.0626387	-0.00204051	0.968268	0.950066	0.192808	-6.95181	NoSignifi
1391	WP_MIR124_PREDICTED_INTERACTIONS_WITH_CELL_CYCLE_AND_DIFFERENTIATION	-0.0618046	-0.00127341	0.968282	0.95073	0.311175	-6.95186	NoSignifi
1392	BIOCARTA_BARRESTIN_PATHWAY	-0.0588379	-0.00119637	0.969362	0.953092	0.155031	-6.95203	NoSignifi
1393	REACTOME_ATF4_ACTIVATES_GENES_IN_RESPONSE_TO_ENDOPLASMIC_RETICULUM_STRESS	-0.0582049	-0.00079993	0.969386	0.953596	0.262624	-6.95207	NoSignifi
1394	REACTOME_ASPARAGINE_N_LINKED_GLYCOSYLATION	-0.0576358	-0.000569414	0.969386	0.95405	0.136737	-6.9521	NoSignifi
1395	REACTOME_CREATION_OF_C4_AND_C2_ACTIVATORS	-0.0478088	-0.000402096	0.975482	0.961878	-0.398451	-6.95262	NoSignifi
1396	REACTOME_COPI_MEDIATED_ANTEROGRADE_TRANSPORT	-0.0462417	-0.000631096	0.975901	0.963126	0.136575	-6.95269	NoSignifi
1397	WP_DUAL_HIJACK_MODEL_OF_VIF_IN_HIV_INFECTION	-0.0402778	-0.00108745	0.977855	0.967879	0.149562	-6.95295	NoSignifi
1398	BIOCARTA_PPARG_PATHWAY	-0.0363566	-0.000571864	0.980218	0.971005	0.167332	-6.9531	NoSignifi
1399	REACTOME_ZINC_EFFLUX_AND_COMPARTMENTALIZATION_BY_THE_SLC30_FAMILY	-0.0323493	-0.000572378	0.98311	0.9742	0.0789169	-6.95323	NoSignifi
1400	REACTOME_CREATINE_METABOLISM	-0.0306527	-0.000475146	0.984142	0.975552	-0.151534	-6.95329	NoSignifi
1401	BIOCARTA_BARRESTIN_SRC_PATHWAY	-0.024196	-0.000450661	0.988244	0.980701	0.15725	-6.95346	NoSignifi
1402	PID_RAC1_REG_PATHWAY	-0.0234734	-0.000283083	0.988244	0.981277	0.0655487	-6.95348	NoSignifi
1403	PID_P53_DOWNSTREAM_PATHWAY	-0.0229875	-0.000172706	0.9883	0.981665	0.123173	-6.95349	NoSignifi
1404	REACTOME_SYNTHESIS_OF_LEUKOTRIENES_LT_AND_EOXINS_EX	-0.0159282	-0.000195165	0.991795	0.987295	-0.220459	-6.95363	NoSignifi
1405	REACTOME_G_PROTEIN_ACTIVATION	-0.0113554	-0.000185337	0.99428	0.990942	0.123038	-6.95369	NoSignifi
1406	REACTOME_TIGHT_JUNCTION_INTERACTIONS	-0.00796487	-7.53048e-05	0.995407	0.993647	-0.317287	-6.95372	NoSignifi
1407	PID_AJDISS_2PATHWAY	-0.00785189	-9.94235e-05	0.995407	0.993737	0.123994	-6.95372	NoSignifi
1408	REACTOME_BASE_EXCISION_REPAIR	-0.00615444	-6.74509e-05	0.996429	0.995091	0.170396	-6.95373	NoSignifi
1409	REACTOME_ASSEMBLY_OF_ACTIVE_LPL_AND_LIPC_LIPASE_COMPLEXES	-0.00495556	-7.16068e-05	0.997051	0.996047	0.103569	-6.95374	NoSignifi
1410	KEGG_LEISHMANIA_INFECTION	-0.00385168	-3.4521e-05	0.997311	0.996928	0.0110234	-6.95374	NoSignifi
1411	WP_AGERAGE_PATHWAY	-0.0037911	-4.36604e-05	0.997311	0.996976	0.138276	-6.95374	NoSignifi
1412	WP_NETRINUNC5B_SIGNALING_PATHWAY	0.000540541	6.28197e-06	0.999569	0.999569	0.138648	-6.95375	NoSignifi
1413	REACTOME_RNA_POLYMERASE_II_TRANSCRIPTION_TERMINATION	0.00833121	0.000106834	0.995407	0.993354	0.150309	-6.95372	NoSignifi
1414	KEGG_MISMATCH_REPAIR	0.0104584	0.000139003	0.994328	0.991658	0.168711	-6.9537	NoSignifi
1415	WP_ANTIVIRAL_AND_ANTIINFLAMMATORY_EFFECTS_OF_NRF2_ON_SARSCOV2_PATHWAY	0.0105864	0.000111528	0.994328	0.991555	0.0899292	-6.9537	NoSignifi
1416	PID_FANCONI_PATHWAY	0.0134456	0.000137223	0.992941	0.989275	0.139381	-6.95366	NoSignifi
1417	REACTOME_METABOLISM_OF_VITAMINS_AND_COFACTORS	0.0152944	8.74934e-05	0.991795	0.9878	0.0901312	-6.95364	NoSignifi
1418	BIOCARTA_ERBB4_PATHWAY	0.0155792	0.000312108	0.991795	0.987573	0.170692	-6.95363	NoSignifi
1419	WP_METHIONINE_DE_NOVO_AND_SALVAGE_PATHWAY	0.0163149	0.000231137	0.991795	0.986986	0.155481	-6.95362	NoSignifi
1420	REACTOME_MEIOSIS	0.0163687	0.000162123	0.991795	0.986943	0.122409	-6.95362	NoSignifi
1421	REACTOME_PROSTACYCLIN_SIGNALLING_THROUGH_PROSTACYCLIN_RECEPTOR	0.0196493	0.0003209	0.989976	0.984327	0.0963472	-6.95356	NoSignifi
1422	REACTOME_ACETYLCHOLINE_BINDING_AND_DOWNSTREAM_EVENTS	0.0215385	0.000170947	0.988795	0.98282	-0.430497	-6.95352	NoSignifi
1423	REACTOME_ARMS_MEDIATED_ACTIVATION	0.022457	0.000465778	0.988392	0.982088	0.0660817	-6.9535	NoSignifi
1424	REACTOME_BLOOD_GROUP_SYSTEMS_BIOSYNTHESIS	0.0238894	0.000262434	0.988244	0.980945	-0.151891	-6.95347	NoSignifi
1425	REACTOME_DOWNREGULATION_OF_ERBB2_SIGNALING	0.024669	0.00042072	0.988244	0.980324	0.148451	-6.95345	NoSignifi
1426	REACTOME_MYD88_INDEPENDENT_TLR4_CASCADE	0.0277349	0.000267962	0.986155	0.977879	0.17026	-6.95337	NoSignifi
1427	KEGG_NOD_LIKE_RECEPTOR_SIGNALING_PATHWAY	0.0390208	0.000398083	0.978406	0.968881	0.108121	-6.953	NoSignifi
1428	BIOCARTA_MCALPAIN_PATHWAY	0.0401175	0.000822577	0.977855	0.968007	0.176554	-6.95295	NoSignifi
1429	REACTOME_SIGNALING_BY_KIT_IN_DISEASE	0.0411641	0.000651431	0.977675	0.967173	0.140209	-6.95291	NoSignifi
1430	BIOCARTA_LAIR_PATHWAY	0.0416259	0.000447686	0.977635	0.966805	-0.195722	-6.95289	NoSignifi
1431	WP_CELLS_AND_MOLECULES_INVOLVED_IN_LOCAL_ACUTE_INFLAMMATORY_RESPONSE	0.0416259	0.000447686	0.977635	0.966805	-0.195722	-6.95289	NoSignifi
1432	BIOCARTA_CDC42RAC_PATHWAY	0.0421488	0.000994717	0.977635	0.966388	0.16232	-6.95287	NoSignifi
1433	REACTOME_SIGNALING_BY_VEGF	0.0431868	0.00050345	0.977372	0.965561	0.145223	-6.95283	NoSignifi
1434	PID_ERB_GENOMIC_PATHWAY	0.0454209	0.00072202	0.975901	0.96378	0.203488	-6.95273	NoSignifi
1435	REACTOME_BETA_DEFENSINS	0.0456332	0.000665366	0.975901	0.963611	-0.276497	-6.95272	NoSignifi
1436	WP_GLIOBLASTOMA_SIGNALING_PATHWAYS	0.0457436	0.000442815	0.975901	0.963523	0.152534	-6.95271	NoSignifi
1437	REACTOME_N_GLYCAN_ANTENNAE_ELONGATION	0.0475844	0.000805109	0.975482	0.962057	0.202661	-6.95263	NoSignifi
1438	KEGG_NON_SMALL_CELL_LUNG_CANCER	0.0492967	0.000515296	0.974762	0.960692	0.166147	-6.95255	NoSignifi
1439	WP_PARKINSONS_DISEASE_PATHWAY	0.0509754	0.000648601	0.973737	0.959355	0.134728	-6.95246	NoSignifi
1440	WP_1Q211_COPY_NUMBER_VARIATION_SYNDROME	0.0547381	0.000631785	0.971026	0.956357	-0.0236361	-6.95227	NoSignifi
1441	REACTOME_GASTRIN_CREB_SIGNALLING_PATHWAY_VIA_PKC_AND_MAPK	0.056684	0.000831147	0.969783	0.954808	0.129082	-6.95216	NoSignifi
1442	BIOCARTA_RELA_PATHWAY	0.0575828	0.000835624	0.969386	0.954092	0.202805	-6.95211	NoSignifi
1443	REACTOME_CELLULAR_RESPONSES_TO_STIMULI	0.0591213	0.000810737	0.969362	0.952867	0.124325	-6.95202	NoSignifi
1444	REACTOME_P75NTR_NEGATIVELY_REGULATES_CELL_CYCLE_VIA_SC1	0.0593297	0.00118542	0.969362	0.952701	0.0690393	-6.95201	NoSignifi
1445	REACTOME_TRANSCRIPTIONAL_REGULATION_OF_GRANULOPOIESIS	0.060864	0.000799966	0.968714	0.951479	0.175575	-6.95191	NoSignifi
1446	REACTOME_ACTIVATION_OF_PPARGC1A_PGC_1ALPHA_BY_PHOSPHORYLATION	0.0621977	0.00102791	0.968282	0.950417	-0.0320507	-6.95183	NoSignifi
1447	WP_ONCOSTATIN_M_SIGNALING_PATHWAY	0.0652436	0.000845407	0.967478	0.947992	0.15756	-6.95164	NoSignifi
1448	WP_16P112_PROXIMAL_DELETION_SYNDROME	0.0678148	0.000741871	0.966052	0.945946	0.112291	-6.95147	NoSignifi
1449	KEGG_GLUTATHIONE_METABOLISM	0.0694449	0.000837008	0.965164	0.944649	0.12372	-6.95136	NoSignifi
1450	REACTOME_EGFR_TRANSACTIVATION_BY_GASTRIN	0.0694947	0.00120944	0.965164	0.944609	0.077256	-6.95136	NoSignifi
1451	KEGG_O_GLYCAN_BIOSYNTHESIS	0.0740761	0.000830914	0.962283	0.940964	0.114242	-6.95103	NoSignifi
1452	KEGG_GLYCOSPHINGOLIPID_BIOSYNTHESIS_GANGLIO_SERIES	0.075714	0.00123824	0.961281	0.939661	0.119547	-6.95091	NoSignifi
1453	REACTOME_TFAP2_AP_2_FAMILY_REGULATES_TRANSCRIPTION_OF_CELL_CYCLE_FACTORS	0.076765	0.00211001	0.960756	0.938825	0.269339	-6.95083	NoSignifi
1454	WP_BASE_EXCISION_REPAIR	0.0793834	0.000949955	0.960274	0.936743	0.137697	-6.95063	NoSignifi
1455	BIOCARTA_LYM_PATHWAY	0.0810036	0.000951851	0.959514	0.935455	-0.164685	-6.9505	NoSignifi
1456	REACTOME_NEUROTOXICITY_OF_CLOSTRIDIUM_TOXINS	0.0827626	0.000927471	0.958509	0.934056	-0.235335	-6.95035	NoSignifi
1457	REACTOME_RECEPTOR_TYPE_TYROSINE_PROTEIN_PHOSPHATASES	0.0829471	0.00105341	0.958509	0.933909	-0.054073	-6.95034	NoSignifi
1458	REACTOME_COPI_DEPENDENT_GOLGI_TO_ER_RETROGRADE_TRAFFIC	0.0833096	0.000912229	0.958509	0.933621	0.125456	-6.95031	NoSignifi
1459	REACTOME_TRANSPORT_OF_MATURE_TRANSCRIPT_TO_CYTOPLASM	0.0890464	0.000899558	0.956019	0.929062	0.197672	-6.94982	NoSignifi
1460	REACTOME_TRIGLYCERIDE_CATABOLISM	0.0893276	0.00136392	0.956019	0.928839	0.162293	-6.94979	NoSignifi
1461	WP_P38_MAPK_SIGNALING_PATHWAY	0.0923221	0.00128991	0.95466	0.92646	0.249292	-6.94952	NoSignifi
1462	REACTOME_RHOH_GTPASE_CYCLE	0.0988517	0.00132668	0.950962	0.921275	0.14576	-6.94891	NoSignifi
1463	PID_CDC42_PATHWAY	0.10029	0.00131657	0.950114	0.920133	0.161841	-6.94876	NoSignifi
1464	BIOCARTA_PTDINS_PATHWAY	0.100774	0.0016553	0.950046	0.919749	0.135219	-6.94871	NoSignifi
1465	REACTOME_UBIQUINOL_BIOSYNTHESIS	0.107668	0.00197596	0.94538	0.91428	0.201169	-6.948	NoSignifi
1466	REACTOME_SIGNALING_BY_HEDGEHOG	0.111786	0.00140961	0.942658	0.911014	0.111355	-6.94755	NoSignifi
1467	WP_ENERGY_METABOLISM	0.11398	0.00099023	0.941185	0.909276	0.156852	-6.94731	NoSignifi
1468	REACTOME_TYSND1_CLEAVES_PEROXISOMAL_PROTEINS	0.115745	0.00251816	0.940391	0.907877	0.287254	-6.94711	NoSignifi
1469	WP_INTERACTOME_OF_POLYCOMB_REPRESSIVE_COMPLEX_2_PRC2	0.120006	0.00205795	0.937546	0.904501	0.182992	-6.94661	NoSignifi
1470	BIOCARTA_PITX2_PATHWAY	0.121181	0.00185466	0.937127	0.903571	0.249415	-6.94647	NoSignifi
1471	REACTOME_TYROSINE_CATABOLISM	0.123012	0.00376836	0.936056	0.902121	0.319478	-6.94625	NoSignifi
1472	WP_MESODERMAL_COMMITMENT_PATHWAY	0.12312	0.000786881	0.936056	0.902036	0.0707204	-6.94623	NoSignifi
1473	WP_EPO_RECEPTOR_SIGNALING	0.127508	0.00177099	0.933991	0.898563	0.129622	-6.94569	NoSignifi
1474	REACTOME_SIGNALING_BY_SCF_KIT	0.128804	0.0015557	0.933577	0.897538	0.0862712	-6.94552	NoSignifi
1475	REACTOME_SIGNALING_BY_CYTOSOLIC_FGFR1_FUSION_MUTANTS	0.129286	0.00220855	0.933506	0.897156	0.189154	-6.94546	NoSignifi
1476	BIOCARTA_ION_PATHWAY	0.12933	0.00183685	0.933506	0.897121	-0.215685	-6.94546	NoSignifi
1477	PID_ECADHERIN_STABILIZATION_PATHWAY	0.131251	0.00194616	0.932866	0.895602	0.196191	-6.94521	NoSignifi
1478	PID_HES_HEY_PATHWAY	0.132885	0.00154732	0.932172	0.89431	0.179862	-6.94499	NoSignifi
1479	REACTOME_SIGNALING_BY_FGFR4_IN_DISEASE	0.137383	0.00223862	0.929442	0.890755	0.115367	-6.94439	NoSignifi
1480	KEGG_GLYCINE_SERINE_AND_THREONINE_METABOLISM	0.138083	0.00155315	0.929191	0.890202	-0.116825	-6.94429	NoSignifi
1481	REACTOME_DEFECTIVE_RIPK1_MEDIATED_REGULATED_NECROSIS	0.139939	0.00321979	0.928563	0.888735	0.250967	-6.94404	NoSignifi
1482	REACTOME_FCGR_ACTIVATION	0.140093	0.00182321	0.928563	0.888613	-0.280584	-6.94402	NoSignifi
1483	REACTOME_ACTIVATION_OF_BH3_ONLY_PROTEINS	0.145175	0.00233703	0.925289	0.8846	0.155524	-6.9433	NoSignifi
1484	PID_ANTHRAX_PATHWAY	0.146093	0.00202041	0.925181	0.883876	0.100994	-6.94317	NoSignifi
1485	REACTOME_RNA_POLYMERASE_III_TRANSCRIPTION	0.150284	0.00195228	0.922369	0.880569	0.175501	-6.94255	NoSignifi
1486	BIOCARTA_CK1_PATHWAY	0.151005	0.00283633	0.922097	0.880001	0.255369	-6.94244	NoSignifi
1487	REACTOME_BETA_OXIDATION_OF_VERY_LONG_CHAIN_FATTY_ACIDS	0.155001	0.00273803	0.920017	0.876851	0.206396	-6.94184	NoSignifi
1488	BIOCARTA_CCR3_PATHWAY	0.157548	0.00319126	0.918308	0.874843	0.135872	-6.94144	NoSignifi
1489	BIOCARTA_PAR1_PATHWAY	0.160717	0.00278488	0.916333	0.872347	0.155668	-6.94094	NoSignifi
1490	BIOCARTA_TPO_PATHWAY	0.162511	0.00269716	0.915487	0.870935	0.187662	-6.94065	NoSignifi
1491	WP_AMPACTIVATED_PROTEIN_KINASE_AMPK_SIGNALING	0.163573	0.00138871	0.915263	0.870099	0.185321	-6.94048	NoSignifi
1492	REACTOME_PI_3K_CASCADE_FGFR4	0.16362	0.00194983	0.915263	0.870062	-0.157758	-6.94047	NoSignifi
1493	REACTOME_CASPASE_ACTIVATION_VIA_DEATH_RECEPTORS_IN_THE_PRESENCE_OF_LIGAND	0.164348	0.00206501	0.915263	0.869489	0.0567688	-6.94036	NoSignifi
1494	REACTOME_DIGESTION_OF_DIETARY_CARBOHYDRATE	0.164769	0.00150432	0.915243	0.869158	-0.150698	-6.94029	NoSignifi
1495	REACTOME_RAC1_GTPASE_CYCLE	0.166068	0.00137703	0.914489	0.868136	0.0888213	-6.94007	NoSignifi
1496	WP_APOPTOSIS_MODULATION_AND_SIGNALING	0.168446	0.00145783	0.913164	0.866265	0.153283	-6.93968	NoSignifi
1497	WP_MITOCHONDRIAL_GENE_EXPRESSION	0.171133	0.0020419	0.91126	0.864152	0.131681	-6.93923	NoSignifi
1498	REACTOME_REGULATION_BY_C_FLIP	0.171488	0.00263767	0.91126	0.863873	0.140383	-6.93917	NoSignifi
1499	REACTOME_O_LINKED_GLYCOSYLATION_OF_MUCINS	0.171921	0.00150796	0.911251	0.863532	-0.00744131	-6.93909	NoSignifi
1500	WP_SPHINGOLIPID_PATHWAY	0.175424	0.00189881	0.90912	0.86078	0.110529	-6.93849	NoSignifi
1501	WP_PROGERIAASSOCIATED_LIPODYSTROPHY	0.179501	0.00279621	0.906798	0.857579	0.13573	-6.93777	NoSignifi
1502	WP_NEPHROTIC_SYNDROME	0.180294	0.00222637	0.906798	0.856957	0.0857832	-6.93763	NoSignifi
1503	REACTOME_POLB_DEPENDENT_LONG_PATCH_BASE_EXCISION_REPAIR	0.183842	0.00386887	0.904901	0.854173	0.162159	-6.93699	NoSignifi
1504	REACTOME_PRESYNAPTIC_NICOTINIC_ACETYLCHOLINE_RECEPTORS	0.184755	0.00112826	0.904736	0.853457	-0.473703	-6.93682	NoSignifi
1505	WP_FAMILIAL_PARTIAL_LIPODYSTROPHY_FPLD	0.186972	0.00209406	0.903265	0.851719	0.118153	-6.93641	NoSignifi
1506	WP_ACUTE_VIRAL_MYOCARDITIS	0.187	0.00195219	0.903265	0.851697	0.104721	-6.93641	NoSignifi
1507	KEGG_LONG_TERM_POTENTIATION	0.187107	0.0019251	0.903265	0.851613	0.143638	-6.93639	NoSignifi
1508	WP_TGFBETA_RECEPTOR_SIGNALING_IN_SKELETAL_DYSPLASIAS	0.18857	0.00240772	0.903222	0.850466	0.133052	-6.93612	NoSignifi
1509	REACTOME_BINDING_AND_UPTAKE_OF_LIGANDS_BY_SCAVENGER_RECEPTORS	0.189575	0.00292641	0.903222	0.849679	0.10134	-6.93593	NoSignifi
1510	REACTOME_G_BETA_GAMMA_SIGNALLING_THROUGH_CDC42	0.189646	0.00314288	0.903222	0.849623	0.124055	-6.93591	NoSignifi
1511	BIOCARTA_PLCD_PATHWAY	0.192322	0.00297308	0.902031	0.847527	-0.0826625	-6.93541	NoSignifi
1512	REACTOME_PLATELET_HOMEOSTASIS	0.195995	0.00139766	0.899292	0.844652	0.00391562	-6.9347	NoSignifi
1513	BIOCARTA_IL3_PATHWAY	0.19807	0.00292788	0.898526	0.843028	0.161256	-6.93429	NoSignifi
1514	PID_MAPK_TRK_PATHWAY	0.201211	0.00270639	0.896551	0.840573	0.21489	-6.93367	NoSignifi
1515	WP_IL4_SIGNALING_PATHWAY	0.203537	0.00228853	0.895253	0.838755	0.142919	-6.9332	NoSignifi
1516	BIOCARTA_BARR_MAPK_PATHWAY	0.203638	0.003845	0.895253	0.838676	0.166924	-6.93318	NoSignifi
1517	PID_IL3_PATHWAY	0.204546	0.00267726	0.895253	0.837966	0.140997	-6.933	NoSignifi
1518	WP_MBDNF_AND_PROBDNF_REGULATION_OF_GABA_NEUROTRANSMISSION	0.205223	0.0028393	0.89513	0.837438	0.144697	-6.93286	NoSignifi
1519	WP_BIOTIN_METABOLISM_INCLUDING_IEMS	0.207204	0.0033746	0.894197	0.83589	0.15623	-6.93246	NoSignifi
1520	BIOCARTA_MET_PATHWAY	0.207986	0.00299036	0.894197	0.83528	0.171769	-6.9323	NoSignifi
1521	WP_DNA_REPLICATION	0.215144	0.00223361	0.889408	0.829696	0.100213	-6.93079	NoSignifi
1522	WP_SYNAPTIC_SIGNALING_PATHWAYS_ASSOCIATED_WITH_AUTISM_SPECTRUM_DISORDER	0.218404	0.00208007	0.88771	0.827156	0.0850236	-6.93009	NoSignifi
1523	REACTOME_DCC_MEDIATED_ATTRACTIVE_SIGNALING	0.220317	0.00424249	0.887004	0.825667	0.156039	-6.92968	NoSignifi
1524	BIOCARTA_RNA_PATHWAY	0.225959	0.00453226	0.88345	0.821277	0.165656	-6.92843	NoSignifi
1525	REACTOME_ACYL_CHAIN_REMODELLING_OF_PS	0.228555	0.00270337	0.882029	0.819259	-0.110019	-6.92784	NoSignifi
1526	BIOCARTA_P38MAPK_PATHWAY	0.230836	0.00305695	0.880757	0.817487	0.212925	-6.92732	NoSignifi
1527	REACTOME_RRNA_PROCESSING_IN_THE_MITOCHONDRION	0.231234	0.00437491	0.880743	0.817178	0.220266	-6.92723	NoSignifi
1528	WP_HEDGEHOG_SIGNALING_PATHWAY_WP4249	0.231548	0.00251123	0.880743	0.816934	0.11481	-6.92716	NoSignifi
1529	PID_RAC1_PATHWAY	0.233059	0.0033732	0.879852	0.815761	0.129115	-6.92681	NoSignifi
1530	WP_AFLATOXIN_B1_METABOLISM	0.235516	0.00711745	0.878432	0.813854	0.0690329	-6.92624	NoSignifi
1531	REACTOME_BIOTIN_TRANSPORT_AND_METABOLISM	0.236721	0.0041105	0.878059	0.812919	0.162826	-6.92596	NoSignifi
1532	WP_VITAMIN_B12_DISORDERS	0.23982	0.00417034	0.875781	0.810517	0.172501	-6.92523	NoSignifi
1533	WP_JOUBERT_SYNDROME	0.240058	0.00225599	0.875781	0.810332	0.15902	-6.92517	NoSignifi
1534	REACTOME_SIGNALING_BY_ERBB2	0.242819	0.00340418	0.874222	0.808193	0.136627	-6.92451	NoSignifi
1535	REACTOME_ACTIVATED_NTRK2_SIGNALS_THROUGH_FYN	0.245865	0.00729273	0.872304	0.805835	0.0974837	-6.92377	NoSignifi
1536	REACTOME_INTRA_GOLGI_AND_RETROGRADE_GOLGI_TO_ER_TRAFFIC	0.246158	0.00254508	0.872304	0.805608	0.130554	-6.9237	NoSignifi
1537	BIOCARTA_NOTCH_PATHWAY	0.24789	0.00532052	0.871559	0.804268	0.221526	-6.92327	NoSignifi
1538	REACTOME_ARACHIDONATE_PRODUCTION_FROM_DAG	0.249078	0.00665561	0.870879	0.803349	0.167031	-6.92298	NoSignifi
1539	WP_MITOCHONDRIAL_COMPLEX_IV_ASSEMBLY	0.250475	0.00597168	0.870025	0.802269	0.130048	-6.92263	NoSignifi
1540	REACTOME_NEUROTRANSMITTER_RELEASE_CYCLE	0.252133	0.00166729	0.869269	0.800988	-0.174652	-6.92222	NoSignifi
1541	BIOCARTA_EIF4_PATHWAY	0.252383	0.00396225	0.869269	0.800794	0.173824	-6.92216	NoSignifi
1542	WP_ETHANOL_METABOLISM_PRODUCTION_OF_ROS_BY_CYP2E1	0.253492	0.00473819	0.869079	0.799938	0.158316	-6.92188	NoSignifi
1543	PID_MET_PATHWAY	0.254118	0.00294042	0.86887	0.799454	0.170327	-6.92172	NoSignifi
1544	REACTOME_RHOA_GTPASE_CYCLE	0.255515	0.00222683	0.868015	0.798375	0.107821	-6.92137	NoSignifi
1545	WP_PATHWAYS_AFFECTED_IN_ADENOID_CYSTIC_CARCINOMA	0.258646	0.00316222	0.86697	0.795959	0.173393	-6.92057	NoSignifi
1546	REACTOME_INTERLEUKIN_4_AND_INTERLEUKIN_13_SIGNALING	0.262202	0.00268727	0.864932	0.793217	0.0669574	-6.91965	NoSignifi
1547	PID_IL23_PATHWAY	0.265453	0.00345805	0.863149	0.790713	0.0957312	-6.9188	NoSignifi
1548	KEGG_CYTOSOLIC_DNA_SENSING_PATHWAY	0.267629	0.00260789	0.861952	0.789037	0.163684	-6.91823	NoSignifi
1549	WP_KISSPEPTINKISSPEPTIN_RECEPTOR_SYSTEM_IN_THE_OVARY	0.268544	0.00289517	0.861498	0.788333	0.135886	-6.91798	NoSignifi
1550	REACTOME_SPHINGOLIPID_DE_NOVO_BIOSYNTHESIS	0.270406	0.00260435	0.860345	0.786901	0.114058	-6.91749	NoSignifi
1551	REACTOME_PROCESSIVE_SYNTHESIS_ON_THE_C_STRAND_OF_THE_TELOMERE	0.272653	0.0038094	0.860254	0.785173	0.162173	-6.91688	NoSignifi
1552	REACTOME_MINERALOCORTICOID_BIOSYNTHESIS	0.272833	0.00266767	0.860254	0.785035	-0.102698	-6.91683	NoSignifi
1553	WP_SPHINGOLIPID_METABOLISM_IN_SENESCENCE	0.274427	0.00418477	0.859709	0.78381	0.121898	-6.9164	NoSignifi
1554	WP_LNCRNAMEDIATED_MECHANISMS_OF_THERAPEUTIC_RESISTANCE	0.278834	0.00441745	0.856945	0.780427	0.0296169	-6.91519	NoSignifi
1555	REACTOME_ACTIVATED_TAK1_MEDIATES_P38_MAPK_ACTIVATION	0.280955	0.00400258	0.856105	0.7788	0.153997	-6.9146	NoSignifi
1556	REACTOME_REPRODUCTION	0.28121	0.00224351	0.856105	0.778605	0.0796381	-6.91453	NoSignifi
1557	REACTOME_LIPOPHAGY	0.283086	0.00483662	0.85494	0.777166	0.0694273	-6.91401	NoSignifi
1558	REACTOME_HORMONE_LIGAND_BINDING_RECEPTORS	0.284797	0.00186683	0.85413	0.775856	-0.439568	-6.91352	NoSignifi
1559	REACTOME_NERVOUS_SYSTEM_DEVELOPMENT	0.287274	0.00409349	0.853302	0.773959	0.104817	-6.91282	NoSignifi
1560	REACTOME_RNA_POLYMERASE_II_TRANSCRIPTION	0.290706	0.00192976	0.851354	0.771334	0.109411	-6.91184	NoSignifi
1561	REACTOME_VEGFR2_MEDIATED_VASCULAR_PERMEABILITY	0.291143	0.00448875	0.8513	0.770999	0.175885	-6.91171	NoSignifi
1562	REACTOME_DISEASES_OF_MISMATCH_REPAIR_MMR	0.291866	0.00549871	0.851005	0.770446	0.222997	-6.9115	NoSignifi
1563	KEGG_DORSO_VENTRAL_AXIS_FORMATION	0.29672	0.0037728	0.848486	0.766739	0.107278	-6.91008	NoSignifi
1564	BIOCARTA_PS1_PATHWAY	0.299747	0.00518228	0.84687	0.764429	0.198273	-6.90919	NoSignifi
1565	KEGG_INSULIN_SIGNALING_PATHWAY	0.305201	0.00258181	0.843521	0.760273	0.17334	-6.90755	NoSignifi
1566	REACTOME_PRESYNAPTIC_FUNCTION_OF_KAINATE_RECEPTORS	0.307544	0.00461247	0.84217	0.75849	0.0823142	-6.90684	NoSignifi
1567	REACTOME_SYNTHESIS_OF_PI	0.314594	0.00739848	0.83761	0.753133	0.0567437	-6.90467	NoSignifi
1568	REACTOME_INACTIVATION_OF_CDC42_AND_RAC1	0.322079	0.00709207	0.832713	0.747457	0.169751	-6.9023	NoSignifi
1569	REACTOME_PHOSPHORYLATION_OF_THE_APC_C	0.324342	0.00500213	0.831426	0.745743	0.144142	-6.90158	NoSignifi
1570	WP_HYPOTHETICAL_CRANIOFACIAL_DEVELOPMENT_PATHWAY	0.330181	0.0105585	0.827321	0.741329	0.108769	-6.89968	NoSignifi
1571	REACTOME_APEX1_INDEPENDENT_RESOLUTION_OF_AP_SITES_VIA_THE_SINGLE_NUCLEOTIDE_REPLACEMENT_PATHWAY	0.330508	0.00594147	0.827321	0.741082	0.192204	-6.89957	NoSignifi
1572	BIOCARTA_BTG2_PATHWAY	0.338719	0.00633178	0.821971	0.734889	0.0248195	-6.89685	NoSignifi
1573	REACTOME_METABOLIC_DISORDERS_OF_BIOLOGICAL_OXIDATION_ENZYMES	0.343043	0.00351154	0.819375	0.731634	-0.0226383	-6.89539	NoSignifi
1574	REACTOME_RECYCLING_PATHWAY_OF_L1	0.343103	0.00588551	0.819375	0.73159	0.143343	-6.89537	NoSignifi
1575	REACTOME_DEFENSINS	0.345887	0.00483522	0.81852	0.729497	-0.2261	-6.89441	NoSignifi
1576	REACTOME_UREA_CYCLE	0.347486	0.00641913	0.817789	0.728296	0.0313184	-6.89387	NoSignifi
1577	REACTOME_TOXICITY_OF_BOTULINUM_TOXIN_TYPE_D_BOTD	0.347559	0.00788099	0.817789	0.728241	0.0571142	-6.89384	NoSignifi
1578	REACTOME_JOSEPHIN_DOMAIN_DUBS	0.348388	0.00857051	0.817644	0.727618	0.191357	-6.89355	NoSignifi
1579	REACTOME_CELLULAR_RESPONSE_TO_HEAT_STRESS	0.349355	0.0037952	0.817137	0.726893	0.141594	-6.89322	NoSignifi
1580	WP_NAD_METABOLISM	0.351031	0.00449535	0.816648	0.725635	-0.0681044	-6.89264	NoSignifi
1581	WP_SARSCOV2_REPLICATION_ORGANELLE_FORMATION	0.35246	0.00700347	0.81575	0.724564	0.232324	-6.89214	NoSignifi
1582	WP_NOVEL_INTRACELLULAR_COMPONENTS_OF_RIGILIKE_RECEPTOR_RLR_PATHWAY	0.35571	0.00351986	0.813624	0.722129	0.193729	-6.891	NoSignifi
1583	BIOCARTA_CDK5_PATHWAY	0.369737	0.00622463	0.804559	0.711653	0.160869	-6.88595	NoSignifi
1584	REACTOME_DEPOLYMERISATION_OF_THE_NUCLEAR_LAMINA	0.371706	0.00558443	0.803207	0.710187	0.170922	-6.88523	NoSignifi
1585	WP_GASTRIC_CANCER_NETWORK_1	0.374249	0.00363284	0.801675	0.708295	0.0256314	-6.88429	NoSignifi
1586	KEGG_ERBB_SIGNALING_PATHWAY	0.375203	0.00346885	0.801176	0.707585	0.164401	-6.88393	NoSignifi
1587	PID_NETRIN_PATHWAY	0.376378	0.00571849	0.800492	0.706712	0.20021	-6.88349	NoSignifi
1588	REACTOME_RAC2_GTPASE_CYCLE	0.377713	0.0042131	0.799977	0.70572	0.134209	-6.88299	NoSignifi
1589	BIOCARTA_SAM68_PATHWAY	0.37924	0.00913477	0.7993	0.704586	0.114694	-6.88242	NoSignifi
1590	REACTOME_TRIF_MEDIATED_PROGRAMMED_CELL_DEATH	0.380165	0.00563359	0.798825	0.703899	-0.03099	-6.88207	NoSignifi
1591	REACTOME_KETONE_BODY_METABOLISM	0.382084	0.00702696	0.798122	0.702476	0.18481	-6.88135	NoSignifi
1592	KEGG_PROSTATE_CANCER	0.382162	0.00419122	0.798122	0.702419	0.148935	-6.88132	NoSignifi
1593	REACTOME_DNA_METHYLATION	0.38338	0.00811212	0.797943	0.701515	0.0833197	-6.88085	NoSignifi
1594	BIOCARTA_REELIN_PATHWAY	0.383468	0.0090409	0.797943	0.701451	0.240142	-6.88082	NoSignifi
1595	WP_EXTRACELLULAR_VESICLEMEDIATED_SIGNALING_IN_RECIPIENT_CELLS	0.385381	0.00472869	0.796866	0.700033	0.109841	-6.88009	NoSignifi
1596	REACTOME_SENSING_OF_DNA_DOUBLE_STRAND_BREAKS	0.385606	0.00804928	0.796866	0.699866	0.236633	-6.88001	NoSignifi
1597	REACTOME_RESPONSE_OF_MTB_TO_PHAGOCYTOSIS	0.385796	0.0068717	0.796866	0.699726	0.162013	-6.87993	NoSignifi
1598	REACTOME_CD28_DEPENDENT_PI3K_AKT_SIGNALING	0.387346	0.00544655	0.7967	0.698578	0.17846	-6.87934	NoSignifi
1599	WP_CILIARY_LANDSCAPE	0.387366	0.004132	0.7967	0.698563	0.15143	-6.87933	NoSignifi
1600	REACTOME_SIGNALING_BY_MEMBRANE_TETHERED_FUSIONS_OF_PDGFRA_OR_PDGFRB	0.389319	0.0115922	0.795677	0.697119	0.302022	-6.87858	NoSignifi
1601	WP_INTRAFLAGELLAR_TRANSPORT_PROTEINS_BINDING_TO_DYNEIN	0.389769	0.00663602	0.795602	0.696786	0.146278	-6.87841	NoSignifi
1602	WP_TLR4_SIGNALING_AND_TOLERANCE	0.39127	0.00469385	0.795151	0.695677	0.204592	-6.87782	NoSignifi
1603	WP_ANGIOPOIETINLIKE_PROTEIN_8_REGULATORY_PATHWAY	0.395187	0.00297948	0.792552	0.692785	0.191845	-6.8763	NoSignifi
1604	REACTOME_GOLGI_TO_ER_RETROGRADE_TRANSPORT	0.403673	0.00473883	0.786006	0.686535	0.149158	-6.87293	NoSignifi
1605	REACTOME_PROTEIN_FOLDING	0.405415	0.00507609	0.785446	0.685255	0.128277	-6.87223	NoSignifi
1606	REACTOME_RESOLUTION_OF_ABASIC_SITES_AP_SITES	0.406164	0.00478899	0.785117	0.684704	0.165623	-6.87193	NoSignifi
[truncated: 1,373 more rows]

## Sheet: SFF_VS_SFD_GSEA_Reactome
	ID	Description	setSize	enrichmentScore	NES	pvalue	p.adjust	qvalue	rank	leading_edge	core_enrichment
[truncated: 321 more rows]

[truncated: 3 more sheets: SFF_VS_SFD_GESA_GO, MC_Reactome_GSEAenrich, MC_GO_GSEAenrich]
