# Supplementary material for: Single-cell sequencing reveals increased LAMB3-positive basal keratinocytes and ZNF90-positive fibroblasts in autologous cultured epithelium
Source: Commun Biol. 2024 Jan 10;7:79. doi: 10.1038/s42003-023-05747-5 (PMC10781733; doi:10.1038/s42003-023-05747-5)
Supplement: Supplementary file 5 — Supplementary Data 2 [file 42003_2023_5747_MOESM5_ESM.xlsx]

## Sheet: Reactome_KC_LAMB3 vs other KC
	id	t	log2FC	adj.P.Val	P.Value	AveExpr	B	threshold
1	WP_COVID19_THROMBOSIS_AND_ANTICOAGULATION	-27.6278	-0.180852	6.94167e-160	2.342e-163	0.529747	362.497	Down
2	REACTOME_HIGHLY_SODIUM_PERMEABLE_POSTSYNAPTIC_ACETYLCHOLINE_NICOTINIC_RECEPTORS	-25.995	-0.155064	3.88001e-142	2.61809e-145	0.477871	321.087	Down
3	REACTOME_DOPAMINE_RECEPTORS	-25.5898	-0.149153	5.48436e-138	5.55097e-141	0.371166	311.162	Down
4	REACTOME_DEFECTIVE_CSF2RB_CAUSES_SMDP5	-23.5067	-0.134022	7.58656e-117	1.02383e-119	0.444532	262.381	Down
5	REACTOME_TACHYKININ_RECEPTORS_BIND_TACHYKININS	-22.0865	-0.121424	1.79581e-103	3.63525e-106	0.581835	231.307	Down
6	REACTOME_MISCELLANEOUS_SUBSTRATES	-21.5217	-0.157298	1.77779e-98	5.39813e-101	0.102884	219.448	Down
7	REACTOME_DISEASES_ASSOCIATED_WITH_SURFACTANT_METABOLISM	-21.3264	-0.105033	8.36024e-97	3.10265e-99	0.392577	215.414	Down
8	BIOCARTA_BLYMPHOCYTE_PATHWAY	-20.8603	-0.144621	8.44849e-93	4.27555e-95	0.176786	205.925	Down
9	REACTOME_RELAXIN_RECEPTORS	-20.7583	-0.150743	6.2045e-92	3.34926e-94	0.291928	203.876	Down
10	REACTOME_EICOSANOIDS	-20.6124	-0.169801	1.03271e-90	6.27153e-93	0.119335	200.959	Down
11	BIOCARTA_TCRA_PATHWAY	-20.461	-0.106419	2.00475e-89	1.2851e-91	0.303016	197.952	Down
12	REACTOME_PRESYNAPTIC_NICOTINIC_ACETYLCHOLINE_RECEPTORS	-19.8532	-0.0776686	2.57763e-84	1.91322e-86	0.421639	186.096	Down
13	REACTOME_SEROTONIN_AND_MELATONIN_BIOSYNTHESIS	-19.1801	-0.0939571	7.60718e-79	6.92962e-81	0.599292	173.356	Down
14	REACTOME_XENOBIOTICS	-19.1602	-0.10302	1.0272e-78	1.00502e-80	0.113799	172.986	Down
15	BIOCARTA_THELPER_PATHWAY	-18.79	-0.0800788	8.9418e-76	9.53886e-78	0.48478	166.164	Down
16	REACTOME_PROSTANOID_LIGAND_RECEPTORS	-18.6196	-0.082866	1.87133e-74	2.1466e-76	0.413886	163.066	Down
17	REACTOME_LIGAND_RECEPTOR_INTERACTIONS	-18.2325	-0.210115	1.78614e-71	2.28993e-73	-0.0565638	156.128	Down
18	REACTOME_KETONE_BODY_METABOLISM	-18.1184	-0.154503	1.32564e-70	1.74427e-72	-0.0848391	154.108	Down
19	REACTOME_FATTY_ACIDS	-17.8884	-0.168868	7.08287e-69	1.00365e-70	0.00515954	150.077	Down
20	REACTOME_EICOSANOID_LIGAND_BINDING_RECEPTORS	-17.7844	-0.102578	4.15685e-68	6.17076e-70	0.2616	148.27	Down
21	REACTOME_CLASS_C_3_METABOTROPIC_GLUTAMATE_PHEROMONE_RECEPTORS	-17.7164	-0.0522776	1.32644e-67	2.01382e-69	0.519405	147.093	Down
22	REACTOME_CYTOCHROME_P450_ARRANGED_BY_SUBSTRATE_TYPE	-16.7301	-0.0640818	1.75024e-60	3.48395e-62	0.0174326	130.517	Down
23	BIOCARTA_TCAPOPTOSIS_PATHWAY	-16.4763	-0.0839305	1.03233e-58	2.19423e-60	0.4589	126.398	Down
24	REACTOME_RESOLUTION_OF_D_LOOP_STRUCTURES	-16.3014	-0.0816582	1.60399e-57	3.67987e-59	0.0128649	123.595	Down
25	WP_PEPTIDE_GPCRS	-16.279	-0.0452646	2.2615e-57	5.26462e-59	0.439661	123.239	Down
26	REACTOME_ACETYLCHOLINE_BINDING_AND_DOWNSTREAM_EVENTS	-16.2625	-0.055309	2.86229e-57	6.85637e-59	0.418594	122.976	Down
27	BIOCARTA_BBCELL_PATHWAY	-15.8034	-0.117754	3.47801e-54	9.62202e-56	0.13914	115.772	Down
28	WP_PATHOGENESIS_OF_SARSCOV2_MEDIATED_BY_NSP9NSP10_COMPLEX	-15.7599	-0.0663998	6.67928e-54	1.89291e-55	0.340541	115.1	Down
29	REACTOME_DISEASES_OF_DNA_REPAIR	-15.5497	-0.0824149	1.61543e-52	4.85065e-54	-0.0992768	111.876	Down
30	REACTOME_PHENYLALANINE_METABOLISM	-15.5451	-0.144109	1.714e-52	5.20446e-54	0.0795591	111.806	Down
31	REACTOME_ACTIVATED_PKN1_STIMULATES_TRANSCRIPTION_OF_AR_ANDROGEN_RECEPTOR_REGULATED_GENES_KLK2_AND_KLK3	-15.4719	-0.140894	5.19466e-52	1.59485e-53	-0.125895	110.693	Down
32	REACTOME_RESOLUTION_OF_D_LOOP_STRUCTURES_THROUGH_SYNTHESIS_DEPENDENT_STRAND_ANNEALING_SDSA	-15.3058	-0.0861806	6.12689e-51	1.98442e-52	-0.0295554	108.188	Down
33	BIOCARTA_TCYTOTOXIC_PATHWAY	-15.3005	-0.0632594	6.4341e-51	2.14904e-52	0.499368	108.109	Down
34	WP_CILIOPATHIES	-14.9696	-0.0540982	7.9839e-49	3.01686e-50	-0.068365	103.196	Down
35	REACTOME_HOMOLOGOUS_DNA_PAIRING_AND_STRAND_EXCHANGE	-14.7255	-0.0732117	2.60647e-47	1.08163e-48	-0.113491	99.64	Down
36	WP_EV_RELEASE_FROM_CARDIAC_CELLS_AND_THEIR_FUNCTIONAL_EFFECTS	-14.6586	-0.084801	6.7128e-47	2.85733e-48	0.112437	98.675	Down
37	KEGG_GLYCOSAMINOGLYCAN_BIOSYNTHESIS_HEPARAN_SULFATE	-14.6333	-0.0892308	9.55256e-47	4.12526e-48	-0.0629294	98.3102	Down
38	REACTOME_FRUCTOSE_CATABOLISM	-14.3712	-0.155639	3.63976e-45	1.7683e-46	-0.0103833	94.5776	Down
39	REACTOME_REGULATION_OF_SIGNALING_BY_NODAL	-14.0616	-0.115939	2.58586e-43	1.37843e-44	0.0472133	90.2518	Down
40	REACTOME_LYSINE_CATABOLISM	-13.8746	-0.0917991	3.17232e-42	1.83018e-43	-0.0382708	87.6841	Down
41	BIOCARTA_EOSINOPHILS_PATHWAY	-13.8474	-0.101315	4.58607e-42	2.66194e-43	0.162308	87.3122	Down
42	REACTOME_GLI_PROTEINS_BIND_PROMOTERS_OF_HH_RESPONSIVE_GENES_TO_PROMOTE_TRANSCRIPTION	-13.6533	-0.13864	6.00061e-41	3.74532e-42	0.0246901	84.6874	Down
43	WP_HEDGEHOG_SIGNALING_PATHWAY_WP47	-13.6245	-0.0921553	8.75968e-41	5.52652e-42	-0.027463	84.3012	Down
44	BIOCARTA_IL17_PATHWAY	-13.4804	-0.0618826	5.70815e-40	3.8324e-41	0.367674	82.3791	Down
45	REACTOME_PRESYNAPTIC_DEPOLARIZATION_AND_CALCIUM_CHANNEL_OPENING	-13.4403	-0.0883751	9.60983e-40	6.54921e-41	0.243696	81.8473	Down
46	REACTOME_ADRENOCEPTORS	-13.367	-0.118918	2.48427e-39	1.73497e-40	0.339864	80.8804	Down
47	WP_EICOSANOID_METABOLISM_VIA_CYTOCHROME_P450_MONOOXYGENASES_PATHWAY	-13.252	-0.130205	1.07141e-38	7.91628e-40	-0.0536185	79.374	Down
48	WP_KETONE_BODIES_SYNTHESIS_AND_DEGRADATION	-13.1642	-0.136216	3.28438e-38	2.50428e-39	-0.137687	78.2312	Down
49	REACTOME_SURFACTANT_METABOLISM	-13.07	-0.0590285	1.1006e-37	8.54044e-39	0.177382	77.014	Down
50	REACTOME_ACTIVATION_OF_ATR_IN_RESPONSE_TO_REPLICATION_STRESS	-12.9393	-0.0680451	5.77758e-37	4.61972e-38	-0.0864188	75.3391	Down
51	REACTOME_HDR_THROUGH_MMEJ_ALT_NHEJ	-12.9267	-0.0976842	6.72845e-37	5.42544e-38	-0.145266	75.1797	Down
52	REACTOME_PHENYLALANINE_AND_TYROSINE_METABOLISM	-12.7889	-0.0936954	3.82036e-36	3.15786e-37	0.0724861	73.4324	Down
53	REACTOME_METABOLISM_OF_PORPHYRINS	-12.7483	-0.0713764	6.28509e-36	5.27999e-37	-0.078179	72.9225	Down
54	BIOCARTA_EICOSANOID_PATHWAY	-12.7348	-0.0591709	7.40541e-36	6.27112e-37	0.213338	72.7519	Down
55	REACTOME_RELEASE_OF_HH_NP_FROM_THE_SECRETING_CELL	-12.4807	-0.134057	1.68689e-34	1.51388e-35	0.109877	69.5942	Down
56	WP_AFLATOXIN_B1_METABOLISM	-12.4803	-0.114978	1.69045e-34	1.52278e-35	0.0366888	69.5884	Down
57	REACTOME_MEIOTIC_RECOMBINATION	-12.2162	-0.0693736	4.05859e-33	3.90249e-34	-0.134098	66.3723	Down
58	REACTOME_FGFR2_LIGAND_BINDING_AND_ACTIVATION	-12.1411	-0.0795301	9.91199e-33	9.69797e-34	0.211095	65.4699	Down
59	REACTOME_TRP_CHANNELS	-12.0978	-0.0541306	1.65014e-32	1.63678e-33	0.0857906	64.9511	Down
60	WP_SMALL_LIGAND_GPCRS	-12.0963	-0.0412344	1.67412e-32	1.66622e-33	0.402138	64.9334	Down
61	WP_GASTRIC_CANCER_NETWORK_1	-12.0334	-0.0598406	3.4698e-32	3.54706e-33	-0.0700751	64.1845	Down
62	REACTOME_UBIQUINOL_BIOSYNTHESIS	-11.7118	-0.0907624	1.37916e-30	1.59133e-31	-0.185744	60.4151	Down
63	KEGG_LINOLEIC_ACID_METABOLISM	-11.6709	-0.0536535	2.20298e-30	2.5642e-31	0.212584	59.9424	Down
64	REACTOME_ACTIVATION_OF_C3_AND_C5	-11.5974	-0.0508248	5.02183e-30	6.01468e-31	0.295106	59.0978	Down
65	REACTOME_HISTIDINE_CATABOLISM	-11.5812	-0.087234	5.98575e-30	7.24995e-31	0.0650535	58.9128	Down
66	KEGG_PRIMARY_IMMUNODEFICIENCY	-11.5723	-0.049649	6.61982e-30	8.04027e-31	0.199689	58.8103	Down
67	WP_EDA_SIGNALING_IN_HAIR_FOLLICLE_DEVELOPMENT	-11.497	-0.0669209	1.51777e-29	1.91002e-30	0.0600387	57.9532	Down
68	REACTOME_DIGESTION	-11.4455	-0.0754613	2.68094e-29	3.44615e-30	0.211529	57.3686	Down
69	REACTOME_PD_1_SIGNALING	-11.4426	-0.0500872	2.7628e-29	3.56069e-30	0.198716	57.3362	Down
70	REACTOME_TERMINAL_PATHWAY_OF_COMPLEMENT	-11.4175	-0.0770159	3.64114e-29	4.74184e-30	0.286734	57.0525	Down
71	REACTOME_PI_3K_CASCADE_FGFR2	-11.3519	-0.071036	7.49777e-29	9.99197e-30	-0.020737	56.3143	Down
72	BIOCARTA_STEM_PATHWAY	-11.311	-0.0544156	1.18116e-28	1.58604e-29	0.360288	55.8567	Down
73	WP_ESTROGEN_METABOLISM	-11.2709	-0.0649505	1.81993e-28	2.49288e-29	0.155563	55.4089	Down
74	REACTOME_ORGANIC_ANION_TRANSPORTERS	-11.2671	-0.0661965	1.89449e-28	2.60141e-29	0.269121	55.3667	Down
75	WP_ATR_SIGNALING	-11.0644	-0.0689188	1.68618e-27	2.49172e-28	-0.136005	53.1296	Down
76	REACTOME_ROLE_OF_SECOND_MESSENGERS_IN_NETRIN_1_SIGNALING	-10.9291	-0.0884915	7.09752e-27	1.1015e-27	0.0821595	51.6583	Down
77	KEGG_BUTANOATE_METABOLISM	-10.9006	-0.0595959	9.56092e-27	1.50317e-27	-0.11772	51.3506	Down
78	REACTOME_GAMMA_CARBOXYLATION_TRANSPORT_AND_AMINO_TERMINAL_CLEAVAGE_OF_PROTEINS	-10.8741	-0.084579	1.2561e-26	2.00451e-27	-0.0186513	51.0658	Down
79	REACTOME_FGFR2C_LIGAND_BINDING_AND_ACTIVATION	-10.5755	-0.0820499	2.81327e-25	4.92607e-26	0.318921	47.8977	Down
80	KEGG_TAURINE_AND_HYPOTAURINE_METABOLISM	-10.5419	-0.0691042	3.99021e-25	7.02729e-26	0.14099	47.5463	Down
81	BIOCARTA_AHSP_PATHWAY	-10.3682	-0.0690802	2.35286e-24	4.32629e-25	0.0319018	45.7487	Down
82	REACTOME_DIGESTION_AND_ABSORPTION	-10.3415	-0.0591923	3.07898e-24	5.70297e-25	0.240586	45.4755	Down
83	BIOCARTA_NO2IL12_PATHWAY	-10.1899	-0.036859	1.40887e-23	2.70936e-24	0.438621	43.9348	Down
84	REACTOME_SYNTHESIS_OF_KETONE_BODIES	-10.1759	-0.0875435	1.61132e-23	3.12588e-24	-0.160724	43.7934	Down
85	BIOCARTA_ION_PATHWAY	-10.1376	-0.0850142	2.36546e-23	4.6128e-24	-0.144151	43.4088	Down
86	REACTOME_REMOVAL_OF_AMINOTERMINAL_PROPEPTIDES_FROM_GAMMA_CARBOXYLATED_PROTEINS	-10.0539	-0.0817365	5.33236e-23	1.07583e-23	0.0476011	42.5717	Down
87	BIOCARTA_CSK_PATHWAY	-9.96442	-0.0470652	1.27236e-22	2.64003e-23	0.11087	41.6846	Down
88	WP_DRUG_INDUCTION_OF_BILE_ACID_PATHWAY	-9.94389	-0.0590487	1.55643e-22	3.23993e-23	0.184001	41.4823	Down
89	WP_OXIDATION_BY_CYTOCHROME_P450	-9.88667	-0.0382273	2.69214e-22	5.72216e-23	0.0202372	40.9202	Down
90	WP_SULFATION_BIOTRANSFORMATION_REACTION	-9.86259	-0.066719	3.37411e-22	7.26277e-23	0.0869141	40.6847	Down
91	REACTOME_PHOSPHOLIPASE_C_MEDIATED_CASCADE_FGFR4	-9.80411	-0.0496914	5.85872e-22	1.29271e-22	0.382188	40.1151	Down
92	REACTOME_BUTYROPHILIN_BTN_FAMILY_INTERACTIONS	-9.75873	-0.0785311	9.02065e-22	2.01778e-22	-0.12464	39.6753	Down
93	REACTOME_BIOSYNTHESIS_OF_MARESIN_LIKE_SPMS	-9.74278	-0.0309675	1.04799e-21	2.35833e-22	0.406931	39.5212	Down
94	REACTOME_FGFR3B_LIGAND_BINDING_AND_ACTIVATION	-9.52553	-0.102597	8.12186e-21	1.92634e-21	0.290346	37.4472	Down
95	REACTOME_SPERM_MOTILITY_AND_TAXES	-9.29394	-0.0408749	6.88396e-20	1.71867e-20	0.447965	35.2871	Down
96	WP_TAMOXIFEN_METABOLISM	-9.24101	-0.0417579	1.11036e-19	2.81335e-20	0.274395	34.8008	Down
97	WP_CODEINE_AND_MORPHINE_METABOLISM	-9.17142	-0.0450414	2.04331e-19	5.35645e-20	0.307019	34.1655	Down
98	REACTOME_SODIUM_PROTON_EXCHANGERS	-9.12913	-0.0576458	2.98415e-19	7.90337e-20	-0.00290429	33.7818	Down
99	WP_EICOSANOID_METABOLISM_VIA_CYCLOOXYGENASES_COX	-9.12128	-0.0467272	3.20304e-19	8.49389e-20	0.0110639	33.7107	Down
100	WP_MONOAMINE_GPCRS	-9.11112	-0.0325435	3.50218e-19	9.32261e-20	0.40917	33.6189	Down
101	REACTOME_ACTIVATION_OF_THE_PRE_REPLICATIVE_COMPLEX	-9.06371	-0.0500275	5.36e-19	1.43765e-19	-0.0985366	33.1917	Down
102	KEGG_ARACHIDONIC_ACID_METABOLISM	-8.92993	-0.0376236	1.73336e-18	4.82463e-19	0.0314094	31.9979	Down
103	KEGG_TERPENOID_BACKBONE_BIOSYNTHESIS	-8.91318	-0.0626556	1.99989e-18	5.60699e-19	-0.154437	31.8497	Down
104	REACTOME_TRAFFICKING_OF_AMPA_RECEPTORS	-8.91304	-0.0401801	2.00004e-18	5.61416e-19	-0.0393875	31.8485	Down
105	KEGG_ASTHMA	-8.89652	-0.0390926	2.30522e-18	6.50968e-19	0.318129	31.7026	Down
106	REACTOME_N_GLYCAN_TRIMMING_AND_ELONGATION_IN_THE_CIS_GOLGI	-8.82455	-0.0887612	4.30774e-18	1.2368e-18	-0.182248	31.07	Down
107	BIOCARTA_ALTERNATIVE_PATHWAY	-8.81793	-0.0543368	4.56331e-18	1.31172e-18	0.101781	31.012	Down
108	WP_FARNESOID_X_RECEPTOR_PATHWAY	-8.81421	-0.0654551	4.71055e-18	1.35563e-18	0.126923	30.9795	Down
109	REACTOME_HDR_THROUGH_SINGLE_STRAND_ANNEALING_SSA	-8.71307	-0.0375917	1.12096e-17	3.30919e-18	-0.18221	30.1001	Down
110	REACTOME_MISMATCH_REPAIR	-8.70275	-0.057761	1.21881e-17	3.62272e-18	-0.209288	30.0109	Down
111	REACTOME_HEME_DEGRADATION	-8.70032	-0.0699139	1.24358e-17	3.70054e-18	-0.0273801	29.99	Down
112	WP_MAJOR_RECEPTORS_TARGETED_BY_EPINEPHRINE_AND_NOREPINEPHRINE	-8.64692	-0.0472064	1.96501e-17	5.90034e-18	0.228478	29.5304	Down
113	REACTOME_AMINE_LIGAND_BINDING_RECEPTORS	-8.62755	-0.0295575	2.31884e-17	6.98318e-18	0.427854	29.3644	Down
114	BIOCARTA_DC_PATHWAY	-8.58751	-0.0319787	3.26177e-17	9.88216e-18	0.496127	29.0224	Down
115	REACTOME_ACTIVATION_OF_SMO	-8.41789	-0.0586053	1.33461e-16	4.22806e-17	-0.122971	27.5911	Down
116	REACTOME_PHASE_I_FUNCTIONALIZATION_OF_COMPOUNDS	-8.41034	-0.0240532	1.41843e-16	4.50796e-17	-0.0607598	27.528	Down
117	REACTOME_E2F_ENABLED_INHIBITION_OF_PRE_REPLICATION_COMPLEX_FORMATION	-8.40179	-0.0573821	1.52013e-16	4.84656e-17	-0.0255238	27.4567	Down
118	REACTOME_PI_3K_CASCADE_FGFR3	-8.35421	-0.0544139	2.23685e-16	7.24487e-17	-0.0514816	27.061	Down
119	WP_OXYSTEROLS_DERIVED_FROM_CHOLESTEROL	-8.25371	-0.0354661	5.05445e-16	1.68141e-16	-0.00159443	26.2325	Down
120	REACTOME_SYNTHESIS_OF_WYBUTOSINE_AT_G37_OF_TRNA_PHE	-8.21603	-0.0702837	6.84339e-16	2.2996e-16	-0.132936	25.9244	Down
121	REACTOME_DEFECTIVE_FACTOR_IX_CAUSES_HEMOPHILIA_B	-8.17695	-0.0710133	9.3895e-16	3.17735e-16	0.0421857	25.6064	Down
122	WP_HEDGEHOG_SIGNALING_PATHWAY_WP4249	-8.14409	-0.0368485	1.22231e-15	4.16509e-16	-0.182554	25.3401	Down
123	REACTOME_NUCLEAR_RECEPTOR_TRANSCRIPTION_PATHWAY	-8.07674	-0.0323859	2.08464e-15	7.23014e-16	-0.139063	24.7978	Down
124	REACTOME_ZINC_EFFLUX_AND_COMPARTMENTALIZATION_BY_THE_SLC30_FAMILY	-8.05522	-0.0632625	2.47204e-15	8.61543e-16	-0.00131217	24.6254	Down
125	WP_BIOTIN_METABOLISM_INCLUDING_IEMS	-8.02941	-0.0536232	3.02526e-15	1.06252e-15	-0.155001	24.4193	Down
126	REACTOME_FGFR1C_LIGAND_BINDING_AND_ACTIVATION	-7.94555	-0.0361907	5.81779e-15	2.0904e-15	0.350688	23.7541	Down
127	WP_ALANINE_AND_ASPARTATE_METABOLISM	-7.90295	-0.0583535	8.07703e-15	2.94032e-15	0.0383238	23.4188	Down
128	WP_MALE_INFERTILITY	-7.90148	-0.0211255	8.16456e-15	2.97494e-15	-0.103351	23.4073	Down
129	REACTOME_PHOSPHOLIPASE_C_MEDIATED_CASCADE_FGFR2	-7.87847	-0.0505339	9.73714e-15	3.57423e-15	0.249377	23.2269	Down
130	REACTOME_PI_3K_CASCADE_FGFR4	-7.86622	-0.0475105	1.06754e-14	3.94023e-15	0.0292614	23.1312	Down
131	BIOCARTA_ASBCELL_PATHWAY	-7.86261	-0.0525167	1.09666e-14	4.05511e-15	0.208593	23.1029	Down
132	KEGG_HEDGEHOG_SIGNALING_PATHWAY	-7.77297	-0.0332429	2.18953e-14	8.23659e-15	-0.0827051	22.4068	Down
133	BIOCARTA_IL5_PATHWAY	-7.74205	-0.0461428	2.76332e-14	1.04976e-14	0.223242	22.1686	Down
134	REACTOME_DISEASES_OF_BASE_EXCISION_REPAIR	-7.69279	-0.0582064	4.03431e-14	1.54213e-14	-0.107407	21.7909	Down
135	REACTOME_REPRODUCTION	-7.66489	-0.0267394	4.98884e-14	1.91542e-14	-0.0643321	21.5781	Down
136	REACTOME_SEROTONIN_NEUROTRANSMITTER_RELEASE_CYCLE	-7.61251	-0.0405535	7.40165e-14	2.87176e-14	0.102824	21.1805	Down
137	WP_GLUTATHIONE_METABOLISM	-7.60122	-0.0445542	8.0386e-14	3.13245e-14	-0.124345	21.0953	Down
138	REACTOME_PHOSPHATE_BOND_HYDROLYSIS_BY_NTPDASE_PROTEINS	-7.4587	-0.047909	2.29959e-13	9.2868e-14	0.0974335	20.0289	Down
139	REACTOME_CDC6_ASSOCIATION_WITH_THE_ORC_ORIGIN_COMPLEX	-7.4141	-0.0465906	3.19154e-13	1.29966e-13	-0.0111215	19.6993	Down
140	BIOCARTA_AMAN_PATHWAY	-7.29648	-0.038447	7.45482e-13	3.12378e-13	0.202565	18.8395	Down
141	WP_TRYPTOPHAN_METABOLISM	-7.28334	-0.0347224	8.18881e-13	3.44239e-13	-0.0279334	18.7443	Down
142	REACTOME_METABOLISM_OF_INGESTED_SEMET_SEC_MESEC_INTO_H2SE	-7.28055	-0.063659	8.35268e-13	3.5141e-13	0.0378157	18.7241	Down
143	REACTOME_RRNA_MODIFICATION_IN_THE_MITOCHONDRION	-7.23572	-0.0580891	1.15173e-12	4.88806e-13	-0.204808	18.4007	Down
144	REACTOME_FRUCTOSE_METABOLISM	-7.16657	-0.0674681	1.87454e-12	8.10149e-13	-0.11325	17.9057	Down
145	REACTOME_POLO_LIKE_KINASE_MEDIATED_EVENTS	-7.07916	-0.043135	3.46442e-12	1.52416e-12	-0.0198223	17.2868	Down
146	REACTOME_FGFRL1_MODULATION_OF_FGFR1_SIGNALING	-7.07424	-0.0435734	3.58357e-12	1.579e-12	0.26275	17.2522	Down
147	REACTOME_ABC_TRANSPORTERS_IN_LIPID_HOMEOSTASIS	-7.00584	-0.0363617	5.74704e-12	2.57492e-12	0.119778	16.7734	Down
148	WP_GPCRS_CLASS_A_RHODOPSINLIKE	-6.9663	-0.0167177	7.5295e-12	3.4091e-12	0.374394	16.4988	Down
149	REACTOME_PKA_MEDIATED_PHOSPHORYLATION_OF_KEY_METABOLIC_FACTORS	-6.95093	-0.0546926	8.3442e-12	3.8005e-12	0.0563711	16.3925	Down
150	REACTOME_ALPHA_DEFENSINS	-6.94646	-0.111168	8.60552e-12	3.92242e-12	0.000772024	16.3616	Down
151	WP_EICOSANOID_METABOLISM_VIA_LIPOOXYGENASES_LOX	-6.88279	-0.036032	1.32363e-11	6.13587e-12	-0.094777	15.9238	Down
152	WP_BENZENE_METABOLISM	-6.85347	-0.0550515	1.61329e-11	7.53046e-12	0.0096908	15.7235	Down
153	WP_VITAMIN_B6DEPENDENT_AND_RESPONSIVE_DISORDERS	-6.74777	-0.0733188	3.29797e-11	1.56442e-11	-0.16119	15.0087	Down
154	REACTOME_LTC4_CYSLTR_MEDIATED_IL4_PRODUCTION	-6.69642	-0.0248156	4.62703e-11	2.22297e-11	0.363342	14.6654	Down
155	REACTOME_ARACHIDONATE_PRODUCTION_FROM_DAG	-6.6426	-0.0652826	6.60794e-11	3.20365e-11	-0.161238	14.3084	Down
156	REACTOME_CYTOSOLIC_SULFONATION_OF_SMALL_MOLECULES	-6.5665	-0.0311701	1.08891e-10	5.34535e-11	0.0374619	13.8085	Down
157	REACTOME_LGI_ADAM_INTERACTIONS	-6.55518	-0.0211314	1.16886e-10	5.76541e-11	0.418223	13.7347	Down
158	REACTOME_BIOSYNTHESIS_OF_MARESINS	-6.52934	-0.0439639	1.38293e-10	6.84931e-11	0.233016	13.5665	Down
159	REACTOME_BETA_OXIDATION_OF_BUTANOYL_COA_TO_ACETYL_COA	-6.52551	-0.0771708	1.41675e-10	7.02641e-11	-0.110813	13.5416	Down
160	REACTOME_DIGESTION_OF_DIETARY_CARBOHYDRATE	-6.51042	-0.048697	1.55598e-10	7.76682e-11	0.499519	13.4438	Down
161	WP_FOXA2_PATHWAY	-6.49111	-0.0334451	1.75717e-10	8.82735e-11	-0.107436	13.3189	Down
162	REACTOME_DISEASES_OF_MISMATCH_REPAIR_MMR	-6.46831	-0.050898	2.03733e-10	1.02623e-10	-0.291603	13.172	Down
163	REACTOME_SIGNALING_BY_RNF43_MUTANTS	-6.45976	-0.0501217	2.15262e-10	1.08575e-10	-0.0623913	13.117	Down
164	REACTOME_FGFR2B_LIGAND_BINDING_AND_ACTIVATION	-6.45592	-0.0492009	2.20473e-10	1.11352e-10	0.0131246	13.0923	Down
165	REACTOME_GLUTAMATE_AND_GLUTAMINE_METABOLISM	-6.4227	-0.0451186	2.73127e-10	1.38499e-10	-0.0810783	12.8795	Down
166	BIOCARTA_ATRBRCA_PATHWAY	-6.41291	-0.0307584	2.9063e-10	1.47668e-10	-0.130246	12.817	Down
167	WP_SLEEP_REGULATION	-6.37627	-0.0273335	3.669e-10	1.87535e-10	0.189134	12.584	Down
168	REACTOME_DEFECTIVE_FACTOR_VIII_CAUSES_HEMOPHILIA_A	-6.28841	-0.0589518	6.38151e-10	3.30917e-10	-0.0482205	12.0304	Down
169	REACTOME_PHASE_0_RAPID_DEPOLARISATION	-6.28078	-0.0187668	6.68861e-10	3.47519e-10	0.301661	11.9827	Down
170	REACTOME_DEFECTIVE_C1GALT1C1_CAUSES_TNPS	-6.27201	-0.0405138	7.05064e-10	3.67611e-10	0.0761924	11.928	Down
171	REACTOME_PREGNENOLONE_BIOSYNTHESIS	-6.25756	-0.0479424	7.72534e-10	4.03208e-10	-0.0780233	11.8379	Down
172	REACTOME_SYNTHESIS_OF_LIPOXINS_LX	-6.23912	-0.0600621	8.66245e-10	4.5358e-10	0.0474362	11.7232	Down
173	REACTOME_ERYTHROCYTES_TAKE_UP_OXYGEN_AND_RELEASE_CARBON_DIOXIDE	-6.20492	-0.0456625	1.06903e-09	5.6373e-10	0.231995	11.5115	Down
174	KEGG_OTHER_GLYCAN_DEGRADATION	-6.17333	-0.039531	1.29547e-09	6.88381e-10	-0.184145	11.317	Down
175	KEGG_STEROID_HORMONE_BIOSYNTHESIS	-6.15141	-0.0274487	1.48068e-09	7.90294e-10	0.0413708	11.1826	Down
176	REACTOME_BIOTIN_TRANSPORT_AND_METABOLISM	-6.07368	-0.0428417	2.37695e-09	1.28471e-09	-0.178517	10.7097	Down
177	REACTOME_HDR_THROUGH_HOMOLOGOUS_RECOMBINATION_HRR	-6.0602	-0.0231303	2.5779e-09	1.3968e-09	-0.118452	10.6284	Down
178	REACTOME_ALTERNATIVE_COMPLEMENT_ACTIVATION	-6.03138	-0.0392582	3.07137e-09	1.66936e-09	0.123909	10.455	Down
179	REACTOME_G2_M_DNA_REPLICATION_CHECKPOINT	-6.01207	-0.0679827	3.44891e-09	1.88038e-09	-0.0620295	10.3392	Down
180	REACTOME_NUCLEAR_PORE_COMPLEX_NPC_DISASSEMBLY	-5.95351	-0.025538	4.89443e-09	2.6916e-09	-0.290849	9.99057	Down
181	WP_DNA_MISMATCH_REPAIR	-5.93534	-0.0351393	5.4503e-09	3.00649e-09	-0.178196	9.88305	Down
182	REACTOME_UNWINDING_OF_DNA	-5.92471	-0.045879	5.7994e-09	3.20689e-09	-0.0840052	9.82035	Down
183	REACTOME_NEUROTRANSMITTER_RELEASE_CYCLE	-5.9084	-0.0233858	6.37499e-09	3.54023e-09	0.00800639	9.72427	Down
184	WP_NAD_METABOLISM_SIRTUINS_AND_AGING	-5.90538	-0.0458542	6.48866e-09	3.60554e-09	-0.251017	9.70651	Down
185	BIOCARTA_AMI_PATHWAY	-5.90412	-0.0308281	6.53437e-09	3.63314e-09	0.159198	9.6991	Down
186	REACTOME_THE_RETINOID_CYCLE_IN_CONES_DAYLIGHT_VISION	-5.89503	-0.115987	6.89911e-09	3.83827e-09	-0.283848	9.64575	Down
187	REACTOME_DEFECTIVE_CHST3_CAUSES_SEDCJD	-5.88442	-0.0510045	7.3418e-09	4.09199e-09	0.0620261	9.58357	Down
188	REACTOME_P2Y_RECEPTORS	-5.84011	-0.0357792	9.49517e-09	5.34023e-09	0.14935	9.32502	Down
189	REACTOME_SCAVENGING_OF_HEME_FROM_PLASMA	-5.79173	-0.0251981	1.25875e-08	7.12611e-09	0.339406	9.04497	Down
190	KEGG_INTESTINAL_IMMUNE_NETWORK_FOR_IGA_PRODUCTION	-5.76393	-0.0199746	1.47809e-08	8.4028e-09	0.164228	8.88504	Down
191	REACTOME_DEFECTIVE_CHST14_CAUSES_EDS_MUSCULOCONTRACTURAL_TYPE	-5.74768	-0.0515502	1.62214e-08	9.24905e-09	0.051838	8.79195	Down
192	WP_NONCLASSICAL_ROLE_OF_VITAMIN_D	-5.74231	-0.0294635	1.67326e-08	9.54658e-09	0.266809	8.76123	Down
193	REACTOME_SYNTHESIS_OF_PYROPHOSPHATES_IN_THE_CYTOSOL	-5.74222	-0.038861	1.67326e-08	9.55182e-09	-0.136783	8.7607	Down
194	BIOCARTA_BARD1_PATHWAY	-5.73275	-0.0454929	1.76602e-08	1.00992e-08	-0.102473	8.70664	Down
195	REACTOME_ASPARTATE_AND_ASPARAGINE_METABOLISM	-5.57932	-0.0421699	4.19212e-08	2.46238e-08	-0.0728007	7.84275	Down
196	REACTOME_REGULATION_OF_GLUCOKINASE_BY_GLUCOKINASE_REGULATORY_PROTEIN	-5.54822	-0.0248351	4.99125e-08	2.94187e-08	-0.296657	7.67045	Down
197	BIOCARTA_LEPTIN_PATHWAY	-5.54248	-0.0330633	5.14845e-08	3.03974e-08	-0.12462	7.63877	Down
198	REACTOME_GENERATION_OF_SECOND_MESSENGER_MOLECULES	-5.45435	-0.0225196	8.36575e-08	5.00421e-08	0.0913622	7.15633	Down
199	REACTOME_COMMON_PATHWAY_OF_FIBRIN_CLOT_FORMATION	-5.41952	-0.0342117	1.01043e-07	6.08167e-08	0.10558	6.96773	Down
200	REACTOME_REGULATION_OF_FZD_BY_UBIQUITINATION	-5.33028	-0.0366901	1.63692e-07	9.96842e-08	-0.0457911	6.49015	Down
201	KEGG_DRUG_METABOLISM_OTHER_ENZYMES	-5.30645	-0.023394	1.8572e-07	1.136e-07	-0.0768636	6.36393	Down
202	REACTOME_BIOSYNTHESIS_OF_SPECIALIZED_PRORESOLVING_MEDIATORS_SPMS	-5.29163	-0.0311146	2.01055e-07	1.23183e-07	0.0293635	6.28573	Down
203	REACTOME_AMPK_INHIBITS_CHREBP_TRANSCRIPTIONAL_ACTIVATION_ACTIVITY	-5.28908	-0.043395	2.03652e-07	1.24912e-07	-0.188272	6.27227	Down
204	REACTOME_TRANSCRIPTION_OF_E2F_TARGETS_UNDER_NEGATIVE_CONTROL_BY_P107_RBL1_AND_P130_RBL2_IN_COMPLEX_WITH_HDAC1	-5.25592	-0.0336263	2.43359e-07	1.49595e-07	-0.169105	6.09819	Down
205	REACTOME_PROPIONYL_COA_CATABOLISM	-5.18149	-0.0523616	3.60442e-07	2.23391e-07	-0.190279	5.71134	Down
206	REACTOME_PP2A_MEDIATED_DEPHOSPHORYLATION_OF_KEY_METABOLIC_FACTORS	-5.16538	-0.0482813	3.91562e-07	2.43471e-07	-0.110809	5.62834	Down
207	WP_ALTERNATIVE_PATHWAY_OF_FETAL_ANDROGEN_SYNTHESIS	-5.1414	-0.0456709	4.43443e-07	2.76628e-07	-0.110116	5.50527	Down
208	BIOCARTA_CIRCADIAN_PATHWAY	-5.08312	-0.0475907	5.97878e-07	3.76397e-07	-0.283165	5.20855	Down
209	REACTOME_VLDL_ASSEMBLY	-5.07624	-0.0707624	6.19211e-07	3.90245e-07	0.0744684	5.17375	Down
210	WP_CLASSICAL_PATHWAY_OF_STEROIDOGENESIS_WITH_GLUCOCORTICOID_AND_MINERALOCORTICOID_METABOLISM	-5.05675	-0.0429854	6.83633e-07	4.32229e-07	0.000163249	5.07536	Down
211	KEGG_VALINE_LEUCINE_AND_ISOLEUCINE_DEGRADATION	-5.05485	-0.0213675	6.90087e-07	4.36543e-07	-0.140509	5.0658	Down
212	REACTOME_DNA_STRAND_ELONGATION	-5.05446	-0.0293037	6.91127e-07	4.37434e-07	-0.143357	5.06383	Down
213	REACTOME_SIGNALING_BY_NODAL	-5.01925	-0.030641	8.28571e-07	5.25544e-07	-0.148959	4.8872	Down
214	REACTOME_SYNTHESIS_OF_PIPS_AT_THE_LATE_ENDOSOME_MEMBRANE	-4.96392	-0.0319731	1.09413e-06	6.99517e-07	-0.237168	4.61212	Down
215	REACTOME_TRAFFICKING_OF_MYRISTOYLATED_PROTEINS_TO_THE_CILIUM	-4.92995	-0.0442882	1.29744e-06	8.32567e-07	0.00492274	4.44473	Down
216	KEGG_ASCORBATE_AND_ALDARATE_METABOLISM	-4.87193	-0.0337046	1.73138e-06	1.11804e-06	0.100311	4.16148	Down
217	REACTOME_SYNTHESIS_OF_BILE_ACIDS_AND_BILE_SALTS_VIA_24_HYDROXYCHOLESTEROL	-4.84057	-0.0325031	2.01719e-06	1.3094e-06	-0.00228948	4.00979	Down
218	REACTOME_PI_3K_CASCADE_FGFR1	-4.79248	-0.0289076	2.54976e-06	1.66543e-06	-0.00280045	3.779	Down
219	REACTOME_CRMPS_IN_SEMA3A_SIGNALING	-4.73025	-0.0263806	3.43874e-06	2.26581e-06	-0.0897495	3.48385	Down
220	REACTOME_WAX_AND_PLASMALOGEN_BIOSYNTHESIS	-4.725	-0.0360893	3.52505e-06	2.32506e-06	-0.136756	3.45912	Down
221	REACTOME_FRS_MEDIATED_FGFR2_SIGNALING	-4.71616	-0.0263327	3.67434e-06	2.42809e-06	-0.0898267	3.41757	Down
222	KEGG_ABC_TRANSPORTERS	-4.69497	-0.0181288	4.06083e-06	2.69352e-06	0.111006	3.31819	Down
223	KEGG_SULFUR_METABOLISM	-4.64331	-0.0295432	5.17195e-06	3.46193e-06	0.0292239	3.07792	Down
224	PID_P38_MKK3_6PATHWAY	-4.64017	-0.0272317	5.24585e-06	3.51493e-06	-0.21548	3.06338	Down
225	REACTOME_GLYOXYLATE_METABOLISM_AND_GLYCINE_DEGRADATION	-4.6287	-0.0225048	5.5276e-06	3.7149e-06	-0.183561	3.01043	Down
226	WP_DNA_REPLICATION	-4.6266	-0.0236161	5.5812e-06	3.75281e-06	-0.128584	3.00072	Down
227	KEGG_MISMATCH_REPAIR	-4.62455	-0.0271902	5.63361e-06	3.78995e-06	-0.195475	2.9913	Down
228	WP_RESISTIN_AS_A_REGULATOR_OF_INFLAMMATION	-4.58752	-0.0213088	6.70563e-06	4.52698e-06	-0.118061	2.82135	Down
229	WP_FATTY_ACID_OMEGAOXIDATION	-4.56687	-0.0290709	7.3778e-06	4.99569e-06	0.1804	2.72717	Down
230	BIOCARTA_FIBRINOLYSIS_PATHWAY	-4.56157	-0.0416667	7.55493e-06	5.12328e-06	-0.157907	2.70307	Down
231	REACTOME_E2F_MEDIATED_REGULATION_OF_DNA_REPLICATION	-4.44128	-0.0252661	1.31509e-05	9.01572e-06	-0.137546	2.16354	Down
232	REACTOME_KINESINS	-4.40397	-0.0189409	1.55803e-05	1.07128e-05	0.0076267	1.99914	Down
233	REACTOME_TRNA_MODIFICATION_IN_THE_NUCLEUS_AND_CYTOSOL	-4.37606	-0.0193244	1.76328e-05	1.21776e-05	-0.223283	1.87704	Down
234	REACTOME_ENDOGENOUS_STEROLS	-4.36502	-0.0212426	1.84917e-05	1.28082e-05	-0.0738614	1.82896	Down
235	PID_FANCONI_PATHWAY	-4.36213	-0.0197934	1.87197e-05	1.29788e-05	-0.189234	1.81637	Down
236	REACTOME_TRANSPORT_OF_VITAMINS_NUCLEOSIDES_AND_RELATED_MOLECULES	-4.35895	-0.0192454	1.89837e-05	1.31682e-05	-0.0459273	1.80257	Down
237	PID_HEDGEHOG_2PATHWAY	-4.354	-0.0271839	1.93987e-05	1.34691e-05	-0.153048	1.78106	Down
238	BIOCARTA_RHODOPSIN_PATHWAY	-4.31082	-0.0275842	2.3482e-05	1.63835e-05	0.372711	1.59466	Down
239	REACTOME_FGFR3_LIGAND_BINDING_AND_ACTIVATION	-4.28996	-0.0280981	2.57594e-05	1.79985e-05	0.222474	1.50526	Down
240	REACTOME_DOWNSTREAM_SIGNALING_OF_ACTIVATED_FGFR2	-4.25621	-0.0217827	2.98206e-05	2.09368e-05	-0.140198	1.36153	Down
241	REACTOME_TLR3_MEDIATED_TICAM1_DEPENDENT_PROGRAMMED_CELL_DEATH	-4.23949	-0.0323621	3.2097e-05	2.25567e-05	-0.185536	1.29073	Down
242	WP_DISRUPTION_OF_POSTSYNAPTIC_SIGNALING_BY_CNV	-4.21991	-0.0189065	3.49276e-05	2.46049e-05	0.0377021	1.2082	Down
243	REACTOME_LDL_REMODELING	-4.20924	-0.0662746	3.65287e-05	2.57944e-05	0.162302	1.16338	Down
244	KEGG_AMINOACYL_TRNA_BIOSYNTHESIS	-4.15687	-0.0237735	4.57843e-05	3.24692e-05	-0.164175	0.945063	Down
245	REACTOME_DEFECTIVE_CHSY1_CAUSES_TPBS	-4.1183	-0.0340125	5.3868e-05	3.84019e-05	0.00522871	0.786023	Down
246	REACTOME_ANDROGEN_BIOSYNTHESIS	-4.10438	-0.0359531	5.71314e-05	4.07861e-05	-0.139914	0.728971	Down
247	BIOCARTA_PLCD_PATHWAY	-4.10021	-0.038031	5.81412e-05	4.15266e-05	-0.0586968	0.711932	Down
248	WP_CHOLESTEROL_METABOLISM_WITH_BLOCH_AND_KANDUTSCHRUSSELL_PATHWAYS	-4.08749	-0.0203895	6.1331e-05	4.3867e-05	-0.201305	0.660023	Down
249	BIOCARTA_SLRP_PATHWAY	-4.087	-0.048785	6.14309e-05	4.39591e-05	-0.0728684	0.658037	Down
250	WP_TRYPTOPHAN_CATABOLISM_LEADING_TO_NAD_PRODUCTION	-4.07501	-0.0230118	6.45874e-05	4.62833e-05	0.0713146	0.609274	Down
251	REACTOME_NR1H2_NR1H3_REGULATE_GENE_EXPRESSION_LINKED_TO_TRIGLYCERIDE_LIPOLYSIS_IN_ADIPOSE	-4.06687	-0.0417796	6.68194e-05	4.79278e-05	-0.0914647	0.576234	Down
252	PID_HNF3B_PATHWAY	-4.05651	-0.021763	6.9782e-05	5.00999e-05	-0.0492573	0.534302	Down
253	REACTOME_MOLYBDENUM_COFACTOR_BIOSYNTHESIS	-3.89607	-0.0285723	0.000134698	9.82517e-05	-0.00771657	-0.101573	Down
254	REACTOME_BIOLOGICAL_OXIDATIONS	-3.88344	-0.00891982	0.000141821	0.000103495	-0.0518655	-0.150546	Down
255	WP_MEVALONATE_ARM_OF_CHOLESTEROL_BIOSYNTHESIS_PATHWAY	-3.87501	-0.0287727	0.000146677	0.000107138	-0.249237	-0.183129	Down
256	BIOCARTA_CTLA4_PATHWAY	-3.84785	-0.0198267	0.00016338	0.000119723	0.091945	-0.287682	Down
257	REACTOME_TRANSCRIPTIONAL_REGULATION_OF_TESTIS_DIFFERENTIATION	-3.84228	-0.0375735	0.000166972	0.000122469	0.121765	-0.309015	Down
258	KEGG_TASTE_TRANSDUCTION	-3.83273	-0.0127459	0.000173505	0.000127319	0.261037	-0.345552	Down
259	WP_GENES_RELATED_TO_PRIMARY_CILIUM_DEVELOPMENT_BASED_ON_CRISPR	-3.81743	-0.0130562	0.000184189	0.000135469	-0.195925	-0.403903	Down
260	REACTOME_FATTY_ACIDS_BOUND_TO_GPR40_FFAR1_REGULATE_INSULIN_SECRETION	-3.80252	-0.0297794	0.000195084	0.000143878	-0.0306879	-0.460512	Down
261	WP_METAPATHWAY_BIOTRANSFORMATION_PHASE_I_AND_II	-3.69683	-0.00929292	0.000294115	0.000219197	0.0606884	-0.855591	Down
262	REACTOME_GABA_SYNTHESIS_RELEASE_REUPTAKE_AND_DEGRADATION	-3.68639	-0.025556	0.000306289	0.000228373	0.0492453	-0.894009	Down
263	KEGG_TRYPTOPHAN_METABOLISM	-3.6731	-0.0163876	0.000322223	0.00024058	-0.000963693	-0.942773	Down
264	PID_CIRCADIAN_PATHWAY	-3.66969	-0.025152	0.000326255	0.000243811	-0.233901	-0.955262	Down
265	KEGG_PORPHYRIN_AND_CHLOROPHYLL_METABOLISM	-3.62323	-0.0178123	0.000389394	0.000292046	-0.0534996	-1.12414	Down
266	BIOCARTA_INTRINSIC_PATHWAY	-3.60758	-0.0218028	0.00041306	0.000310213	0.0575206	-1.18055	Down
267	WP_PHOSPHODIESTERASES_IN_NEURONAL_FUNCTION	-3.60604	-0.0117011	0.000415339	0.000312065	0.314903	-1.18611	Down
268	WP_FLUOROPYRIMIDINE_ACTIVITY	-3.604	-0.0168912	0.000418222	0.000314513	-0.162577	-1.19341	Down
269	REACTOME_CHOLESTEROL_BIOSYNTHESIS	-3.59535	-0.0229837	0.000431785	0.00032515	-0.239491	-1.22448	Down
270	BIOCARTA_MCM_PATHWAY	-3.58906	-0.0215947	0.000441929	0.000333087	-0.148532	-1.247	Down
271	WP_RIBOFLAVIN_AND_COQ_DISORDERS	-3.55787	-0.0224912	0.000496898	0.000375188	-0.248073	-1.3581	Down
272	WP_PHOSPHOINOSITIDES_METABOLISM	-3.48431	-0.0135364	0.000652114	0.000495026	-0.198918	-1.61636	Down
273	BIOCARTA_ACETAMINOPHEN_PATHWAY	-3.46714	-0.0298326	0.000693017	0.000527713	0.171499	-1.67585	Down
274	REACTOME_PROLACTIN_RECEPTOR_SIGNALING	-3.45824	-0.0286467	0.000715349	0.000545441	-0.222451	-1.70657	Down
275	WP_GABA_METABOLISM_AKA_GHB	-3.44294	-0.0427349	0.000756035	0.000577229	-0.0721787	-1.75922	Down
276	PID_ATR_PATHWAY	-3.43273	-0.0157294	0.000784361	0.000599385	-0.130874	-1.79421	Down
277	REACTOME_POU5F1_OCT4_SOX2_NANOG_ACTIVATE_GENES_RELATED_TO_PROLIFERATION	-3.3889	-0.0201783	0.000917769	0.000703808	0.206354	-1.94327	Down
278	REACTOME_POU5F1_OCT4_SOX2_NANOG_REPRESS_GENES_RELATED_TO_DIFFERENTIATION	-3.38066	-0.0253632	0.00094364	0.00072524	0.217959	-1.97109	Down
279	REACTOME_TIGHT_JUNCTION_INTERACTIONS	-3.37402	-0.0185692	0.000966251	0.000742944	-0.0568688	-1.99344	Down
280	WP_GAMMAGLUTAMYL_CYCLE_FOR_THE_BIOSYNTHESIS_AND_DEGRADATION_OF_GLUTATHIONE_INCLUDING_DISEASES	-3.35724	-0.0355558	0.00102543	0.000789481	-0.180143	-2.04974	Down
281	REACTOME_ALPHA_OXIDATION_OF_PHYTANATE	-3.31308	-0.0319359	0.00119705	0.000925251	-0.128392	-2.19661	Down
282	WP_SREBF_AND_MIR33_IN_CHOLESTEROL_AND_LIPID_HOMEOSTASIS	-3.28341	-0.0225008	0.00132745	0.00102828	-0.283648	-2.29418	Down
283	REACTOME_DEFENSINS	-3.25397	-0.0298961	0.00147094	0.00114092	0.0397951	-2.39013	Down
284	REACTOME_NUCLEAR_ENVELOPE_BREAKDOWN	-3.24273	-0.0127063	0.00152684	0.00118685	-0.270106	-2.42653	Down
285	REACTOME_NICOTINAMIDE_SALVAGING	-3.19871	-0.018082	0.00177315	0.0013837	-0.163108	-2.5679	Down
286	BIOCARTA_LDL_PATHWAY	-3.15905	-0.0277488	0.00202682	0.00158645	0.0620262	-2.69363	Down
287	REACTOME_BLOOD_GROUP_SYSTEMS_BIOSYNTHESIS	-3.15179	-0.0125554	0.00207608	0.0016264	0.227086	-2.71648	Down
288	REACTOME_DOPAMINE_NEUROTRANSMITTER_RELEASE_CYCLE	-3.13137	-0.0154572	0.00222208	0.00174377	-0.000321272	-2.78046	Down
289	WP_LEPTIN_AND_ADIPONECTIN	-3.12802	-0.0248632	0.00224654	0.00176373	-0.218326	-2.7909	Down
290	REACTOME_GLUTATHIONE_SYNTHESIS_AND_RECYCLING	-2.99165	-0.0210523	0.0035033	0.00277995	-0.155434	-3.20703	Down
291	WP_ONECARBON_METABOLISM_AND_RELATED_PATHWAYS	-2.97955	-0.0114349	0.00363984	0.00289198	-0.101577	-3.24303	Down
292	REACTOME_MITOTIC_PROPHASE	-2.94621	-0.0118542	0.00404735	0.00322259	-0.239195	-3.34155	Down
293	REACTOME_INSULIN_RECEPTOR_SIGNALLING_CASCADE	-2.93782	-0.0114295	0.00415147	0.0033111	-0.142842	-3.36619	Down
294	REACTOME_DEFECTS_IN_COBALAMIN_B12_METABOLISM	-2.92378	-0.0197512	0.0043358	0.00346396	-0.160416	-3.4072	Down
295	REACTOME_OTHER_SEMAPHORIN_INTERACTIONS	-2.89619	-0.0142194	0.00471777	0.00378345	0.0367136	-3.48727	Down
296	REACTOME_DEFECTS_IN_VITAMIN_AND_COFACTOR_METABOLISM	-2.88676	-0.0158798	0.0048574	0.0038987	-0.18274	-3.51448	Down
297	REACTOME_MITOCHONDRIAL_TRNA_AMINOACYLATION	-2.88059	-0.0179573	0.0049492	0.00397573	-0.147723	-3.53221	Down
298	REACTOME_GLYCOSPHINGOLIPID_METABOLISM	-2.8777	-0.0147367	0.0049926	0.00401228	-0.119056	-3.5405	Down
299	PID_THROMBIN_PAR4_PATHWAY	-2.85891	-0.0204275	0.0052914	0.00425775	-0.0948227	-3.59428	Down
300	WP_PEROXIREDOXIN_2_INDUCED_OVARIAN_FAILURE	-2.82433	-0.0284426	0.00588219	0.00474505	-0.184266	-3.69226	Down
301	WP_FAMILIAL_HYPERLIPIDEMIA_TYPE_4	-2.80363	-0.0158271	0.00626544	0.00506055	0.0569252	-3.75037	Down
302	REACTOME_NETRIN_MEDIATED_REPULSION_SIGNALS	-2.80028	-0.026182	0.00632813	0.00511332	-0.00958148	-3.75973	Down
303	REACTOME_HYDROLYSIS_OF_LPC	-2.7917	-0.0244722	0.00649564	0.00525086	-0.115933	-3.78366	Down
304	REACTOME_FLT3_SIGNALING_THROUGH_SRC_FAMILY_KINASES	-2.78422	-0.0166856	0.00663606	0.00537333	0.170513	-3.80444	Down
305	REACTOME_ATF6_ATF6_ALPHA_ACTIVATES_CHAPERONE_GENES	-2.78299	-0.0258351	0.0066585	0.00539374	-0.222007	-3.80786	Down
306	REACTOME_GLUTAMATE_NEUROTRANSMITTER_RELEASE_CYCLE	-2.77061	-0.0147132	0.00689678	0.00560305	-0.024344	-3.84215	Down
307	REACTOME_RSK_ACTIVATION	-2.71651	-0.0256682	0.00809449	0.00660613	-0.28493	-3.99019	Down
308	WP_SCFA_AND_SKELETAL_MUSCLE_SUBSTRATE_METABOLISM	-2.71149	-0.0319575	0.00821103	0.00670678	0.034109	-4.00376	Down
309	REACTOME_BETA_OXIDATION_OF_VERY_LONG_CHAIN_FATTY_ACIDS	-2.69315	-0.0196481	0.00866586	0.00708706	-0.191415	-4.05321	Down
310	REACTOME_DISINHIBITION_OF_SNARE_FORMATION	-2.65634	-0.0242576	0.00964685	0.00790886	-0.1676	-4.1514	Down
311	REACTOME_DEFECTIVE_GALNT3_CAUSES_HFTC	-2.64704	-0.0181934	0.0098998	0.00812959	0.0849069	-4.17599	Down
312	WP_ULTRACONSERVED_REGION_339_MODULATION_OF_TUMOR_SUPPRESSOR_MICRORNAS_IN_CANCER	-2.60641	-0.0403531	0.0111318	0.00916007	-0.241794	-4.28246	Down
313	KEGG_PRIMARY_BILE_ACID_BIOSYNTHESIS	-2.60384	-0.0174099	0.0112111	0.0092291	0.00206633	-4.28914	Down
314	BIOCARTA_SODD_PATHWAY	-2.57818	-0.0191642	0.0120438	0.00994301	-0.174774	-4.35544	Down
315	REACTOME_NEGATIVE_REGULATION_OF_NMDA_RECEPTOR_MEDIATED_NEURONAL_TRANSMISSION	-2.5035	-0.0108834	0.014837	0.0123091	0.139916	-4.5447	Down
316	REACTOME_G0_AND_EARLY_G1	-2.50052	-0.0124574	0.0149562	0.0124131	-0.16623	-4.55214	Down
317	REACTOME_METABOLISM_OF_STEROID_HORMONES	-2.48155	-0.0117717	0.0157506	0.0130936	-0.0293617	-4.59928	Down
318	REACTOME_ROBO_RECEPTORS_BIND_AKAP5	-2.47841	-0.0173145	0.015877	0.0132094	-0.141819	-4.60705	Down
319	KEGG_SELENOAMINO_ACID_METABOLISM	-2.47735	-0.0122334	0.0159177	0.0132486	-0.146009	-4.60967	Down
320	REACTOME_PYRIMIDINE_SALVAGE	-2.43626	-0.0211876	0.0177877	0.0148531	-0.211203	-4.71036	Down
321	REACTOME_THE_FATTY_ACID_CYCLING_MODEL	-2.40472	-0.0112145	0.019368	0.0161988	0.120106	-4.78653	Down
322	REACTOME_SEROTONIN_RECEPTORS	-2.39872	-0.00925774	0.0196644	0.0164666	0.579905	-4.80091	Down
323	BIOCARTA_TNFR2_PATHWAY	-2.35268	-0.0160178	0.0222492	0.0186536	-0.219662	-4.91001	Down
324	REACTOME_ACTIVATION_OF_AMPK_DOWNSTREAM_OF_NMDARS	-2.33484	-0.0169005	0.0232913	0.0195666	-0.0951862	-4.9517	Down
325	BIOCARTA_CASPASE_PATHWAY	-2.32735	-0.0132216	0.0237521	0.0199617	-0.203372	-4.96912	Down
326	REACTOME_CD22_MEDIATED_BCR_REGULATION	-2.32432	-0.0132703	0.0239352	0.0201237	0.230334	-4.97616	Down
327	REACTOME_DECTIN_2_FAMILY	-2.31891	-0.0141757	0.0242723	0.0204152	0.13333	-4.98869	Down
328	WP_PYRIMIDINE_METABOLISM_AND_RELATED_DISEASES	-2.3142	-0.0135948	0.0245583	0.0206724	-0.11927	-4.99958	Down
329	REACTOME_DEPOLYMERISATION_OF_THE_NUCLEAR_LAMINA	-2.3081	-0.0159912	0.0249485	0.0210093	-0.189905	-5.01364	Down
330	WP_MAMMALIAN_DISORDER_OF_SEXUAL_DEVELOPMENT	-2.27633	-0.0135167	0.0270604	0.0228425	-0.0802807	-5.08629	Down
331	REACTOME_CREB1_PHOSPHORYLATION_THROUGH_NMDA_RECEPTOR_MEDIATED_ACTIVATION_OF_RAS_SIGNALING	-2.23433	-0.0106838	0.0300505	0.0254781	-0.129259	-5.18077	Down
332	REACTOME_PHASE_1_INACTIVATION_OF_FAST_NA_CHANNELS	-2.22871	-0.011077	0.0304773	0.0258501	0.311631	-5.19328	Down
333	REACTOME_FOXO_MEDIATED_TRANSCRIPTION_OF_CELL_DEATH_GENES	-2.20007	-0.0144906	0.0327077	0.0278192	-0.30315	-5.25654	Down
334	REACTOME_SENSORY_PERCEPTION_OF_SALTY_TASTE	-2.1967	-0.0230764	0.0329767	0.0280591	-0.175375	-5.26393	Down
335	REACTOME_ATF6_ATF6_ALPHA_ACTIVATES_CHAPERONES	-2.17832	-0.0187285	0.0344702	0.0293997	-0.224316	-5.30404	Down
336	REACTOME_G1_S_SPECIFIC_TRANSCRIPTION	-2.17293	-0.010475	0.034902	0.0298033	-0.0771693	-5.31574	Down
337	REACTOME_SYNTHESIS_OF_PROSTAGLANDINS_PG_AND_THROMBOXANES_TX	-2.16637	-0.0147249	0.0354706	0.0303008	-0.0695813	-5.32994	Down
338	REACTOME_CARBOXYTERMINAL_POST_TRANSLATIONAL_MODIFICATIONS_OF_TUBULIN	-2.14841	-0.0111811	0.0370204	0.0316996	-0.0490721	-5.3686	Down
339	REACTOME_TRANSPORT_OF_NUCLEOTIDE_SUGARS	-2.13949	-0.0137249	0.0378256	0.0324147	-0.211903	-5.38768	Down
340	KEGG_RIBOFLAVIN_METABOLISM	-2.13037	-0.0121309	0.0386648	0.0331599	-0.061192	-5.40711	Down
341	REACTOME_ACETYLCHOLINE_NEUROTRANSMITTER_RELEASE_CYCLE	-2.1157	-0.0142004	0.0400355	0.0343894	-0.032415	-5.43818	Down
342	REACTOME_DEFECTIVE_ST3GAL3_CAUSES_MCT12_AND_EIEE15	-2.11432	-0.00620647	0.0401443	0.034507	0.44296	-5.44109	Down
343	WP_STATIN_INHIBITION_OF_CHOLESTEROL_PRODUCTION	-2.11241	-0.0116008	0.0403147	0.0346701	-0.0125407	-5.44511	Down
344	KEGG_DNA_REPLICATION	-2.08148	-0.0110988	0.0434653	0.0374089	-0.162392	-5.5098	Down
345	REACTOME_ACROSOME_REACTION_AND_SPERM_OOCYTE_MEMBRANE_BINDING	-2.07892	-0.0244149	0.0437219	0.0376445	0.164658	-5.51513	Down
346	PID_IL8_CXCR2_PATHWAY	-2.04169	-0.00983117	0.047704	0.0412018	-0.00622231	-5.59164	Down
347	WP_DISORDERS_OF_FOLATE_METABOLISM_AND_TRANSPORT	-2.02174	-0.01149	0.0499663	0.0432233	-0.0220739	-5.63208	Down
348	KEGG_NEUROACTIVE_LIGAND_RECEPTOR_INTERACTION	-2.0162	-0.0040512	0.0506128	0.0437995	0.314393	-5.64325	Down
349	REACTOME_STAT3_NUCLEAR_EVENTS_DOWNSTREAM_OF_ALK_SIGNALING	-2.00667	-0.0172313	0.0517148	0.0448056	-0.295502	-5.66237	Down
350	REACTOME_HEME_BIOSYNTHESIS	-1.98694	-0.0117358	0.0541262	0.0469495	-0.17022	-5.70167	NoSignifi
351	REACTOME_REACTIONS_SPECIFIC_TO_THE_COMPLEX_N_GLYCAN_SYNTHESIS_PATHWAY	-1.95605	-0.0106263	0.0579935	0.0504802	0.123	-5.76242	NoSignifi
352	WP_ACETYLCHOLINE_SYNTHESIS	-1.95012	-0.0181102	0.0587099	0.051183	-0.217661	-5.77398	NoSignifi
353	REACTOME_RUNX1_REGULATES_EXPRESSION_OF_COMPONENTS_OF_TIGHT_JUNCTIONS	-1.93136	-0.0188573	0.061298	0.0534599	-0.197282	-5.8103	NoSignifi
354	BIOCARTA_D4GDI_PATHWAY	-1.91568	-0.0152386	0.0634559	0.0554276	-0.157033	-5.8404	NoSignifi
355	REACTOME_PASSIVE_TRANSPORT_BY_AQUAPORINS	-1.91094	-0.0125078	0.0641001	0.0560335	0.290665	-5.84944	NoSignifi
356	REACTOME_SENSORY_PROCESSING_OF_SOUND_BY_OUTER_HAIR_CELLS_OF_THE_COCHLEA	-1.90267	-0.00904829	0.0652753	0.0571049	-0.0280589	-5.86517	NoSignifi
357	WP_SEROTONIN_AND_ANXIETY	-1.89414	-0.0131649	0.0664822	0.058228	0.0245756	-5.88133	NoSignifi
358	REACTOME_CATION_COUPLED_CHLORIDE_COTRANSPORTERS	-1.88102	-0.0149794	0.0684162	0.0599911	-0.0946329	-5.90604	NoSignifi
359	REACTOME_PROCESSIVE_SYNTHESIS_ON_THE_LAGGING_STRAND	-1.85962	-0.0124829	0.0716931	0.0629613	-0.153916	-5.94597	NoSignifi
360	BIOCARTA_ACE2_PATHWAY	-1.8404	-0.0110359	0.0747907	0.065732	0.238342	-5.98145	NoSignifi
361	KEGG_DRUG_METABOLISM_CYTOCHROME_P450	-1.81995	-0.00705741	0.0781502	0.0687901	0.0521687	-6.0188	NoSignifi
362	REACTOME_TRANSCRIPTION_OF_E2F_TARGETS_UNDER_NEGATIVE_CONTROL_BY_DREAM_COMPLEX	-1.81062	-0.0109265	0.0797162	0.0702224	-0.218053	-6.03568	NoSignifi
363	WP_HEMATOPOIETIC_STEM_CELL_GENE_REGULATION_BY_GABP_ALPHABETA_COMPLEX	-1.75036	-0.010806	0.0905931	0.0800789	-0.276603	-6.14272	NoSignifi
364	BIOCARTA_RAB_PATHWAY	-1.72599	-0.0150684	0.0952695	0.0843733	-0.230707	-6.185	NoSignifi
365	REACTOME_CHREBP_ACTIVATES_METABOLIC_GENE_EXPRESSION	-1.70273	-0.0120468	0.0997847	0.0886414	-0.186542	-6.22477	NoSignifi
366	REACTOME_CONDENSATION_OF_PROMETAPHASE_CHROMOSOMES	-1.68797	-0.0131438	0.102818	0.0914401	-0.0872794	-6.24974	NoSignifi
367	REACTOME_DEFECTS_IN_BIOTIN_BTN_METABOLISM	-1.68303	-0.01158	0.10381	0.0923923	-0.207719	-6.25805	NoSignifi
368	REACTOME_METHYLATION	-1.6794	-0.013114	0.104563	0.0930974	-0.161278	-6.26414	NoSignifi
369	WP_MICRORNA_NETWORK_ASSOCIATED_WITH_CHRONIC_LYMPHOCYTIC_LEUKEMIA	-1.67284	-0.0212729	0.105925	0.0943819	-0.234822	-6.27511	NoSignifi
370	REACTOME_LAGGING_STRAND_SYNTHESIS	-1.66021	-0.010323	0.108664	0.0968959	-0.166609	-6.29611	NoSignifi
371	REACTOME_NUCLEOTIDE_LIKE_PURINERGIC_RECEPTORS	-1.65621	-0.00911818	0.109529	0.0977037	0.146684	-6.30273	NoSignifi
372	REACTOME_SYNTHESIS_OF_DOLICHYL_PHOSPHATE	-1.64756	-0.0135529	0.111413	0.0994664	-0.248437	-6.31698	NoSignifi
373	REACTOME_ASSEMBLY_OF_THE_ORC_COMPLEX_AT_THE_ORIGIN_OF_REPLICATION	-1.64452	-0.0124669	0.111953	0.100093	-0.195963	-6.32198	NoSignifi
374	REACTOME_NEGATIVE_REGULATION_OF_TCF_DEPENDENT_SIGNALING_BY_DVL_INTERACTING_PROTEINS	-1.64243	-0.0128831	0.112395	0.100526	-0.17232	-6.32541	NoSignifi
375	REACTOME_STRIATED_MUSCLE_CONTRACTION	-1.6319	-0.00817336	0.114724	0.102725	0.105852	-6.34261	NoSignifi
376	REACTOME_DNA_REPLICATION_INITIATION	-1.61897	-0.0138516	0.11762	0.105477	-0.131099	-6.36357	NoSignifi
377	REACTOME_LIPID_PARTICLE_ORGANIZATION	-1.60758	-0.0144338	0.120244	0.107952	0.0166507	-6.38191	NoSignifi
378	REACTOME_ACYL_CHAIN_REMODELLING_OF_PE	-1.59408	-0.00894682	0.123437	0.110943	-0.0164417	-6.40348	NoSignifi
379	REACTOME_FERTILIZATION	-1.5616	-0.00670849	0.131642	0.118407	0.298466	-6.45461	NoSignifi
380	KEGG_GLYCINE_SERINE_AND_THREONINE_METABOLISM	-1.56114	-0.00743249	0.131713	0.118515	-0.0280107	-6.45532	NoSignifi
381	REACTOME_FORMATION_OF_FIBRIN_CLOT_CLOTTING_CASCADE	-1.51726	-0.00801867	0.143187	0.129226	0.00471268	-6.52272	NoSignifi
382	WP_NUCLEAR_RECEPTORS	-1.50988	-0.00674625	0.145207	0.131098	-0.140031	-6.53386	NoSignifi
383	REACTOME_KERATINIZATION	-1.49491	-0.0086996	0.14943	0.134961	-0.071081	-6.55629	NoSignifi
384	BIOCARTA_PELP1_PATHWAY	-1.47639	-0.0137939	0.154799	0.139862	-0.297177	-6.58375	NoSignifi
385	KEGG_CIRCADIAN_RHYTHM_MAMMAL	-1.4761	-0.0103672	0.154827	0.13994	-0.265307	-6.58417	NoSignifi
386	REACTOME_RUNX2_REGULATES_BONE_DEVELOPMENT	-1.46208	-0.00742558	0.158857	0.143743	-0.173986	-6.60473	NoSignifi
387	NABA_PROTEOGLYCANS	-1.46151	-0.00551824	0.158972	0.143901	0.297316	-6.60557	NoSignifi
388	WP_ACQUIRED_PARTIAL_LIPODYSTROPHY_BARRAQUERSIMONS_SYNDROME	-1.44956	-0.0112309	0.162561	0.147204	-0.122429	-6.62291	NoSignifi
389	REACTOME_FRS_MEDIATED_FGFR3_SIGNALING	-1.42365	-0.00879925	0.170507	0.154572	-0.117343	-6.66006	NoSignifi
390	PID_BETA_CATENIN_DEG_PATHWAY	-1.40092	-0.00931796	0.177687	0.161261	-0.226926	-6.69208	NoSignifi
391	REACTOME_PEROXISOMAL_LIPID_METABOLISM	-1.39541	-0.00744373	0.179377	0.162916	-0.131146	-6.69977	NoSignifi
392	WP_GPCRS_OTHER	-1.3709	-0.00371287	0.1873	0.170428	0.277136	-6.73359	NoSignifi
393	BIOCARTA_ERBB4_PATHWAY	-1.35042	-0.0106567	0.194202	0.176904	-0.184048	-6.7614	NoSignifi
394	PID_RXR_VDR_PATHWAY	-1.34936	-0.00696468	0.194505	0.177246	-0.269178	-6.76284	NoSignifi
395	REACTOME_DOWNSTREAM_SIGNALING_OF_ACTIVATED_FGFR4	-1.34683	-0.00690191	0.195325	0.178059	-0.120074	-6.76624	NoSignifi
396	WP_SEROTONIN_AND_ANXIETYRELATED_EVENTS	-1.34529	-0.0102149	0.195796	0.178554	0.136735	-6.7683	NoSignifi
397	BIOCARTA_CTL_PATHWAY	-1.32574	-0.00971005	0.202659	0.18495	0.197319	-6.79436	NoSignifi
398	KEGG_ALANINE_ASPARTATE_AND_GLUTAMATE_METABOLISM	-1.31385	-0.00624625	0.206777	0.188918	-0.0750982	-6.81001	NoSignifi
399	REACTOME_FORMATION_OF_THE_CORNIFIED_ENVELOPE	-1.28124	-0.00773618	0.218485	0.200131	-0.0858428	-6.85223	NoSignifi
400	REACTOME_SIGNALING_BY_INSULIN_RECEPTOR	-1.22015	-0.00472982	0.241851	0.222431	-0.139006	-6.92848	NoSignifi
401	REACTOME_INTRA_GOLGI_TRAFFIC	-1.20124	-0.00514004	0.249368	0.229681	-0.250136	-6.95132	NoSignifi
402	BIOCARTA_COMP_PATHWAY	-1.18187	-0.00558433	0.257146	0.237279	0.306642	-6.97435	NoSignifi
403	REACTOME_ACETYLCHOLINE_INHIBITS_CONTRACTION_OF_OUTER_HAIR_CELLS	-1.15347	-0.00429005	0.269075	0.24874	0.455805	-7.00745	NoSignifi
404	REACTOME_FCERI_MEDIATED_CA_2_MOBILIZATION	-1.14788	-0.00543267	0.271362	0.251038	-0.0957532	-7.01386	NoSignifi
405	SA_PTEN_PATHWAY	-1.14425	-0.00747314	0.272889	0.252542	-0.307726	-7.01801	NoSignifi
406	BIOCARTA_CK1_PATHWAY	-1.13013	-0.0083353	0.278759	0.258444	-0.157059	-7.03404	NoSignifi
407	REACTOME_TRANSFERRIN_ENDOCYTOSIS_AND_RECYCLING	-1.12477	-0.00670571	0.281095	0.260705	-0.113651	-7.04006	NoSignifi
408	KEGG_GLYCOSYLPHOSPHATIDYLINOSITOL_GPI_ANCHOR_BIOSYNTHESIS	-1.12335	-0.0054094	0.281644	0.26131	-0.243166	-7.04166	NoSignifi
409	REACTOME_LONG_TERM_POTENTIATION	-1.10142	-0.00477301	0.291591	0.270735	0.1271	-7.066	NoSignifi
410	BIOCARTA_S1P_PATHWAY	-1.06996	-0.00982788	0.305808	0.284657	-0.297367	-7.10008	NoSignifi
411	REACTOME_FGFR1_LIGAND_BINDING_AND_ACTIVATION	-1.02488	-0.00433362	0.327301	0.305437	0.374708	-7.14719	NoSignifi
412	REACTOME_NEGATIVE_REGULATION_OF_TCF_DEPENDENT_SIGNALING_BY_WNT_LIGAND_ANTAGONISTS	-1.02286	-0.0053129	0.328139	0.306391	0.0272393	-7.14926	NoSignifi
413	REACTOME_POLB_DEPENDENT_LONG_PATCH_BASE_EXCISION_REPAIR	-1.01706	-0.00874935	0.330915	0.309144	-0.235149	-7.15517	NoSignifi
414	REACTOME_FORMYL_PEPTIDE_RECEPTORS_BIND_FORMYL_PEPTIDES_AND_MANY_OTHER_LIGANDS	-1.01142	-0.0117429	0.333673	0.311834	-0.138624	-7.16087	NoSignifi
415	REACTOME_PLATELET_CALCIUM_HOMEOSTASIS	-0.984775	-0.00565077	0.347121	0.324753	-0.0446561	-7.18741	NoSignifi
416	REACTOME_APEX1_INDEPENDENT_RESOLUTION_OF_AP_SITES_VIA_THE_SINGLE_NUCLEOTIDE_REPLACEMENT_PATHWAY	-0.976541	-0.00685747	0.351209	0.328815	-0.244418	-7.19547	NoSignifi
417	WP_LIVER_X_RECEPTOR_PATHWAY	-0.976006	-0.00881913	0.351366	0.32908	-0.000942896	-7.19599	NoSignifi
418	REACTOME_BIOSYNTHESIS_OF_THE_N_GLYCAN_PRECURSOR_DOLICHOL_LIPID_LINKED_OLIGOSACCHARIDE_LLO_AND_TRANSFER_TO_A_NASCENT_PROTEIN	-0.974857	-0.00311119	0.351847	0.329649	-0.137683	-7.19711	NoSignifi
419	REACTOME_HOMOLOGY_DIRECTED_REPAIR	-0.96517	-0.00311978	0.356615	0.334477	-0.146945	-7.20648	NoSignifi
420	WP_NAD_BIOSYNTHESIS_II_FROM_TRYPTOPHAN	-0.949654	-0.00480261	0.364831	0.342306	0.176789	-7.22131	NoSignifi
421	REACTOME_RUNX2_REGULATES_OSTEOBLAST_DIFFERENTIATION	-0.947998	-0.00551918	0.365465	0.343148	-0.187417	-7.22288	NoSignifi
422	WP_HOMOLOGOUS_RECOMBINATION	-0.947501	-0.00609893	0.365604	0.343401	-0.175989	-7.22335	NoSignifi
423	WP_KENNEDY_PATHWAY_FROM_SPHINGOLIPIDS	-0.939904	-0.00563957	0.369605	0.347284	-0.220631	-7.2305	NoSignifi
424	REACTOME_SHC_MEDIATED_CASCADE_FGFR3	-0.937395	-0.00612279	0.370843	0.348573	-0.0956781	-7.23285	NoSignifi
425	REACTOME_DOWNSTREAM_SIGNALING_OF_ACTIVATED_FGFR3	-0.936604	-0.00517843	0.371143	0.34898	-0.161942	-7.23359	NoSignifi
426	WP_PKCGAMMA_CALCIUM_SIGNALING_PATHWAY_IN_ATAXIA	-0.928403	-0.00471649	0.375378	0.353215	0.14998	-7.24122	NoSignifi
427	REACTOME_INHIBITION_OF_REPLICATION_INITIATION_OF_DAMAGED_DNA_BY_RB1_E2F1	-0.926353	-0.00681377	0.376375	0.35428	-0.188056	-7.24312	NoSignifi
428	SIG_CD40PATHWAYMAP	-0.91076	-0.00450674	0.384353	0.362438	-0.193016	-7.25741	NoSignifi
429	REACTOME_FACTORS_INVOLVED_IN_MEGAKARYOCYTE_DEVELOPMENT_AND_PLATELET_PRODUCTION	-0.900513	-0.00271532	0.389967	0.367864	-0.106083	-7.26667	NoSignifi
430	REACTOME_SYNTHESIS_OF_DIPHTHAMIDE_EEF2	-0.897629	-0.00775257	0.391316	0.3694	-0.228998	-7.26926	NoSignifi
431	REACTOME_IRS_MEDIATED_SIGNALLING	-0.889667	-0.00350275	0.395688	0.373661	-0.109178	-7.27636	NoSignifi
432	BIOCARTA_DICER_PATHWAY	-0.887988	-0.00827907	0.396502	0.374563	-0.370556	-7.27785	NoSignifi
433	WP_DEGRADATION_PATHWAY_OF_SPHINGOLIPIDS_INCLUDING_DISEASES	-0.875079	-0.00749574	0.403607	0.381547	-0.21908	-7.2892	NoSignifi
434	WP_TYROBP_CAUSAL_NETWORK_IN_MICROGLIA	-0.871094	-0.00241025	0.405614	0.383719	0.103246	-7.29268	NoSignifi
435	WP_MITOCHONDRIAL_FATTY_ACID_SYNTHESIS_PATHWAY	-0.856552	-0.00851768	0.412735	0.391708	-0.295315	-7.30521	NoSignifi
436	REACTOME_SIALIC_ACID_METABOLISM	-0.850931	-0.00330903	0.415722	0.394823	0.0581723	-7.31	NoSignifi
437	BIOCARTA_DNAFRAGMENT_PATHWAY	-0.836731	-0.00681489	0.423927	0.402759	-0.244565	-7.32196	NoSignifi
438	REACTOME_WNT_MEDIATED_ACTIVATION_OF_DVL	-0.82914	-0.00790347	0.427825	0.40704	-0.270339	-7.32827	NoSignifi
439	REACTOME_RRNA_PROCESSING_IN_THE_MITOCHONDRION	-0.807623	-0.00607818	0.440266	0.419322	-0.232044	-7.34584	NoSignifi
440	KEGG_BETA_ALANINE_METABOLISM	-0.769499	-0.00470525	0.463012	0.441611	-0.0933136	-7.37584	NoSignifi
441	REACTOME_TRIGLYCERIDE_CATABOLISM	-0.736765	-0.00462861	0.48295	0.461279	-0.112688	-7.40044	NoSignifi
442	REACTOME_PHASE_II_CONJUGATION_OF_COMPOUNDS	-0.6959	-0.00228433	0.508461	0.486504	-0.0331774	-7.42965	NoSignifi
443	WP_4HYDROXYTAMOXIFEN_DEXAMETHASONE_AND_RETINOIC_ACIDS_REGULATION_OF_P27_EXPRESSION	-0.687649	-0.00426161	0.513697	0.491686	-0.247158	-7.43535	NoSignifi
444	REACTOME_ESTABLISHMENT_OF_SISTER_CHROMATID_COHESION	-0.672771	-0.00549704	0.523168	0.501105	-0.295794	-7.44545	NoSignifi
445	BIOCARTA_EPHA4_PATHWAY	-0.663587	-0.00605345	0.528729	0.506966	-0.103751	-7.45157	NoSignifi
446	REACTOME_RAB_GERANYLGERANYLATION	-0.618627	-0.00283153	0.557816	0.536173	-0.113375	-7.48033	NoSignifi
447	REACTOME_MECP2_REGULATES_TRANSCRIPTION_OF_NEURONAL_LIGANDS	-0.603919	-0.00525966	0.567545	0.545908	-0.324106	-7.48931	NoSignifi
448	REACTOME_INTERLEUKIN_RECEPTOR_SHC_SIGNALING	-0.590413	-0.00293461	0.576312	0.554924	-0.0397606	-7.49735	NoSignifi
449	REACTOME_SYNTHESIS_OF_PC	-0.588522	-0.00321856	0.577427	0.556192	-0.148688	-7.49847	NoSignifi
450	WP_MEVALONATE_PATHWAY	-0.585802	-0.00576353	0.57912	0.558019	-0.229773	-7.50006	NoSignifi
451	REACTOME_TRANSPORT_OF_THE_SLBP_DEPENDANT_MATURE_MRNA	-0.572431	-0.0025986	0.587865	0.56704	-0.316399	-7.50779	NoSignifi
452	REACTOME_FRS_MEDIATED_FGFR4_SIGNALING	-0.560182	-0.0031909	0.596079	0.575365	-0.0495937	-7.51471	NoSignifi
453	REACTOME_NR1H2_NR1H3_REGULATE_GENE_EXPRESSION_TO_LIMIT_CHOLESTEROL_UPTAKE	-0.541688	-0.0059312	0.608575	0.588043	-0.23755	-7.52488	NoSignifi
454	REACTOME_PLASMA_LIPOPROTEIN_ASSEMBLY	-0.53195	-0.00365723	0.6153	0.594769	-0.094424	-7.53009	NoSignifi
455	WP_METABOLISM_OF_SPINGOLIPIDS_IN_ER_AND_GOLGI_APPARATUS	-0.527514	-0.0032002	0.618073	0.597846	-0.0484927	-7.53244	NoSignifi
456	REACTOME_NOTCH2_INTRACELLULAR_DOMAIN_REGULATES_TRANSCRIPTION	-0.505412	-0.00380376	0.632924	0.613278	-0.248415	-7.54383	NoSignifi
457	WP_FATTY_ACID_TRANSPORTERS	-0.499011	-0.00357601	0.636897	0.61778	-0.0732053	-7.54704	NoSignifi
458	REACTOME_POST_CHAPERONIN_TUBULIN_FOLDING_PATHWAY	-0.48181	-0.00405799	0.648323	0.629949	-0.145442	-7.55546	NoSignifi
459	REACTOME_POLYMERASE_SWITCHING	-0.461671	-0.00331803	0.662428	0.644325	-0.173961	-7.56494	NoSignifi
460	REACTOME_ACTIVATED_NTRK3_SIGNALS_THROUGH_PI3K	-0.447214	-0.0043741	0.67219	0.654728	0.0257757	-7.57149	NoSignifi
461	REACTOME_SYNTHESIS_OF_LEUKOTRIENES_LT_AND_EOXINS_EX	-0.431613	-0.00260655	0.683557	0.66603	0.0298699	-7.57834	NoSignifi
462	REACTOME_CYTOCHROME_C_MEDIATED_APOPTOTIC_RESPONSE	-0.421295	-0.00313351	0.691032	0.673546	-0.273338	-7.58273	NoSignifi
463	WP_1Q211_COPY_NUMBER_VARIATION_SYNDROME	-0.417794	-0.00200982	0.692937	0.676105	-0.0256186	-7.58419	NoSignifi
464	REACTOME_SIGNAL_ATTENUATION	-0.375377	-0.00321854	0.723996	0.707386	-0.312771	-7.60098	NoSignifi
465	WP_STRIATED_MUSCLE_CONTRACTION_PATHWAY	-0.365061	-0.00187774	0.731013	0.715072	0.0815118	-7.60479	NoSignifi
466	REACTOME_ARACHIDONIC_ACID_METABOLISM	-0.364851	-0.00152827	0.731013	0.715228	-0.026503	-7.60487	NoSignifi
467	REACTOME_SIGNALING_BY_TYPE_1_INSULIN_LIKE_GROWTH_FACTOR_1_RECEPTOR_IGF1R	-0.356537	-0.00136773	0.736857	0.721444	-0.126142	-7.60786	NoSignifi
468	REACTOME_P75NTR_REGULATES_AXONOGENESIS	-0.308789	-0.00303185	0.772871	0.757487	0.00553871	-7.62371	NoSignifi
469	REACTOME_ACTIVATION_OF_NOXA_AND_TRANSLOCATION_TO_MITOCHONDRIA	-0.290541	-0.00293713	0.785722	0.771407	-0.342387	-7.62917	NoSignifi
470	REACTOME_SYNTHESIS_OF_GDP_MANNOSE	-0.279929	-0.00255135	0.793185	0.779537	-0.265798	-7.63219	NoSignifi
471	REACTOME_RUNX2_REGULATES_CHONDROCYTE_MATURATION	-0.275735	-0.00223243	0.796187	0.782756	-0.101656	-7.63335	NoSignifi
472	REACTOME_INTERACTIONS_OF_VPR_WITH_HOST_CELLULAR_PROTEINS	-0.258588	-0.00125278	0.80906	0.795958	-0.290003	-7.63792	NoSignifi
473	WP_CHOLESTEROL_BIOSYNTHESIS_PATHWAY	-0.21124	-0.00166418	0.844095	0.832703	-0.247846	-7.64902	NoSignifi
474	REACTOME_STAT5_ACTIVATION_DOWNSTREAM_OF_FLT3_ITD_MUTANTS	-0.207239	-0.00178777	0.846971	0.835826	-0.164989	-7.64986	NoSignifi
475	PID_CONE_PATHWAY	-0.191714	-0.000899091	0.858688	0.847969	0.251787	-7.65295	NoSignifi
476	REACTOME_SYNTHESIS_OF_VERY_LONG_CHAIN_FATTY_ACYL_COAS	-0.18681	-0.00112842	0.861991	0.851813	-0.136168	-7.65387	NoSignifi
477	WP_NICOTINE_EFFECT_ON_DOPAMINERGIC_NEURONS	-0.174431	-0.00102233	0.870932	0.861529	0.0672841	-7.65611	NoSignifi
478	REACTOME_CREB_PHOSPHORYLATION	-0.155463	-0.00128787	0.88542	0.876459	-0.318422	-7.65923	NoSignifi
479	BIOCARTA_ATM_PATHWAY	-0.154942	-0.00102752	0.885534	0.876869	-0.218081	-7.65931	NoSignifi
480	REACTOME_SYNTHESIS_OF_5_EICOSATETRAENOIC_ACIDS	-0.148993	-0.00124642	0.889462	0.881561	-0.0124569	-7.66021	NoSignifi
481	REACTOME_BRANCHED_CHAIN_AMINO_ACID_CATABOLISM	-0.148868	-0.000808121	0.889462	0.88166	-0.212824	-7.66023	NoSignifi
482	REACTOME_DERMATAN_SULFATE_BIOSYNTHESIS	-0.126143	-0.000943454	0.907273	0.899621	-0.0652018	-7.66335	NoSignifi
483	REACTOME_UNBLOCKING_OF_NMDA_RECEPTORS_GLUTAMATE_BINDING_AND_ACTIVATION	-0.119178	-0.000512599	0.911905	0.905136	0.168752	-7.6642	NoSignifi
484	WP_METHIONINE_METABOLISM_LEADING_TO_SULFUR_AMINO_ACIDS_AND_RELATED_DISORDERS	-0.107931	-0.000850593	0.920037	0.914052	-0.0479979	-7.66548	NoSignifi
485	WP_IMATINIB_AND_CHRONIC_MYELOID_LEUKEMIA	-0.100798	-0.000564742	0.925332	0.919712	-0.0901718	-7.66622	NoSignifi
486	REACTOME_MITOCHONDRIAL_FATTY_ACID_BETA_OXIDATION	-0.0983239	-0.000503244	0.926993	0.921677	-0.110948	-7.66646	NoSignifi
487	REACTOME_SENSORY_PERCEPTION_OF_TASTE	-0.0682738	-0.000246693	0.949734	0.945569	0.266975	-7.66896	NoSignifi
488	REACTOME_RHO_GTPASES_ACTIVATE_NADPH_OXIDASES	-0.0514945	-0.000309878	0.962504	0.958932	-0.165824	-7.66996	NoSignifi
489	BIOCARTA_CD40_PATHWAY	-0.0471153	-0.000347178	0.965353	0.962422	-0.218722	-7.67018	NoSignifi
490	REACTOME_IRON_UPTAKE_AND_TRANSPORT	-0.0433993	-0.000246385	0.967734	0.965384	-0.1262	-7.67035	NoSignifi
491	BIOCARTA_FREE_PATHWAY	-0.0349365	-0.000292091	0.974103	0.972131	-0.223623	-7.67068	NoSignifi
492	REACTOME_AFLATOXIN_ACTIVATION_AND_DETOXIFICATION	-0.0343448	-0.000230137	0.974246	0.972603	-0.0565962	-7.6707	NoSignifi
493	WP_IRON_METABOLISM_IN_PLACENTA	-0.0203643	-0.000139877	0.985082	0.983753	-0.107112	-7.67108	NoSignifi
494	REACTOME_NEGATIVE_REGULATION_OF_FGFR2_SIGNALING	-0.0133945	-7.84105e-05	0.990316	0.989313	-0.144479	-7.6712	NoSignifi
495	REACTOME_ELEVATION_OF_CYTOSOLIC_CA2_LEVELS	-0.00966446	-6.96277e-05	0.992624	0.992289	-0.0854342	-7.67124	NoSignifi
496	REACTOME_NEGATIVE_FEEDBACK_REGULATION_OF_MAPK_PATHWAY	0.00181927	1.84102e-05	0.998548	0.998548	-0.295865	-7.67129	NoSignifi
497	REACTOME_SYNTHESIS_OF_BILE_ACIDS_AND_BILE_SALTS_VIA_7ALPHA_HYDROXYCHOLESTEROL	0.010961	6.69274e-05	0.991924	0.991255	-0.0981286	-7.67123	NoSignifi
498	REACTOME_IRF3_MEDIATED_ACTIVATION_OF_TYPE_1_IFN	0.0433184	0.000503169	0.967734	0.965448	-0.143646	-7.67035	NoSignifi
499	REACTOME_ACYL_CHAIN_REMODELLING_OF_PS	0.0497574	0.000286244	0.963567	0.960316	0.0228665	-7.67005	NoSignifi
500	KEGG_HISTIDINE_METABOLISM	0.0626902	0.0003262	0.953876	0.950014	-0.116446	-7.66933	NoSignifi
501	REACTOME_SYNTHESIS_OF_PIPS_AT_THE_ER_MEMBRANE	0.0716261	0.000591079	0.947375	0.942901	-0.286831	-7.66873	NoSignifi
502	REACTOME_METABOLIC_DISORDERS_OF_BIOLOGICAL_OXIDATION_ENZYMES	0.0754807	0.00033084	0.944614	0.939833	-0.0377461	-7.66845	NoSignifi
503	REACTOME_ACYL_CHAIN_REMODELLING_OF_PI	0.0837394	0.000594412	0.93833	0.933265	-0.0392925	-7.66779	NoSignifi
504	KEGG_OLFACTORY_TRANSDUCTION	0.10782	0.00032308	0.920037	0.91414	0.215669	-7.66549	NoSignifi
505	WP_FGFR3_SIGNALING_IN_CHONDROCYTE_PROLIFERATION_AND_TERMINAL_DIFFERENTIATION	0.116694	0.00067001	0.913577	0.907104	-0.185978	-7.66449	NoSignifi
506	REACTOME_TYSND1_CLEAVES_PEROXISOMAL_PROTEINS	0.119264	0.0010741	0.911905	0.905068	-0.289094	-7.66419	NoSignifi
507	REACTOME_ASSEMBLY_AND_CELL_SURFACE_PRESENTATION_OF_NMDA_RECEPTORS	0.122472	0.000570243	0.909895	0.902527	0.00761228	-7.6638	NoSignifi
508	REACTOME_STIMULI_SENSING_CHANNELS	0.15159	0.000470424	0.887901	0.879513	-0.0111578	-7.65982	NoSignifi
509	REACTOME_MEIOSIS	0.169303	0.000691341	0.874709	0.865561	-0.141119	-7.65699	NoSignifi
510	KEGG_GLYCOSPHINGOLIPID_BIOSYNTHESIS_GLOBO_SERIES	0.179662	0.000895478	0.867075	0.857421	0.0716069	-7.65518	NoSignifi
511	REACTOME_CA_DEPENDENT_EVENTS	0.181198	0.000717163	0.86615	0.856215	-0.0716456	-7.65491	NoSignifi
512	WP_FAMILIAL_HYPERLIPIDEMIA_TYPE_2	0.189379	0.00120659	0.860247	0.849799	0.00691361	-7.65339	NoSignifi
513	REACTOME_SIGNALING_BY_MRAS_COMPLEX_MUTANTS	0.197466	0.00190012	0.85442	0.843466	-0.198846	-7.65183	NoSignifi
514	REACTOME_TRIF_MEDIATED_PROGRAMMED_CELL_DEATH	0.211852	0.00129458	0.843899	0.832226	0.109634	-7.64889	NoSignifi
515	REACTOME_RETROGRADE_NEUROTROPHIN_SIGNALLING	0.213079	0.00183758	0.843217	0.831269	-0.186423	-7.64863	NoSignifi
516	WP_NOCGMPPKG_MEDIATED_NEUROPROTECTION	0.222181	0.000894238	0.836309	0.824176	-0.000516955	-7.64666	NoSignifi
517	KEGG_GLYCOSPHINGOLIPID_BIOSYNTHESIS_GANGLIO_SERIES	0.224308	0.00105662	0.834916	0.822521	0.0604821	-7.64618	NoSignifi
518	REACTOME_TRAFFICKING_AND_PROCESSING_OF_ENDOSOMAL_TLR	0.233823	0.00207439	0.827692	0.815126	-0.186972	-7.64401	NoSignifi
519	REACTOME_SLC_TRANSPORTER_DISORDERS	0.235703	0.000660742	0.826494	0.813667	-0.112826	-7.64357	NoSignifi
520	REACTOME_GLUTATHIONE_CONJUGATION	0.250675	0.00136881	0.814993	0.80207	-0.103861	-7.63993	NoSignifi
521	WP_GENE_REGULATORY_NETWORK_MODELLING_SOMITOGENESIS	0.265218	0.00207521	0.80414	0.790846	-0.0629252	-7.63619	NoSignifi
522	REACTOME_REGULATION_OF_GLYCOLYSIS_BY_FRUCTOSE_2_6_BISPHOSPHATE_METABOLISM	0.280137	0.00231592	0.793185	0.779377	-0.168117	-7.63213	NoSignifi
523	REACTOME_TRANSLESION_SYNTHESIS_BY_POLH	0.282818	0.00223119	0.791473	0.777321	-0.181326	-7.63138	NoSignifi
524	REACTOME_TRNA_MODIFICATION_IN_THE_MITOCHONDRION	0.290918	0.00227319	0.785698	0.771119	-0.266182	-7.62906	NoSignifi
525	REACTOME_GAMMA_CARBOXYLATION_HYPUSINE_FORMATION_AND_ARYLSULFATASE_ACTIVATION	0.292871	0.00122626	0.784446	0.769626	-0.143321	-7.62849	NoSignifi
526	REACTOME_OVARIAN_TUMOR_DOMAIN_PROTEASES	0.301667	0.00164995	0.77787	0.762911	-0.204139	-7.62588	NoSignifi
527	SA_CASPASE_CASCADE	0.304621	0.00180368	0.775842	0.76066	-0.244199	-7.62499	NoSignifi
528	REACTOME_DEPOSITION_OF_NEW_CENPA_CONTAINING_NUCLEOSOMES_AT_THE_CENTROMERE	0.31835	0.00169847	0.765725	0.750224	-0.127446	-7.62072	NoSignifi
529	REACTOME_CLASS_A_1_RHODOPSIN_LIKE_RECEPTORS	0.347447	0.00077875	0.743564	0.728261	0.308085	-7.61105	NoSignifi
530	REACTOME_SYNTHESIS_OF_GLYCOSYLPHOSPHATIDYLINOSITOL_GPI	0.35751	0.00196181	0.736367	0.720716	-0.254015	-7.60751	NoSignifi
531	REACTOME_NITRIC_OXIDE_STIMULATES_GUANYLATE_CYCLASE	0.36969	0.00129725	0.727826	0.71162	0.406741	-7.60309	NoSignifi
532	REACTOME_MECP2_REGULATES_NEURONAL_RECEPTORS_AND_CHANNELS	0.374187	0.00231508	0.724652	0.708271	-0.244024	-7.60142	NoSignifi
533	REACTOME_IRAK4_DEFICIENCY_TLR2_4	0.383589	0.00300745	0.718004	0.70129	-0.113786	-7.59787	NoSignifi
534	WP_ANTIVIRAL_AND_ANTIINFLAMMATORY_EFFECTS_OF_NRF2_ON_SARSCOV2_PATHWAY	0.389348	0.00182908	0.713884	0.697025	-0.0556846	-7.59565	NoSignifi
535	WP_ETHANOL_EFFECTS_ON_HISTONE_MODIFICATIONS	0.402824	0.00191665	0.703946	0.687084	-0.202018	-7.59032	NoSignifi
536	REACTOME_METALLOPROTEASE_DUBS	0.418691	0.00304984	0.692504	0.675449	-0.242639	-7.58382	NoSignifi
537	KEGG_GLYCOSAMINOGLYCAN_DEGRADATION	0.420239	0.00224204	0.691584	0.674318	-0.132011	-7.58317	NoSignifi
538	REACTOME_HDMS_DEMETHYLATE_HISTONES	0.457291	0.0027743	0.664968	0.647469	-0.279364	-7.56695	NoSignifi
539	WP_BIOMARKERS_FOR_UREA_CYCLE_DISORDERS	0.460375	0.00342976	0.662923	0.645254	-0.0295849	-7.56553	NoSignifi
540	REACTOME_GLUCURONIDATION	0.460573	0.00277686	0.662923	0.645113	0.168184	-7.56544	NoSignifi
541	REACTOME_HDL_ASSEMBLY	0.462783	0.00357744	0.661838	0.643528	-0.109657	-7.56442	NoSignifi
542	REACTOME_HORMONE_LIGAND_BINDING_RECEPTORS	0.474957	0.00150684	0.653115	0.634826	0.421526	-7.55873	NoSignifi
543	WP_PROSTAGLANDIN_AND_LEUKOTRIENE_METABOLISM_IN_SENESCENCE	0.481877	0.00214343	0.648323	0.629901	-0.0367048	-7.55542	NoSignifi
544	REACTOME_INOSITOL_PHOSPHATE_METABOLISM	0.484118	0.00188211	0.647085	0.62831	-0.0675396	-7.55434	NoSignifi
545	PID_ERBB4_PATHWAY	0.486465	0.00245334	0.645595	0.626645	-0.232975	-7.55321	NoSignifi
546	REACTOME_TRANSPORT_OF_MATURE_MRNAS_DERIVED_FROM_INTRONLESS_TRANSCRIPTS	0.498716	0.00211867	0.636897	0.617988	-0.321774	-7.54719	NoSignifi
547	BIOCARTA_TALL1_PATHWAY	0.503147	0.00308524	0.634124	0.614869	-0.126445	-7.54497	NoSignifi
548	REACTOME_FREE_FATTY_ACIDS_REGULATE_INSULIN_SECRETION	0.504935	0.0034362	0.633049	0.613613	-0.0844399	-7.54407	NoSignifi
549	REACTOME_CHYLOMICRON_ASSEMBLY	0.507443	0.00510618	0.631672	0.611852	-0.0293008	-7.5428	NoSignifi
550	REACTOME_CGMP_EFFECTS	0.510172	0.00205305	0.629916	0.609939	0.406121	-7.54142	NoSignifi
551	REACTOME_ACTIVATION_OF_PPARGC1A_PGC_1ALPHA_BY_PHOSPHORYLATION	0.510299	0.00333786	0.629916	0.609851	-0.137254	-7.54135	NoSignifi
552	REACTOME_INTERACTION_BETWEEN_L1_AND_ANKYRINS	0.517338	0.00268394	0.625178	0.604929	0.129562	-7.53774	NoSignifi
553	WP_MITOCHONDRIAL_COMPLEX_II_ASSEMBLY	0.53168	0.00441072	0.6153	0.594957	-0.291373	-7.53024	NoSignifi
554	REACTOME_CREATINE_METABOLISM	0.546685	0.00456849	0.605228	0.584604	-0.166983	-7.52216	NoSignifi
555	BIOCARTA_IL3_PATHWAY	0.55872	0.00392238	0.596904	0.576363	-0.238724	-7.51553	NoSignifi
556	WP_GANGLIO_SPHINGOLIPID_METABOLISM	0.562916	0.00289203	0.594356	0.573502	0.0472705	-7.51318	NoSignifi
557	WP_SPHINGOLIPID_METABOLISM_IN_SENESCENCE	0.579863	0.00309356	0.582862	0.562017	-0.18405	-7.50351	NoSignifi
558	REACTOME_ETHANOL_OXIDATION	0.5826	0.00397807	0.581152	0.560173	0.00912068	-7.50193	NoSignifi
559	WP_INTRACELLULAR_TRAFFICKING_PROTEINS_INVOLVED_IN_CMT_NEUROPATHY	0.595119	0.00390799	0.573242	0.551774	-0.143276	-7.49457	NoSignifi
560	REACTOME_TRANSPORT_OF_CONNEXONS_TO_THE_PLASMA_MEMBRANE	0.597974	0.00582456	0.571461	0.549867	-0.130846	-7.49287	NoSignifi
561	WP_CANCER_IMMUNOTHERAPY_BY_CTLA4_BLOCKADE	0.610292	0.00468237	0.563346	0.541679	-0.139806	-7.48544	NoSignifi
562	BIOCARTA_TERC_PATHWAY	0.635834	0.00564613	0.546275	0.524895	-0.345678	-7.46956	NoSignifi
563	WP_SPHINGOLIPID_PATHWAY	0.645911	0.00362402	0.53965	0.518348	-0.181065	-7.46312	NoSignifi
564	REACTOME_NOSTRIN_MEDIATED_ENOS_TRAFFICKING	0.653457	0.00761167	0.534763	0.513473	-0.175789	-7.45823	NoSignifi
565	BIOCARTA_NO1_PATHWAY	0.658429	0.00424785	0.531618	0.510274	-0.0375267	-7.45497	NoSignifi
566	REACTOME_ACTIVATED_TAK1_MEDIATES_P38_MAPK_ACTIVATION	0.66128	0.00455559	0.529898	0.508444	-0.209757	-7.45309	NoSignifi
567	REACTOME_VITAMIN_B5_PANTOTHENATE_METABOLISM	0.662031	0.00386055	0.529583	0.507963	-0.0950791	-7.4526	NoSignifi
568	BIOCARTA_BIOPEPTIDES_PATHWAY	0.663977	0.00411131	0.528655	0.506717	-0.226858	-7.45131	NoSignifi
569	REACTOME_SHC_MEDIATED_CASCADE_FGFR4	0.665718	0.00398795	0.527679	0.505603	-0.0173946	-7.45016	NoSignifi
570	REACTOME_REDUCTION_OF_CYTOSOLIC_CA_LEVELS	0.674909	0.00570896	0.521933	0.499745	-0.0557377	-7.44401	NoSignifi
571	WP_INTERLEUKIN1_IL1_STRUCTURAL_PATHWAY	0.709931	0.0033474	0.499499	0.477759	-0.252662	-7.41981	NoSignifi
572	WP_GDNFRET_SIGNALING_AXIS	0.713579	0.00384257	0.497312	0.475501	0.0371866	-7.41722	NoSignifi
573	REACTOME_HDL_CLEARANCE	0.714495	0.00693065	0.496895	0.474934	0.0527942	-7.41657	NoSignifi
574	REACTOME_ALPHA_LINOLENIC_OMEGA3_AND_LINOLEIC_OMEGA6_ACID_METABOLISM	0.730366	0.0053164	0.486862	0.46518	-0.195906	-7.40512	NoSignifi
575	REACTOME_GPCR_LIGAND_BINDING	0.756371	0.00121939	0.470721	0.44944	0.272977	-7.38583	NoSignifi
576	SA_G2_AND_M_PHASES	0.76166	0.00624143	0.467573	0.446277	-0.171158	-7.38183	NoSignifi
577	REACTOME_SIGNALING_BY_LEPTIN	0.765066	0.0059086	0.46561	0.444246	-0.204785	-7.37923	NoSignifi
578	REACTOME_NEGATIVE_REGULATION_OF_FGFR1_SIGNALING	0.774509	0.00458312	0.460064	0.438644	-0.139654	-7.37198	NoSignifi
579	PID_CD40_PATHWAY	0.782635	0.0043963	0.455203	0.433856	-0.216333	-7.36567	NoSignifi
580	REACTOME_SYNTHESIS_OF_BILE_ACIDS_AND_BILE_SALTS_VIA_27_HYDROXYCHOLESTEROL	0.789977	0.00604959	0.450851	0.429555	-0.155714	-7.3599	NoSignifi
581	KEGG_HOMOLOGOUS_RECOMBINATION	0.817732	0.00408729	0.434333	0.413525	-0.0783063	-7.33764	NoSignifi
582	KEGG_LIMONENE_AND_PINENE_DEGRADATION	0.819231	0.00722711	0.433588	0.412669	-0.161949	-7.33642	NoSignifi
583	REACTOME_NEGATIVE_REGULATION_OF_FGFR3_SIGNALING	0.833176	0.00528575	0.42558	0.404761	-0.150608	-7.32492	NoSignifi
584	BIOCARTA_PKC_PATHWAY	0.834576	0.00785241	0.424901	0.403972	-0.230521	-7.32375	NoSignifi
585	REACTOME_NEGATIVE_REGULATION_OF_FGFR4_SIGNALING	0.834966	0.0049332	0.424821	0.403752	-0.131714	-7.32343	NoSignifi
586	REACTOME_DISEASES_OF_CARBOHYDRATE_METABOLISM	0.855119	0.00524246	0.413423	0.392501	-0.120157	-7.30643	NoSignifi
587	REACTOME_REGULATION_OF_TP53_ACTIVITY_THROUGH_METHYLATION	0.857681	0.00617834	0.412224	0.391084	-0.261748	-7.30424	NoSignifi
588	WP_PROTEOGLYCAN_BIOSYNTHESIS	0.85909	0.00451326	0.411551	0.390307	-0.197945	-7.30304	NoSignifi
589	PID_TCR_RAS_PATHWAY	0.860886	0.00614843	0.410653	0.389316	-0.242711	-7.3015	NoSignifi
590	REACTOME_NEF_MEDIATED_CD4_DOWN_REGULATION	0.861923	0.00725648	0.410197	0.388746	-0.169745	-7.30061	NoSignifi
591	WP_DEVELOPMENT_OF_PULMONARY_DENDRITIC_CELLS_AND_MACROPHAGE_SUBSETS	0.863754	0.005682	0.40928	0.387739	0.0675742	-7.29903	NoSignifi
592	KEGG_PANTOTHENATE_AND_COA_BIOSYNTHESIS	0.86595	0.00485823	0.408153	0.386534	0.0628835	-7.29713	NoSignifi
593	REACTOME_MITOCHONDRIAL_FATTY_ACID_BETA_OXIDATION_OF_SATURATED_FATTY_ACIDS	0.869023	0.0073909	0.40652	0.38485	-0.159397	-7.29447	NoSignifi
594	REACTOME_GROWTH_HORMONE_RECEPTOR_SIGNALING	0.869996	0.00538027	0.406104	0.384319	-0.244856	-7.29363	NoSignifi
595	REACTOME_WNT5A_DEPENDENT_INTERNALIZATION_OF_FZD4	0.872938	0.00648868	0.404695	0.382713	-0.121799	-7.29107	NoSignifi
596	WP_STEROID_BIOSYNTHESIS	0.880694	0.00891545	0.400526	0.3785	-0.163653	-7.28428	NoSignifi
597	REACTOME_COPI_DEPENDENT_GOLGI_TO_ER_RETROGRADE_TRAFFIC	0.899511	0.00360178	0.390393	0.368397	-0.119262	-7.26757	NoSignifi
598	REACTOME_SIRT1_NEGATIVELY_REGULATES_RRNA_EXPRESSION	0.911526	0.00787497	0.384063	0.362035	-0.220393	-7.25671	NoSignifi
599	WP_IRINOTECAN_PATHWAY	0.915031	0.00590022	0.382245	0.360192	0.00659872	-7.25352	NoSignifi
600	REACTOME_PREVENTION_OF_PHAGOSOMAL_LYSOSOMAL_FUSION	0.91531	0.0109723	0.382226	0.360046	-0.216421	-7.25327	NoSignifi
601	REACTOME_ACTIVATED_NTRK2_SIGNALS_THROUGH_FYN	0.920879	0.00845884	0.379268	0.357131	-0.0345542	-7.24816	NoSignifi
602	REACTOME_METALLOTHIONEINS_BIND_METALS	0.9314	0.00970887	0.373864	0.351664	-0.11857	-7.23844	NoSignifi
603	REACTOME_FORMATION_OF_APOPTOSOME	0.94806	0.00780188	0.365465	0.343116	-0.256562	-7.22282	NoSignifi
604	REACTOME_SUMOYLATION_OF_DNA_REPLICATION_PROTEINS	0.96549	0.00415996	0.356573	0.334317	-0.245795	-7.20618	NoSignifi
605	REACTOME_TRISTETRAPROLIN_TTP_ZFP36_BINDS_AND_DESTABILIZES_MRNA	0.969938	0.00645269	0.354331	0.332095	-0.305507	-7.20188	NoSignifi
606	REACTOME_CROSSLINKING_OF_COLLAGEN_FIBRILS	0.981338	0.00522734	0.348803	0.326444	0.139949	-7.19078	NoSignifi
607	REACTOME_ERYTHROCYTES_TAKE_UP_CARBON_DIOXIDE_AND_RELEASE_OXYGEN	0.996894	0.00637213	0.340918	0.318834	0.0430381	-7.17543	NoSignifi
608	REACTOME_CONDENSATION_OF_PROPHASE_CHROMOSOMES	1.00976	0.00724713	0.334404	0.312629	-0.211161	-7.16255	NoSignifi
609	PID_CDC42_REG_PATHWAY	1.02276	0.00532108	0.328139	0.30644	-0.169503	-7.14936	NoSignifi
610	BIOCARTA_SALMONELLA_PATHWAY	1.02768	0.0142928	0.326009	0.304121	-0.17331	-7.14433	NoSignifi
611	WP_FBXL10_ENHANCEMENT_OF_MAPERK_SIGNALING_IN_DIFFUSE_LARGE_BCELL_LYMPHOMA	1.02835	0.0074908	0.325789	0.303806	-0.283707	-7.14365	NoSignifi
612	REACTOME_TELOMERE_EXTENSION_BY_TELOMERASE	1.03833	0.00524846	0.320895	0.299134	-0.146886	-7.13335	NoSignifi
613	REACTOME_ACTIVATED_NTRK3_SIGNALS_THROUGH_RAS	1.0406	0.00907744	0.31988	0.29808	-0.21893	-7.131	NoSignifi
614	REACTOME_SMALL_INTERFERING_RNA_SIRNA_BIOGENESIS	1.06673	0.00771257	0.30715	0.286114	-0.340348	-7.10352	NoSignifi
615	REACTOME_ACTIVATION_OF_GENE_EXPRESSION_BY_SREBF_SREBP	1.06771	0.00544643	0.306784	0.285669	-0.271905	-7.10248	NoSignifi
616	REACTOME_TRAFFICKING_OF_GLUR2_CONTAINING_AMPA_RECEPTORS	1.07364	0.00620074	0.304144	0.283006	-0.0447648	-7.09615	NoSignifi
617	REACTOME_EXPORT_OF_VIRAL_RIBONUCLEOPROTEINS_FROM_NUCLEUS	1.08721	0.0053947	0.297758	0.276963	-0.308121	-7.08151	NoSignifi
618	BIOCARTA_STATHMIN_PATHWAY	1.08921	0.00647874	0.296919	0.276082	-0.0665734	-7.07935	NoSignifi
619	WP_15Q112_COPY_NUMBER_VARIATION_SYNDROME	1.09346	0.00816428	0.295017	0.274214	-0.285714	-7.07472	NoSignifi
620	BIOCARTA_ARENRF2_PATHWAY	1.09715	0.00751458	0.293382	0.272596	-0.220386	-7.07068	NoSignifi
621	WP_MIR124_PREDICTED_INTERACTIONS_WITH_CELL_CYCLE_AND_DIFFERENTIATION	1.09856	0.0109034	0.292825	0.271979	-0.265228	-7.06913	NoSignifi
622	WP_HOSTPATHOGEN_INTERACTION_OF_HUMAN_CORONAVIRUSES_MAPK_SIGNALING	1.10393	0.00638123	0.290519	0.269642	-0.235169	-7.06323	NoSignifi
623	REACTOME_COBALAMIN_CBL_VITAMIN_B12_TRANSPORT_AND_METABOLISM	1.13722	0.00709641	0.275649	0.255468	-0.110586	-7.02602	NoSignifi
624	REACTOME_INTRAFLAGELLAR_TRANSPORT	1.14012	0.00580761	0.27444	0.254255	-0.121749	-7.02271	NoSignifi
625	REACTOME_METABOLISM_OF_COFACTORS	1.14087	0.00720845	0.274207	0.253947	-0.163842	-7.02187	NoSignifi
626	REACTOME_NECTIN_NECL_TRANS_HETERODIMERIZATION	1.14378	0.0109212	0.273001	0.252738	-0.0638258	-7.01855	NoSignifi
627	REACTOME_METABOLISM_OF_NITRIC_OXIDE_NOS3_ACTIVATION_AND_REGULATION	1.15039	0.00908982	0.270344	0.250004	-0.210008	-7.01098	NoSignifi
628	BIOCARTA_RELA_PATHWAY	1.15685	0.00766426	0.267675	0.247355	-0.249813	-7.00355	NoSignifi
629	REACTOME_FATTY_ACYL_COA_BIOSYNTHESIS	1.15989	0.00558291	0.266431	0.246116	-0.152167	-7.00004	NoSignifi
630	REACTOME_LEUKOTRIENE_RECEPTORS	1.17593	0.0129764	0.259518	0.239642	-0.120345	-6.98133	NoSignifi
631	BIOCARTA_GH_PATHWAY	1.17642	0.00642107	0.259404	0.239449	-0.228555	-6.98077	NoSignifi
632	REACTOME_LYSOSPHINGOLIPID_AND_LPA_RECEPTORS	1.18202	0.00653929	0.257146	0.237219	0.0630971	-6.97417	NoSignifi
633	REACTOME_INWARDLY_RECTIFYING_K_CHANNELS	1.19037	0.00560604	0.253693	0.233921	0.148908	-6.96429	NoSignifi
634	REACTOME_GOLGI_CISTERNAE_PERICENTRIOLAR_STACK_REORGANIZATION	1.19218	0.0095358	0.253016	0.233212	-0.220668	-6.96214	NoSignifi
635	WP_CEREBRAL_ORGANIC_ACIDURIAS_INCLUDING_DISEASES	1.19774	0.0119193	0.25075	0.231038	-0.176008	-6.9555	NoSignifi
636	REACTOME_METAL_SEQUESTRATION_BY_ANTIMICROBIAL_PROTEINS	1.21078	0.0151336	0.245462	0.226001	-0.0134255	-6.93984	NoSignifi
637	WP_TRANSSULFURATION_PATHWAY	1.2119	0.0086685	0.245087	0.225573	-0.24744	-6.93849	NoSignifi
638	PID_TCR_JNK_PATHWAY	1.21565	0.00778891	0.243618	0.224138	-0.167205	-6.93394	NoSignifi
639	BIOCARTA_TOLL_PATHWAY	1.22557	0.00747992	0.23971	0.220381	-0.26069	-6.92186	NoSignifi
640	REACTOME_PTK6_REGULATES_RTKS_AND_THEIR_EFFECTORS_AKT1_AND_DOK1	1.23098	0.011897	0.237591	0.218353	-0.180003	-6.91523	NoSignifi
641	PID_WNT_SIGNALING_PATHWAY	1.2323	0.00552129	0.237143	0.217861	-0.0169376	-6.91361	NoSignifi
642	REACTOME_SYNTHESIS_OF_BILE_ACIDS_AND_BILE_SALTS	1.24675	0.00567342	0.231406	0.212513	-0.131548	-6.89574	NoSignifi
643	REACTOME_TRIGLYCERIDE_METABOLISM	1.24871	0.00637209	0.230709	0.211794	-0.103039	-6.8933	NoSignifi
644	BIOCARTA_AKAP95_PATHWAY	1.25065	0.0105207	0.230019	0.211083	-0.164809	-6.89087	NoSignifi
645	REACTOME_NOTCH3_INTRACELLULAR_DOMAIN_REGULATES_TRANSCRIPTION	1.26856	0.00681169	0.223058	0.204621	-0.209474	-6.86837	NoSignifi
646	BIOCARTA_PLC_PATHWAY	1.27152	0.00996603	0.22199	0.203566	-0.0939181	-6.86461	NoSignifi
647	REACTOME_REGULATION_OF_TP53_EXPRESSION_AND_DEGRADATION	1.27348	0.00663922	0.221311	0.202869	-0.21809	-6.86212	NoSignifi
648	REACTOME_DAG_AND_IP3_SIGNALING	1.27513	0.00504101	0.220757	0.202286	-0.0831383	-6.86003	NoSignifi
649	REACTOME_REGULATION_OF_PYRUVATE_DEHYDROGENASE_PDH_COMPLEX	1.28477	0.00848294	0.217216	0.198895	-0.231969	-6.84771	NoSignifi
650	WP_AUTOPHAGY	1.28865	0.00651214	0.215819	0.197542	-0.238715	-6.84273	NoSignifi
651	REACTOME_FATTY_ACID_METABOLISM	1.28909	0.00356202	0.215729	0.197388	-0.093244	-6.84216	NoSignifi
652	REACTOME_UPTAKE_AND_FUNCTION_OF_ANTHRAX_TOXINS	1.2957	0.0117657	0.21331	0.195102	-0.247701	-6.83365	NoSignifi
653	BIOCARTA_ERAD_PATHWAY	1.30116	0.00863729	0.211335	0.193225	-0.205339	-6.82657	NoSignifi
654	WP_IL1_SIGNALING_PATHWAY	1.31201	0.00593481	0.207381	0.18954	-0.228063	-6.81243	NoSignifi
655	REACTOME_REGULATION_OF_BETA_CELL_DEVELOPMENT	1.32276	0.00641185	0.203592	0.185939	-0.155567	-6.7983	NoSignifi
656	WP_GLYCOSYLATION_AND_RELATED_CONGENITAL_DEFECTS	1.32462	0.00699345	0.202988	0.185319	-0.243913	-6.79583	NoSignifi
657	PID_TNF_PATHWAY	1.32732	0.00626464	0.20216	0.184427	-0.235361	-6.79227	NoSignifi
658	BIOCARTA_PEPI_PATHWAY	1.3544	0.0189118	0.192876	0.175631	-0.0811102	-6.75603	NoSignifi
659	REACTOME_SYNTHESIS_OF_SUBSTRATES_IN_N_GLYCAN_BIOSYTHESIS	1.36873	0.004691	0.187976	0.171106	-0.12229	-6.73656	NoSignifi
660	WP_HEME_BIOSYNTHESIS	1.37387	0.00986991	0.186354	0.169505	-0.229763	-6.72953	NoSignifi
661	REACTOME_ALPHA_PROTEIN_KINASE_1_SIGNALING_PATHWAY	1.38351	0.0129656	0.183155	0.166533	-0.181881	-6.71628	NoSignifi
662	WP_COMPLEMENT_ACTIVATION	1.38357	0.00629422	0.183155	0.166513	0.260396	-6.71618	NoSignifi
663	KEGG_BASAL_CELL_CARCINOMA	1.39163	0.00520851	0.180567	0.164058	-0.0451079	-6.70503	NoSignifi
664	BIOCARTA_LECTIN_PATHWAY	1.39715	0.00495131	0.178868	0.162393	0.436358	-6.69735	NoSignifi
665	WP_MITOCHONDRIAL_GENE_EXPRESSION	1.40699	0.00753869	0.175761	0.159454	-0.184278	-6.68358	NoSignifi
666	BIOCARTA_VITCB_PATHWAY	1.41793	0.0117323	0.172277	0.156235	-0.0238567	-6.66816	NoSignifi
667	REACTOME_RESOLUTION_OF_AP_SITES_VIA_THE_MULTIPLE_NUCLEOTIDE_PATCH_REPLACEMENT_PATHWAY	1.43339	0.00817225	0.167479	0.151771	-0.198309	-6.64618	NoSignifi
668	REACTOME_TRANSCRIPTIONAL_REGULATION_BY_MECP2	1.44479	0.00558584	0.163977	0.148542	-0.209414	-6.62981	NoSignifi
669	WP_ENDOTHELIN_PATHWAYS	1.46574	0.00832521	0.157809	0.142742	-0.0947028	-6.59938	NoSignifi
670	REACTOME_MULTIFUNCTIONAL_ANION_EXCHANGERS	1.466	0.00919483	0.157791	0.142672	0.382312	-6.599	NoSignifi
671	REACTOME_DEFECTS_OF_CONTACT_ACTIVATION_SYSTEM_CAS_AND_KALLIKREIN_KININ_SYSTEM_KKS	1.53276	0.0118946	0.138954	0.125358	-0.139551	-6.49912	NoSignifi
672	WP_NANOMATERIAL_INDUCED_APOPTOSIS	1.54113	0.00949358	0.136733	0.123309	-0.21897	-6.48629	NoSignifi
673	REACTOME_ACTIVATED_NTRK2_SIGNALS_THROUGH_PI3K	1.54128	0.0147143	0.136733	0.123272	-0.248886	-6.48606	NoSignifi
674	REACTOME_LIPOPHAGY	1.54237	0.0133334	0.136501	0.123008	-0.153466	-6.48438	NoSignifi
675	REACTOME_GLYCOGEN_STORAGE_DISEASES	1.5439	0.0149655	0.136139	0.122636	-0.121978	-6.48202	NoSignifi
676	WP_MELATONIN_METABOLISM_AND_EFFECTS	1.5486	0.00721727	0.134931	0.121502	-0.186785	-6.47477	NoSignifi
677	REACTOME_INSULIN_RECEPTOR_RECYCLING	1.55465	0.0105744	0.133374	0.120055	-0.150903	-6.46542	NoSignifi
678	WP_CONSTITUTIVE_ANDROSTANE_RECEPTOR_PATHWAY	1.58184	0.00839856	0.126467	0.113709	-0.142725	-6.42286	NoSignifi
679	REACTOME_RECOGNITION_OF_DNA_DAMAGE_BY_PCNA_CONTAINING_REPLICATION_COMPLEX	1.59685	0.0105795	0.122794	0.110324	-0.187459	-6.39907	NoSignifi
680	WP_MIR517_RELATIONSHIP_WITH_ARCN1_AND_USP1	1.6064	0.0182457	0.120486	0.10821	-0.31855	-6.3838	NoSignifi
681	REACTOME_MUSCARINIC_ACETYLCHOLINE_RECEPTORS	1.61004	0.0114207	0.119689	0.107413	0.390302	-6.37796	NoSignifi
682	WP_FOLATE_METABOLISM	1.61059	0.00557426	0.1196	0.107293	-0.0877522	-6.37708	NoSignifi
683	WP_VITAMIN_B12_METABOLISM	1.62103	0.00634645	0.117172	0.105036	-0.0563426	-6.36025	NoSignifi
684	REACTOME_NOREPINEPHRINE_NEUROTRANSMITTER_RELEASE_CYCLE	1.62349	0.00956944	0.116629	0.10451	0.0164682	-6.35627	NoSignifi
685	REACTOME_ACTIVATION_OF_THE_AP_1_FAMILY_OF_TRANSCRIPTION_FACTORS	1.62455	0.0144313	0.116419	0.104282	-0.236495	-6.35454	NoSignifi
686	BIOCARTA_NUCLEARRS_PATHWAY	1.63423	0.00771546	0.11422	0.102235	0.112145	-6.33881	NoSignifi
687	WP_NUCLEAR_RECEPTORS_IN_LIPID_METABOLISM_AND_TOXICITY	1.63423	0.00771546	0.11422	0.102235	0.112145	-6.33881	NoSignifi
688	BIOCARTA_HSP27_PATHWAY	1.64608	0.0114778	0.111635	0.0997707	-0.205832	-6.31941	NoSignifi
689	REACTOME_MAP3K8_TPL2_DEPENDENT_MAPK1_3_ACTIVATION	1.64711	0.0130849	0.111439	0.0995586	-0.229879	-6.31772	NoSignifi
690	REACTOME_FANCONI_ANEMIA_PATHWAY	1.64741	0.00901813	0.111413	0.0994973	-0.0921016	-6.31723	NoSignifi
691	WP_KALLMANN_SYNDROME	1.64861	0.0100529	0.111221	0.0992511	-0.114303	-6.31526	NoSignifi
692	WP_EICOSANOID_SYNTHESIS	1.66945	0.00780429	0.106636	0.0950512	0.0880054	-6.28076	NoSignifi
693	WP_NAD_BIOSYNTHETIC_PATHWAYS	1.67858	0.00877056	0.104703	0.0932578	-0.154295	-6.26552	NoSignifi
694	WP_GLYCOSAMINOGLYCAN_DEGRADATION	1.68692	0.0101155	0.103007	0.0916433	-0.193839	-6.25152	NoSignifi
695	REACTOME_DISEASES_OF_METABOLISM	1.69141	0.0033092	0.102117	0.0907825	-0.0899949	-6.24395	NoSignifi
696	REACTOME_ACTIVATED_NTRK2_SIGNALS_THROUGH_FRS2_AND_FRS3	1.69145	0.013502	0.102117	0.090774	-0.268054	-6.24387	NoSignifi
697	REACTOME_CARNITINE_METABOLISM	1.70447	0.0107054	0.0994567	0.0883165	-0.0881916	-6.22182	NoSignifi
698	WP_MIRNA_BIOGENESIS	1.70925	0.0174177	0.0984945	0.0874288	-0.240378	-6.21369	NoSignifi
699	REACTOME_FRS_MEDIATED_FGFR1_SIGNALING	1.71183	0.00979627	0.0979938	0.0869513	-0.077694	-6.20927	NoSignifi
700	WP_VITAMIN_DSENSITIVE_CALCIUM_SIGNALING_IN_DEPRESSION	1.71607	0.00745534	0.0971533	0.0861728	-0.0116077	-6.20203	NoSignifi
701	BIOCARTA_ACTINY_PATHWAY	1.71787	0.0166073	0.0968199	0.0858443	-0.152226	-6.19895	NoSignifi
702	REACTOME_HCMV_LATE_EVENTS	1.72296	0.00776001	0.0958126	0.084919	-0.250741	-6.1902	NoSignifi
703	PID_HES_HEY_PATHWAY	1.72368	0.00820282	0.0957024	0.0847889	-0.23862	-6.18897	NoSignifi
704	WP_BONE_MORPHOGENIC_PROTEIN_BMP_SIGNALING_AND_REGULATION	1.72763	0.0114722	0.0949722	0.084078	-0.231378	-6.18217	NoSignifi
705	REACTOME_RAS_ACTIVATION_UPON_CA2_INFLUX_THROUGH_NMDA_RECEPTOR	1.73189	0.00893474	0.0941473	0.0833159	-0.00623032	-6.17481	NoSignifi
706	REACTOME_VOLTAGE_GATED_POTASSIUM_CHANNELS	1.73496	0.00662044	0.093567	0.0827708	0.418573	-6.1695	NoSignifi
707	REACTOME_STAT5_ACTIVATION	1.74654	0.0167344	0.0913061	0.08074	-0.206665	-6.14939	NoSignifi
708	REACTOME_ANTIMICROBIAL_PEPTIDES	1.75079	0.0121301	0.0905439	0.0800049	0.0340824	-6.14197	NoSignifi
709	BIOCARTA_SRCRPTP_PATHWAY	1.75214	0.011683	0.0903163	0.0797733	-0.111597	-6.13962	NoSignifi
710	REACTOME_ATTACHMENT_OF_GPI_ANCHOR_TO_UPAR	1.75598	0.0151614	0.089606	0.0791157	-0.268875	-6.13291	NoSignifi
711	REACTOME_PYRIMIDINE_CATABOLISM	1.76586	0.0149834	0.0877438	0.0774419	-0.12042	-6.11554	NoSignifi
712	REACTOME_APC_CDC20_MEDIATED_DEGRADATION_OF_NEK2A	1.76692	0.0111575	0.0875768	0.0772649	-0.189009	-6.11367	NoSignifi
713	PID_P38_GAMMA_DELTA_PATHWAY	1.77703	0.0148933	0.0857078	0.0755871	-0.159085	-6.09581	NoSignifi
714	KEGG_STEROID_BIOSYNTHESIS	1.80502	0.012396	0.0806447	0.0710947	-0.208721	-6.04579	NoSignifi
715	REACTOME_CYTOSOLIC_IRON_SULFUR_CLUSTER_ASSEMBLY	1.80672	0.0119669	0.0803745	0.0708294	-0.154055	-6.04273	NoSignifi
716	REACTOME_CALCITONIN_LIKE_LIGAND_RECEPTORS	1.81908	0.0144046	0.07827	0.068922	0.0444791	-6.02037	NoSignifi
717	WP_PHYSIOLOGICAL_AND_PATHOLOGICAL_HYPERTROPHY_OF_THE_HEART	1.83029	0.0128009	0.0764069	0.0672299	-0.188501	-5.99997	NoSignifi
718	REACTOME_IRAK1_RECRUITS_IKK_COMPLEX	1.83353	0.0161493	0.075886	0.0667459	-0.180078	-5.99403	NoSignifi
719	REACTOME_SIGNALING_BY_FGFR4	1.83654	0.00966643	0.0754088	0.0663007	-0.16369	-5.98853	NoSignifi
720	REACTOME_TRANSPORT_OF_NUCLEOSIDES_AND_FREE_PURINE_AND_PYRIMIDINE_BASES_ACROSS_THE_PLASMA_MEMBRANE	1.85144	0.0146446	0.0729946	0.0641288	-0.109314	-5.96112	NoSignifi
721	REACTOME_SUMOYLATION_OF_UBIQUITINYLATION_PROTEINS	1.86316	0.00827431	0.0711518	0.0624619	-0.304397	-5.93939	NoSignifi
722	REACTOME_LOSS_OF_FUNCTION_OF_MECP2_IN_RETT_SYNDROME	1.87047	0.0131738	0.0700156	0.0614408	-0.253184	-5.92578	NoSignifi
723	REACTOME_TRANSMISSION_ACROSS_CHEMICAL_SYNAPSES	1.87407	0.00378244	0.0694743	0.0609424	0.0145493	-5.91905	NoSignifi
724	KEGG_MATURITY_ONSET_DIABETES_OF_THE_YOUNG	1.88465	0.00994788	0.0678813	0.0594992	0.357513	-5.89922	NoSignifi
725	WP_SARSCOV2_AND_COVID19_PATHWAY	1.89331	0.0143123	0.0665832	0.058339	-0.029138	-5.8829	NoSignifi
726	REACTOME_SIGNALING_BY_HIPPO	1.90102	0.0128644	0.0654715	0.0573207	-0.260735	-5.8683	NoSignifi
727	WP_COHESIN_COMPLEX_CORNELIA_DE_LANGE_SYNDROME	1.90184	0.0104333	0.0653748	0.0572139	-0.207581	-5.86675	NoSignifi
728	WP_MAP3K1_ROLE_IN_PROMOTING_AND_BLOCKING_GONADAL_DETERMINATION	1.90915	0.014772	0.0643394	0.0562644	-0.22769	-5.85285	NoSignifi
729	BIOCARTA_P27_PATHWAY	1.91298	0.0161359	0.0638262	0.0557726	-0.224293	-5.84556	NoSignifi
730	REACTOME_PROCESSING_OF_DNA_DOUBLE_STRAND_BREAK_ENDS	1.91636	0.00790952	0.0633817	0.0553413	-0.176386	-5.8391	NoSignifi
731	REACTOME_EFFECTS_OF_PIP2_HYDROLYSIS	1.92164	0.00952428	0.0626404	0.054673	-0.03441	-5.82899	NoSignifi
732	WP_BIOMARKERS_FOR_PYRIMIDINE_METABOLISM_DISORDERS	1.92763	0.0116169	0.0618049	0.0539229	-0.148961	-5.81749	NoSignifi
733	REACTOME_ACTIVATION_OF_CASPASES_THROUGH_APOPTOSOME_MEDIATED_CLEAVAGE	1.95256	0.020007	0.0583999	0.0508931	-0.268371	-5.76923	NoSignifi
734	REACTOME_SMAC_XIAP_REGULATED_APOPTOTIC_RESPONSE	1.95256	0.020007	0.0583999	0.0508931	-0.268371	-5.76923	NoSignifi
735	REACTOME_ACETYLCHOLINE_REGULATES_INSULIN_SECRETION	1.95448	0.0144361	0.058184	0.0506656	-0.021367	-5.76549	NoSignifi
736	REACTOME_MISCELLANEOUS_TRANSPORT_AND_BINDING_EVENTS	1.9581	0.010536	0.0577399	0.05024	-0.232405	-5.75843	NoSignifi
737	REACTOME_INTERLEUKIN_17_SIGNALING	1.95939	0.00888411	0.0575885	0.0500888	-0.239193	-5.75591	NoSignifi
738	REACTOME_INITIATION_OF_NUCLEAR_ENVELOPE_NE_REFORMATION	1.96103	0.0135498	0.0573905	0.0498972	-0.196308	-5.75271	NoSignifi
739	REACTOME_BETA_DEFENSINS	1.96538	0.0203037	0.0568313	0.0493918	0.0562445	-5.74419	NoSignifi
740	BIOCARTA_PPARG_PATHWAY	1.97163	0.0165997	0.0560257	0.0486728	-0.239937	-5.7319	NoSignifi
741	NABA_COLLAGENS	1.98415	0.0103977	0.0544201	0.0472595	0.0671575	-5.70719	NoSignifi
742	REACTOME_COLLAGEN_CHAIN_TRIMERIZATION	1.98415	0.0103977	0.0544201	0.0472595	0.0671575	-5.70719	NoSignifi
743	PID_IL5_PATHWAY	1.98663	0.0145518	0.0541452	0.0469843	-0.200964	-5.70229	NoSignifi
744	REACTOME_SYNTHESIS_OF_12_EICOSATETRAENOIC_ACID_DERIVATIVES	1.99273	0.0205455	0.0534122	0.0463122	-0.03342	-5.69019	NoSignifi
745	REACTOME_RECEPTOR_MEDIATED_MITOPHAGY	2.00439	0.0162905	0.0519756	0.045049	-0.221952	-5.66693	Up
746	REACTOME_G2_M_DNA_DAMAGE_CHECKPOINT	2.00826	0.00846098	0.0515397	0.0446364	-0.18945	-5.65919	Up
747	BIOCARTA_CHREBP_PATHWAY	2.00912	0.0121066	0.0514544	0.0445452	-0.105409	-5.65747	Up
748	REACTOME_TRANSCRIPTIONAL_REGULATION_OF_PLURIPOTENT_STEM_CELLS	2.02445	0.0106653	0.0496627	0.0429438	-0.0444081	-5.62661	Up
749	REACTOME_FORMATION_OF_SENESCENCE_ASSOCIATED_HETEROCHROMATIN_FOCI_SAHF	2.03546	0.0154361	0.048387	0.0418244	-0.225181	-5.60431	Up
750	REACTOME_RECEPTOR_TYPE_TYROSINE_PROTEIN_PHOSPHATASES	2.03727	0.0112603	0.0481954	0.0416425	0.0515854	-5.60063	Up
751	REACTOME_MITOTIC_TELOPHASE_CYTOKINESIS	2.04488	0.0157073	0.0473576	0.0408867	-0.214509	-5.58515	Up
752	KEGG_GLUTATHIONE_METABOLISM	2.05058	0.00975832	0.0467289	0.0403281	-0.1535	-5.57351	Up
753	REACTOME_DNA_METHYLATION	2.06101	0.0193596	0.0455802	0.0393214	-0.125179	-5.5521	Up
754	WP_SARSCOV2_B117_VARIANT_ANTAGONISES_INNATE_IMMUNE_ACTIVATION	2.07186	0.0153474	0.0444115	0.0382981	-0.270532	-5.52975	Up
755	REACTOME_NRCAM_INTERACTIONS	2.07372	0.0172014	0.0442278	0.0381249	-0.0250915	-5.5259	Up
756	BIOCARTA_DSP_PATHWAY	2.07538	0.0177078	0.0440662	0.0379707	-0.176674	-5.52246	Up
757	REACTOME_DIGESTION_OF_DIETARY_LIPID	2.07688	0.0234047	0.0439225	0.037832	0.139427	-5.51935	Up
758	REACTOME_DNA_DOUBLE_STRAND_BREAK_REPAIR	2.08745	0.00624041	0.0428526	0.0368672	-0.148319	-5.49741	Up
759	KEGG_RENIN_ANGIOTENSIN_SYSTEM	2.11428	0.0106955	0.0401443	0.03451	0.249343	-5.44116	Up
760	REACTOME_NUCLEAR_IMPORT_OF_REV_PROTEIN	2.12029	0.0108174	0.039598	0.0340003	-0.295646	-5.42847	Up
761	REACTOME_NEF_AND_SIGNAL_TRANSDUCTION	2.12603	0.0158874	0.0390534	0.0335195	0.190471	-5.41632	Up
762	REACTOME_SYNTHESIS_OF_15_EICOSATETRAENOIC_ACID_DERIVATIVES	2.12982	0.0216379	0.0387018	0.0332047	-0.0982965	-5.40826	Up
763	REACTOME_PTK6_EXPRESSION	2.13439	0.0230495	0.0382946	0.0328295	-0.294871	-5.39855	Up
764	REACTOME_SIGNALING_BY_MST1	2.14244	0.0313079	0.0375624	0.0321764	-0.178376	-5.38137	Up
765	WP_OLIGODENDROCYTE_SPECIFICATION_AND_DIFFERENTIATION_LEADING_TO_MYELIN_COMPONENTS_FOR_CNS	2.14868	0.0120553	0.0370096	0.0316779	0.0615051	-5.36802	Up
766	REACTOME_DOWNSTREAM_SIGNALING_OF_ACTIVATED_FGFR1	2.15226	0.0105723	0.0366933	0.0313948	-0.149747	-5.36033	Up
767	WP_KISSPEPTINKISSPEPTIN_RECEPTOR_SYSTEM_IN_THE_OVARY	2.15543	0.00928714	0.036417	0.0311461	-0.120448	-5.35352	Up
768	REACTOME_CLASS_I_PEROXISOMAL_MEMBRANE_PROTEIN_IMPORT	2.15546	0.0120264	0.036417	0.0311443	-0.246067	-5.35347	Up
769	REACTOME_TELOMERE_C_STRAND_LAGGING_STRAND_SYNTHESIS	2.16322	0.0105874	0.0357394	0.0305425	-0.182912	-5.33675	Up
770	WP_SOMATIC_SEX_DETERMINATION	2.17389	0.0158438	0.0348309	0.0297309	0.185327	-5.31365	Up
771	REACTOME_SIGNALING_BY_MEMBRANE_TETHERED_FUSIONS_OF_PDGFRA_OR_PDGFRB	2.17621	0.0224577	0.0346409	0.029557	-0.131016	-5.30862	Up
772	REACTOME_ACTIVATION_OF_NIMA_KINASES_NEK9_NEK6_NEK7	2.18273	0.0160115	0.0341009	0.0290732	-0.0452767	-5.29445	Up
773	REACTOME_RHOBTB3_ATPASE_CYCLE	2.18681	0.016958	0.0337634	0.028774	-0.223899	-5.28556	Up
774	REACTOME_MASTL_FACILITATES_MITOTIC_PROGRESSION	2.18684	0.0209401	0.0337634	0.0287717	-0.231674	-5.2855	Up
775	REACTOME_CYCLIN_A_B1_B2_ASSOCIATED_EVENTS_DURING_G2_M_TRANSITION	2.18911	0.0108408	0.0335934	0.0286065	-0.151068	-5.28055	Up
776	REACTOME_DISEASES_ASSOCIATED_WITH_GLYCOSYLATION_PRECURSOR_BIOSYNTHESIS	2.19316	0.0128601	0.033262	0.0283131	-0.26481	-5.27168	Up
777	BIOCARTA_VEGF_PATHWAY	2.20562	0.0129671	0.0322602	0.0274277	-0.206153	-5.24434	Up
778	REACTOME_SCAVENGING_BY_CLASS_F_RECEPTORS	2.20591	0.0264169	0.0322495	0.0274077	-0.139083	-5.24372	Up
779	REACTOME_GABA_RECEPTOR_ACTIVATION	2.20621	0.00929114	0.0322373	0.0273865	0.0593467	-5.24305	Up
780	REACTOME_SYNTHESIS_OF_PIPS_AT_THE_GOLGI_MEMBRANE	2.21034	0.0145842	0.0319111	0.0270986	-0.19971	-5.23395	Up
781	WP_TNFALPHA_SIGNALING_PATHWAY	2.22473	0.00904583	0.0307665	0.0261162	-0.205129	-5.20212	Up
782	WP_PHOTODYNAMIC_THERAPYINDUCED_UNFOLDED_PROTEIN_RESPONSE	2.22807	0.0147207	0.0305153	0.0258927	-0.190909	-5.1947	Up
783	REACTOME_SIGNALING_BY_FGFR3	2.23473	0.0122995	0.0300312	0.0254515	-0.18525	-5.17987	Up
784	PID_RAC1_REG_PATHWAY	2.23621	0.00904875	0.0299286	0.0253545	-0.0753876	-5.17657	Up
785	REACTOME_EGR2_AND_SOX10_MEDIATED_INITIATION_OF_SCHWANN_CELL_MYELINATION	2.2384	0.011847	0.0297717	0.0252115	-0.208916	-5.17168	Up
786	WP_PARKINSONS_DISEASE_PATHWAY	2.24082	0.0112402	0.0295978	0.0250543	-0.184831	-5.16628	Up
787	REACTOME_REGULATION_OF_MECP2_EXPRESSION_AND_ACTIVITY	2.24457	0.0113792	0.0293238	0.0248124	-0.270957	-5.1579	Up
788	WP_NEURODEGENERATION_WITH_BRAIN_IRON_ACCUMULATION_NBIA_SUBTYPES_PATHWAY	2.25495	0.00980246	0.0285558	0.024153	-0.245283	-5.1346	Up
789	PID_PLK1_PATHWAY	2.25648	0.0108681	0.0284533	0.0240567	-0.0701965	-5.13115	Up
790	WP_AMINO_ACID_METABOLISM_PATHWAY_EXCERPT_HISTIDINE_CATABOLISM_EXTENSION	2.25934	0.0266994	0.0282543	0.0238788	-0.167199	-5.12472	Up
791	BIOCARTA_CACAM_PATHWAY	2.26072	0.0203693	0.0281635	0.0237926	-0.123245	-5.12159	Up
792	REACTOME_SYNTHESIS_OF_PI	2.27453	0.0228406	0.0271774	0.0229504	-0.268337	-5.09037	Up
793	WP_DNA_IRDAMAGE_AND_CELLULAR_RESPONSE_VIA_ATR	2.28529	0.00793252	0.026442	0.0223115	-0.196572	-5.06588	Up
794	WP_PILOCYTIC_ASTROCYTOMA	2.2855	0.0212631	0.0264379	0.0222991	-0.390744	-5.0654	Up
795	REACTOME_SIGNALING_BY_MAPK_MUTANTS	2.29194	0.022507	0.0260045	0.0219249	-0.211987	-5.05071	Up
796	BIOCARTA_MITOCHONDRIA_PATHWAY	2.29444	0.013408	0.0258441	0.0217809	-0.222338	-5.04499	Up
797	REACTOME_POLYMERASE_SWITCHING_ON_THE_C_STRAND_OF_THE_TELOMERE	2.29452	0.0125651	0.0258441	0.0217765	-0.185183	-5.04481	Up
798	BIOCARTA_RARRXR_PATHWAY	2.31623	0.0216675	0.0244357	0.0205609	-0.268525	-4.99488	Up
799	REACTOME_ION_CHANNEL_TRANSPORT	2.34181	0.00640993	0.0228703	0.0192052	-0.0350156	-4.93545	Up
800	REACTOME_MYOCLONIC_EPILEPSY_OF_LAFORA	2.34203	0.0301256	0.0228662	0.019194	-0.142394	-4.93494	Up
801	REACTOME_PEROXISOMAL_PROTEIN_IMPORT	2.34253	0.0101894	0.0228448	0.0191683	-0.16715	-4.93377	Up
802	BIOCARTA_CHEMICAL_PATHWAY	2.34721	0.0145295	0.0225692	0.0189295	-0.277005	-4.92283	Up
803	WP_CATALYTIC_CYCLE_OF_MAMMALIAN_FLAVINCONTAINING_MONOOXYGENASES_FMOS	2.376	0.0183968	0.0209006	0.0175158	0.236489	-4.85501	Up
804	PID_RETINOIC_ACID_PATHWAY	2.38362	0.0121956	0.0204812	0.0171575	-0.2902	-4.83691	Up
805	REACTOME_TRANSLESION_SYNTHESIS_BY_POLK	2.39993	0.018571	0.0196074	0.0164123	-0.223847	-4.79801	Up
806	PID_ERB_GENOMIC_PATHWAY	2.40178	0.0168673	0.0195162	0.0163294	-0.281964	-4.79357	Up
807	REACTOME_PURINE_RIBONUCLEOSIDE_MONOPHOSPHATE_BIOSYNTHESIS	2.41018	0.0194552	0.019088	0.0159582	-0.233778	-4.7734	Up
808	WP_VITAMIN_B12_DISORDERS	2.42468	0.0163751	0.0183502	0.0153352	-0.0999999	-4.73844	Up
809	WP_AUTOSOMAL_RECESSIVE_OSTEOPETROSIS_PATHWAYS	2.43086	0.0192222	0.0180479	0.0150765	-0.199129	-4.72349	Up
810	WP_NAD_METABOLISM	2.4567	0.0149266	0.0168146	0.0140348	-0.131328	-4.66049	Up
811	REACTOME_DEFECTIVE_CHST6_CAUSES_MCDC1	2.46362	0.00568175	0.0165004	0.013767	0.468342	-4.64351	Up
812	PID_WNT_CANONICAL_PATHWAY	2.46386	0.0145701	0.0164957	0.0137576	-0.238504	-4.64291	Up
813	KEGG_RIG_I_LIKE_RECEPTOR_SIGNALING_PATHWAY	2.46426	0.0104874	0.016484	0.0137422	-0.223945	-4.64192	Up
814	WP_HOSTPATHOGEN_INTERACTION_OF_HUMAN_CORONAVIRUSES_AUTOPHAGY	2.4672	0.0149513	0.016356	0.01363	-0.262228	-4.6347	Up
815	PID_IL3_PATHWAY	2.47258	0.0151464	0.0161186	0.0134267	-0.185884	-4.62145	Up
816	REACTOME_HYALURONAN_UPTAKE_AND_DEGRADATION	2.47575	0.0185228	0.0159829	0.0133083	-0.150788	-4.61363	Up
817	WP_GLIAL_CELL_DIFFERENTIATION	2.47977	0.0246638	0.015823	0.0131592	-0.157068	-4.60369	Up
818	WP_LNCRNAMEDIATED_MECHANISMS_OF_THERAPEUTIC_RESISTANCE	2.49063	0.0207925	0.0153604	0.0127641	-0.077958	-4.57678	Up
819	REACTOME_THROMBIN_SIGNALLING_THROUGH_PROTEINASE_ACTIVATED_RECEPTORS_PARS	2.49474	0.0136559	0.0151899	0.0126173	-0.0731222	-4.56656	Up
820	REACTOME_KILLING_MECHANISMS	2.49825	0.0202039	0.0150464	0.012493	-0.209826	-4.55781	Up
821	BIOCARTA_TRKA_PATHWAY	2.51355	0.0167983	0.0144273	0.0119643	-0.21765	-4.51958	Up
822	REACTOME_GENE_SILENCING_BY_RNA	2.5163	0.00906232	0.014321	0.0118713	-0.216508	-4.51267	Up
823	REACTOME_LOSS_OF_MECP2_BINDING_ABILITY_TO_THE_NCOR_SMRT_COMPLEX	2.52229	0.0229662	0.014085	0.0116709	-0.280393	-4.4976	Up
824	BIOCARTA_CCR5_PATHWAY	2.52513	0.0176141	0.0139776	0.0115773	-0.137663	-4.49047	Up
825	BIOCARTA_CXCR4_PATHWAY	2.52962	0.0152809	0.0138056	0.0114301	-0.20901	-4.47914	Up
826	REACTOME_RUNX3_REGULATES_BCL2L11_BIM_TRANSCRIPTION	2.53848	0.0256766	0.0134667	0.011145	-0.280679	-4.45675	Up
827	REACTOME_REGULATION_OF_LIPID_METABOLISM_BY_PPARALPHA	2.54141	0.00877327	0.01336	0.0110522	-0.221251	-4.44934	Up
828	REACTOME_RESOLUTION_OF_ABASIC_SITES_AP_SITES	2.54696	0.0120963	0.0131548	0.010878	-0.219947	-4.43525	Up
829	REACTOME_N_GLYCAN_ANTENNAE_ELONGATION	2.55299	0.0156145	0.0129344	0.0106914	-0.0849242	-4.4199	Up
830	REACTOME_REGULATION_OF_TP53_ACTIVITY_THROUGH_PHOSPHORYLATION	2.5538	0.00843082	0.0129098	0.0106667	-0.193465	-4.41785	Up
831	KEGG_PPAR_SIGNALING_PATHWAY	2.55673	0.00945552	0.0128069	0.0105773	-0.0664828	-4.41038	Up
832	BIOCARTA_GHRELIN_PATHWAY	2.58322	0.0194493	0.0118741	0.00979896	-0.0218526	-4.34247	Up
833	WP_BLOOD_CLOTTING_CASCADE	2.58905	0.0169916	0.01168	0.00963483	-0.097187	-4.32744	Up
834	REACTOME_REGULATION_OF_GENE_EXPRESSION_IN_LATE_STAGE_BRANCHING_MORPHOGENESIS_PANCREATIC_BUD_PRECURSOR_CELLS	2.58978	0.0185724	0.0116599	0.00961426	-0.248857	-4.32554	Up
835	BIOCARTA_KERATINOCYTE_PATHWAY	2.58981	0.0127798	0.0116599	0.00961364	-0.195405	-4.32548	Up
836	BIOCARTA_STRESS_PATHWAY	2.59226	0.0152463	0.0115857	0.00954531	-0.248644	-4.31914	Up
837	REACTOME_SYNTHESIS_OF_IP2_IP_AND_INS_IN_THE_CYTOSOL	2.59261	0.0172315	0.0115787	0.0095356	-0.102287	-4.31823	Up
838	WP_EXRNA_MECHANISM_OF_ACTION_AND_BIOGENESIS	2.61599	0.0231357	0.010829	0.00890723	-0.261367	-4.25751	Up
839	REACTOME_INITIAL_TRIGGERING_OF_COMPLEMENT	2.61893	0.0108238	0.0107406	0.00883088	0.376063	-4.24984	Up
840	REACTOME_NCAM1_INTERACTIONS	2.62439	0.0117219	0.0105742	0.0086905	0.130671	-4.23555	Up
841	BIOCARTA_HCMV_PATHWAY	2.626	0.0175806	0.0105286	0.00864951	-0.301321	-4.23133	Up
842	REACTOME_TRANSLESION_SYNTHESIS_BY_Y_FAMILY_DNA_POLYMERASES_BYPASSES_LESIONS_ON_DNA_TEMPLATE	2.64748	0.0146264	0.00989114	0.00811915	-0.203003	-4.17485	Up
843	WP_FAMILIAL_PARTIAL_LIPODYSTROPHY_FPLD	2.64802	0.0135913	0.00987942	0.00810619	-0.148939	-4.17342	Up
844	REACTOME_DEFECTIVE_RIPK1_MEDIATED_REGULATED_NECROSIS	2.64908	0.0248658	0.00985249	0.00808077	-0.284894	-4.17061	Up
845	REACTOME_PCNA_DEPENDENT_LONG_PATCH_BASE_EXCISION_REPAIR	2.65994	0.0161423	0.00954853	0.00782503	-0.184863	-4.14187	Up
846	REACTOME_SIGNALING_BY_NTRK2_TRKB	2.66027	0.0149316	0.0095429	0.0078172	-0.195031	-4.14097	Up
847	KEGG_ONE_CARBON_POOL_BY_FOLATE	2.67262	0.0132251	0.00920263	0.00753535	-0.0940475	-4.10813	Up
848	BIOCARTA_ETS_PATHWAY	2.68192	0.0191949	0.00895463	0.00732926	-0.208869	-4.08331	Up
849	REACTOME_TNFR1_MEDIATED_CERAMIDE_PRODUCTION	2.68775	0.0269343	0.00880361	0.00720268	-0.140899	-4.06771	Up
850	WP_ALTERED_GLYCOSYLATION_OF_MUC1_IN_TUMOR_MICROENVIRONMENT	2.69732	0.0210077	0.00856163	0.00699893	-0.173576	-4.04199	Up
851	REACTOME_ACTIVATED_NTRK2_SIGNALS_THROUGH_CDK5	2.70788	0.0283502	0.00829762	0.00678031	-0.175605	-4.01354	Up
852	REACTOME_REGULATION_OF_BACH1_ACTIVITY	2.71342	0.0293175	0.0081668	0.0066679	-0.162705	-3.99854	Up
853	BIOCARTA_FBW7_PATHWAY	2.71868	0.0241956	0.00804486	0.00656291	-0.269934	-3.9843	Up
854	WP_DUAL_HIJACK_MODEL_OF_VIF_IN_HIV_INFECTION	2.72175	0.0294075	0.00797385	0.0065023	-0.161712	-3.97597	Up
855	REACTOME_CREB1_PHOSPHORYLATION_THROUGH_THE_ACTIVATION_OF_CAMKII_CAMKK_CAMKIV_CASCASDE	2.72467	0.0202752	0.00790699	0.00644511	-0.133616	-3.96804	Up
856	WP_TARGET_OF_RAPAMYCIN_TOR_SIGNALING	2.7287	0.0133573	0.00781436	0.00636696	-0.226064	-3.95709	Up
857	REACTOME_DOPAMINE_CLEARANCE_FROM_THE_SYNAPTIC_CLEFT	2.74567	0.040027	0.00742478	0.00604704	-0.236074	-3.91076	Up
858	REACTOME_NGF_INDEPENDANT_TRKA_ACTIVATION	2.7532	0.0363249	0.00725908	0.00590964	-0.0200914	-3.8901	Up
859	BIOCARTA_EPONFKB_PATHWAY	2.75693	0.0237105	0.00717992	0.00584277	-0.203411	-3.87986	Up
860	PID_HDAC_CLASSIII_PATHWAY	2.76024	0.0173557	0.00711049	0.00578387	-0.259847	-3.87074	Up
861	KEGG_ALPHA_LINOLENIC_ACID_METABOLISM	2.76436	0.018578	0.00702436	0.00571144	0.0997388	-3.8594	Up
862	BIOCARTA_SHH_PATHWAY	2.77026	0.017594	0.00690129	0.00560904	-0.141152	-3.84312	Up
863	BIOCARTA_PYK2_PATHWAY	2.77252	0.017785	0.00685918	0.00557019	-0.243812	-3.83686	Up
864	REACTOME_METHIONINE_SALVAGE_PATHWAY	2.77374	0.0244636	0.0068365	0.00554947	-0.307352	-3.8335	Up
865	REACTOME_NUCLEOTIDE_SALVAGE	2.77732	0.0175292	0.00676439	0.00548865	-0.170115	-3.82358	Up
866	BIOCARTA_CDMAC_PATHWAY	2.77978	0.0210592	0.00671621	0.00544729	-0.205101	-3.81676	Up
867	WP_TRANSCRIPTION_COFACTORS_SKI_AND_SKIL_PROTEIN_PARTNERS	2.78088	0.0149945	0.00669633	0.00542891	-0.272949	-3.81372	Up
868	WP_MONOAMINE_TRANSPORT	2.78152	0.0128749	0.00668588	0.00541818	0.0411455	-3.81193	Up
869	REACTOME_SUPPRESSION_OF_PHAGOSOMAL_MATURATION	2.7882	0.0266426	0.00655785	0.00530779	-0.202001	-3.79338	Up
870	REACTOME_TRANSPORT_AND_SYNTHESIS_OF_PAPS	2.79013	0.0218398	0.00652176	0.00527637	-0.064663	-3.78803	Up
871	REACTOME_TNF_SIGNALING	2.79104	0.0141777	0.00650608	0.0052615	-0.190306	-3.78549	Up
872	REACTOME_REGULATION_OF_LOCALIZATION_OF_FOXO_TRANSCRIPTION_FACTORS	2.81822	0.0272294	0.00599022	0.00483623	-0.211571	-3.70945	Up
873	REACTOME_VIRAL_MESSENGER_RNA_SYNTHESIS	2.8219	0.0134967	0.00592455	0.00478122	-0.282458	-3.69911	Up
874	WP_THIAMINE_METABOLIC_PATHWAYS	2.84026	0.0238707	0.00559885	0.00451459	-0.172932	-3.64726	Up
875	BIOCARTA_RACC_PATHWAY	2.84496	0.0129617	0.00551935	0.00444863	0.396443	-3.63395	Up
876	REACTOME_NR1H3_NR1H2_REGULATE_GENE_EXPRESSION_LINKED_TO_CHOLESTEROL_TRANSPORT_AND_EFFLUX	2.84606	0.0135995	0.00550265	0.00443331	-0.227313	-3.63083	Up
877	REACTOME_SPRY_REGULATION_OF_FGF_SIGNALING	2.84631	0.023488	0.00550064	0.00442983	-0.213222	-3.63012	Up
878	REACTOME_TETRAHYDROBIOPTERIN_BH4_SYNTHESIS_RECYCLING_SALVAGE_AND_REGULATION	2.85527	0.0248475	0.00535003	0.00430674	-0.149609	-3.60463	Up
879	BIOCARTA_HBX_PATHWAY	2.86784	0.0276962	0.00514647	0.0041394	-0.295836	-3.56876	Up
880	REACTOME_TRAF3_DEPENDENT_IRF_ACTIVATION_PATHWAY	2.87669	0.0182759	0.00500661	0.00402522	-0.316661	-3.54342	Up
881	WP_ATM_SIGNALING_PATHWAY	2.88161	0.0127454	0.00493529	0.00396288	-0.180531	-3.52928	Up
882	REACTOME_RRNA_PROCESSING	2.8872	0.029334	0.00485262	0.00389323	-0.157614	-3.51321	Up
883	REACTOME_G_PROTEIN_MEDIATED_EVENTS	2.89689	0.0111134	0.00470921	0.00377499	-0.10448	-3.48524	Up
884	REACTOME_NUCLEAR_ENVELOPE_NE_REASSEMBLY	2.90116	0.0136445	0.00464761	0.00372404	-0.185715	-3.47292	Up
885	REACTOME_IRAK2_MEDIATED_ACTIVATION_OF_TAK1_COMPLEX	2.90257	0.0301133	0.00462866	0.0037073	-0.158886	-3.46883	Up
886	REACTOME_RECYCLING_PATHWAY_OF_L1	2.90652	0.0185123	0.00457258	0.00366084	-0.152566	-3.45739	Up
887	WP_PPAR_SIGNALING_PATHWAY	2.90692	0.0104988	0.00456863	0.00365614	-0.0578697	-3.45622	Up
888	REACTOME_NOTCH4_INTRACELLULAR_DOMAIN_REGULATES_TRANSCRIPTION	2.91041	0.0182135	0.00451988	0.0036156	-0.222049	-3.4461	Up
889	REACTOME_DNA_DAMAGE_BYPASS	2.9149	0.015215	0.00445725	0.00356399	-0.198666	-3.43305	Up
890	WP_UREA_CYCLE_AND_RELATED_DISEASES	2.91976	0.0259933	0.00439032	0.00350899	-0.0605471	-3.41893	Up
891	BIOCARTA_GRANULOCYTES_PATHWAY	2.92414	0.0116994	0.00433273	0.00346005	0.365426	-3.40617	Up
892	WP_SMC1SMC3_ROLE_IN_DNA_DAMAGE_CORNELIA_DE_LANGE_SYNDROME	2.92483	0.0227212	0.00432498	0.0034524	-0.217227	-3.40416	Up
893	REACTOME_NUCLEOTIDE_BIOSYNTHESIS	2.93698	0.0210499	0.00416095	0.00332006	-0.225503	-3.36864	Up
894	REACTOME_FLT3_SIGNALING_BY_CBL_MUTANTS	2.93925	0.0422122	0.00413404	0.00329579	-0.17461	-3.36198	Up
895	REACTOME_SULFIDE_OXIDATION_TO_SULFATE	2.94029	0.0321466	0.00412193	0.00328475	-0.250078	-3.35892	Up
896	REACTOME_ROLE_OF_PHOSPHOLIPIDS_IN_PHAGOCYTOSIS	2.94061	0.015087	0.00411939	0.00328134	-0.0991363	-3.35798	Up
897	REACTOME_COMPETING_ENDOGENOUS_RNAS_CERNAS_REGULATE_PTEN_TRANSLATION	2.95129	0.0242743	0.00398316	0.00317014	-0.308424	-3.32663	Up
898	REACTOME_MAPK_TARGETS_NUCLEAR_EVENTS_MEDIATED_BY_MAP_KINASES	2.95773	0.0164587	0.00390254	0.00310465	-0.243956	-3.30764	Up
899	KEGG_PENTOSE_AND_GLUCURONATE_INTERCONVERSIONS	2.96256	0.0160516	0.00384345	0.00305635	0.0786296	-3.29337	Up
900	WP_MITOCHONDRIAL_COMPLEX_IV_ASSEMBLY	2.97024	0.0252687	0.00375034	0.00298104	-0.155614	-3.27066	Up
901	WP_SARSCOV2_REPLICATION_ORGANELLE_FORMATION	2.98306	0.0256745	0.00359996	0.00285908	-0.266924	-3.23261	Up
902	REACTOME_ATF4_ACTIVATES_GENES_IN_RESPONSE_TO_ENDOPLASMIC_RETICULUM_STRESS	2.98757	0.0174342	0.00354875	0.00281721	-0.297256	-3.21916	Up
903	WP_VITAMIN_D_IN_INFLAMMATORY_DISEASES	3.0005	0.0183494	0.00340455	0.00270044	-0.234827	-3.18057	Up
904	WP_RETT_SYNDROME_CAUSING_GENES	3.00137	0.0133232	0.0033963	0.00269275	-0.174545	-3.17797	Up
905	REACTOME_OXIDATIVE_STRESS_INDUCED_SENESCENCE	3.00804	0.0138142	0.00332412	0.0026344	-0.254495	-3.15799	Up
906	WP_VITAMIN_D_METABOLISM	3.01352	0.0251088	0.0032661	0.00258732	-0.119998	-3.14154	Up
907	REACTOME_BIOSYNTHESIS_OF_EPA_DERIVED_SPMS	3.02171	0.0285472	0.00318044	0.00251839	-0.102987	-3.11689	Up
908	REACTOME_SIGNALING_BY_ALK	3.02446	0.0169377	0.00315304	0.00249563	-0.19492	-3.1086	Up
909	REACTOME_PTK6_REGULATES_CELL_CYCLE	3.03405	0.0309463	0.00305584	0.00241766	-0.280592	-3.07962	Up
910	REACTOME_FBXW7_MUTANTS_AND_NOTCH1_IN_CANCER	3.03443	0.0361813	0.00305334	0.00241465	-0.253199	-3.07848	Up
911	WP_CYTOSINE_METHYLATION	3.04046	0.0239059	0.00299415	0.00236683	-0.345418	-3.06021	Up
912	REACTOME_PERK_REGULATES_GENE_EXPRESSION	3.04363	0.017661	0.00296406	0.00234205	-0.264515	-3.05059	Up
913	REACTOME_ACYL_CHAIN_REMODELLING_OF_PC	3.056	0.0174297	0.00284574	0.00224759	-0.0522742	-3.01296	Up
914	BIOCARTA_PGC1A_PATHWAY	3.05982	0.0233018	0.00281092	0.00221914	-0.200859	-3.0013	Up
915	WP_HIJACK_OF_UBIQUITINATION_BY_SARSCOV2	3.06256	0.0291386	0.00278653	0.00219895	-0.266854	-2.99294	Up
916	BIOCARTA_LIS1_PATHWAY	3.06931	0.0216193	0.00272559	0.00214994	-0.105741	-2.97232	Up
917	REACTOME_SIGNALING_BY_RETINOIC_ACID	3.07193	0.0132862	0.0027029	0.00213113	-0.137442	-2.96428	Up
918	REACTOME_MITOCHONDRIAL_UNCOUPLING	3.08371	0.014426	0.00259933	0.0020486	0.146732	-2.92813	Up
919	REACTOME_LRR_FLII_INTERACTING_PROTEIN_1_LRRFIP1_ACTIVATES_TYPE_I_IFN_PRODUCTION	3.08588	0.0347863	0.00258154	0.0020337	-0.326812	-2.92145	Up
920	WP_CYTOPLASMIC_RIBOSOMAL_PROTEINS	3.09412	0.0540501	0.0025121	0.00197815	-0.155852	-2.89608	Up
921	WP_SIGNAL_TRANSDUCTION_THROUGH_IL1R	3.10164	0.0161476	0.00245024	0.00192861	-0.202489	-2.87284	Up
922	REACTOME_RECYCLING_OF_BILE_ACIDS_AND_SALTS	3.10703	0.0251132	0.00240702	0.00189378	-0.100823	-2.85614	Up
923	REACTOME_ACTIVATED_NTRK2_SIGNALS_THROUGH_RAS	3.1088	0.027817	0.00239369	0.00188249	-0.287888	-2.85066	Up
924	WP_CAMKK2_PATHWAY	3.12198	0.0171282	0.00229014	0.00180028	-0.172315	-2.80971	Up
925	WP_INSULIN_SIGNALING_IN_ADIPOCYTES_DIABETIC_CONDITION	3.12452	0.0273894	0.0022715	0.00178486	-0.275469	-2.80182	Up
926	WP_INSULIN_SIGNALING_IN_ADIPOCYTES_NORMAL_CONDITION	3.12452	0.0273894	0.0022715	0.00178486	-0.275469	-2.80182	Up
927	REACTOME_VLDLR_INTERNALISATION_AND_DEGRADATION	3.13974	0.0265023	0.0021605	0.00169472	-0.191188	-2.75427	Up
928	REACTOME_SERINE_BIOSYNTHESIS	3.14604	0.0278294	0.00211548	0.00165869	-0.196008	-2.73454	Up
929	REACTOME_GABA_B_RECEPTOR_ACTIVATION	3.15082	0.0156628	0.00208203	0.00163177	0.0127959	-2.71951	Up
930	WP_ACE_INHIBITOR_PATHWAY	3.15538	0.018658	0.0020516	0.00160653	0.225279	-2.70519	Up
931	WP_ASPIRIN_AND_MIRNAS	3.1639	0.0220005	0.00199421	0.00156025	-0.216807	-2.67833	Up
932	REACTOME_N_GLYCAN_ANTENNAE_ELONGATION_IN_THE_MEDIAL_TRANS_GOLGI	3.1656	0.0151456	0.00198344	0.00155115	0.016168	-2.67296	Up
933	REACTOME_IL_6_TYPE_CYTOKINE_RECEPTOR_LIGAND_INTERACTIONS	3.16565	0.0193567	0.00198344	0.00155091	0.012569	-2.67282	Up
934	WP_ATM_SIGNALING_IN_DEVELOPMENT_AND_DISEASE	3.1811	0.0136616	0.00188206	0.00147059	-0.245712	-2.62393	Up
935	WP_FOLATEALCOHOL_AND_CANCER_PATHWAY_HYPOTHESES	3.19247	0.0256854	0.00181031	0.00141393	-0.0810606	-2.58778	Up
936	REACTOME_SIGNALING_BY_FGFR1	3.19662	0.0155732	0.00178529	0.00139378	-0.156582	-2.57458	Up
937	REACTOME_SENSING_OF_DNA_DOUBLE_STRAND_BREAKS	3.20032	0.0244828	0.00176406	0.00137601	-0.305015	-2.56277	Up
938	REACTOME_CYTOSOLIC_TRNA_AMINOACYLATION	3.20461	0.0324291	0.00173875	0.00135569	-0.296328	-2.54907	Up
939	WP_NANOPARTICLE_TRIGGERED_AUTOPHAGIC_CELL_DEATH	3.21338	0.0182748	0.00168727	0.00131498	-0.26223	-2.521	Up
940	REACTOME_HEPARAN_SULFATE_HEPARIN_HS_GAG_METABOLISM	3.21449	0.0134224	0.00168152	0.00130993	-0.110164	-2.51746	Up
941	REACTOME_ERK_MAPK_TARGETS	3.2222	0.0197377	0.00163766	0.00127521	-0.233496	-2.49271	Up
942	WP_CANCER_IMMUNOTHERAPY_BY_PD1_BLOCKADE	3.22442	0.0174368	0.00162576	0.00126539	0.0127939	-2.48559	Up
943	BIOCARTA_IL1R_PATHWAY	3.22605	0.0169456	0.00161722	0.0012582	-0.200113	-2.48034	Up
944	KEGG_RIBOSOME	3.24244	0.0566706	0.00152776	0.00118809	-0.16276	-2.42749	Up
945	BIOCARTA_CPSF_PATHWAY	3.24771	0.0244259	0.00150108	0.00116632	-0.174498	-2.41044	Up
946	REACTOME_IRE1ALPHA_ACTIVATES_CHAPERONES	3.24846	0.0153144	0.00149774	0.00116322	-0.205811	-2.40798	Up
947	WP_SELENIUM_MICRONUTRIENT_NETWORK	3.24883	0.0129525	0.00149643	0.00116171	-0.116902	-2.40678	Up
948	REACTOME_ASSEMBLY_OF_ACTIVE_LPL_AND_LIPC_LIPASE_COMPLEXES	3.25003	0.0208548	0.0014908	0.00115683	0.0518393	-2.4029	Up
949	REACTOME_GLYCOGEN_SYNTHESIS	3.27007	0.029731	0.00139041	0.00107799	-0.14987	-2.33777	Up
950	SA_G1_AND_S_PHASES	3.27486	0.0240959	0.00136763	0.00105987	-0.227938	-2.32212	Up
951	REACTOME_TANDEM_PORE_DOMAIN_POTASSIUM_CHANNELS	3.28643	0.0273145	0.00131387	0.00101732	0.0691892	-2.28428	Up
952	REACTOME_EUKARYOTIC_TRANSLATION_ELONGATION	3.30029	0.0574948	0.00125128	0.000968435	-0.15876	-2.23878	Up
953	REACTOME_SELENOAMINO_ACID_METABOLISM	3.30249	0.0521102	0.00124206	0.00096088	-0.147746	-2.23154	Up
954	BIOCARTA_NTHI_PATHWAY	3.30365	0.0195397	0.00123748	0.000956918	-0.25424	-2.22772	Up
955	REACTOME_INTERACTION_WITH_CUMULUS_CELLS_AND_THE_ZONA_PELLUCIDA	3.31414	0.0281886	0.00119305	0.000921756	0.0978819	-2.19311	Up
956	BIOCARTA_TPO_PATHWAY	3.31843	0.0217686	0.0011754	0.000907726	-0.236633	-2.17892	Up
957	REACTOME_SHC_MEDIATED_CASCADE_FGFR1	3.33727	0.0203418	0.00109907	0.000848405	-0.0469842	-2.11639	Up
958	REACTOME_TERMINATION_OF_O_GLYCAN_BIOSYNTHESIS	3.33884	0.0162498	0.00109337	0.000843632	0.179401	-2.11117	Up
959	REACTOME_TICAM1_TRAF6_DEPENDENT_INDUCTION_OF_TAK1_COMPLEX	3.34069	0.032827	0.00108657	0.000838024	-0.172914	-2.10499	Up
960	WP_MAPK_PATHWAY_IN_CONGENITAL_THYROID_CANCER	3.34193	0.0242342	0.00108222	0.000834305	-0.215236	-2.10088	Up
961	REACTOME_RECOGNITION_AND_ASSOCIATION_OF_DNA_GLYCOSYLASE_WITH_SITE_CONTAINING_AN_AFFECTED_PURINE	3.34975	0.0264572	0.00105262	0.000811125	-0.174721	-2.07479	Up
962	REACTOME_TRANSCRIPTIONAL_REGULATION_BY_SMALL_RNAS	3.35377	0.0158117	0.00103791	0.00079944	-0.280607	-2.06135	Up
963	REACTOME_GDP_FUCOSE_BIOSYNTHESIS	3.35756	0.0280352	0.0010247	0.000788579	-0.125739	-2.04868	Up
964	REACTOME_AMINO_ACIDS_REGULATE_MTORC1	3.36113	0.01711	0.00101201	0.000778466	-0.152201	-2.03672	Up
965	REACTOME_INTRINSIC_PATHWAY_OF_FIBRIN_CLOT_FORMATION	3.38181	0.0214012	0.000940108	0.000722208	0.000924838	-1.9672	Up
966	REACTOME_PEPTIDE_LIGAND_BINDING_RECEPTORS	3.38621	0.00804716	0.00092558	0.000710735	0.285981	-1.95236	Up
967	REACTOME_NS1_MEDIATED_EFFECTS_ON_HOST_PATHWAYS	3.38648	0.0154791	0.000925073	0.000710034	-0.289518	-1.95144	Up
968	BIOCARTA_FXR_PATHWAY	3.38654	0.0390612	0.000925073	0.000709876	-0.0988865	-1.95123	Up
969	REACTOME_RORA_ACTIVATES_GENE_EXPRESSION	3.39346	0.0229728	0.000903037	0.000692206	-0.294372	-1.92786	Up
970	WP_ARACHIDONATE_EPOXYGENASE_EPOXIDE_HYDROLASE	3.40073	0.0452315	0.000879761	0.000674068	-0.130227	-1.90322	Up
971	REACTOME_GAP_FILLING_DNA_REPAIR_SYNTHESIS_AND_LIGATION_IN_GG_NER	3.41426	0.0233216	0.000837603	0.000641484	-0.183343	-1.85724	Up
972	REACTOME_SEMA3A_PLEXIN_REPULSION_SIGNALING_BY_INHIBITING_INTEGRIN_ADHESION	3.41459	0.0241026	0.000836954	0.000640705	-0.181842	-1.85612	Up
973	REACTOME_AKT_PHOSPHORYLATES_TARGETS_IN_THE_NUCLEUS	3.41531	0.0284022	0.000835136	0.000639031	-0.278354	-1.85369	Up
974	REACTOME_MRNA_EDITING_C_TO_U_CONVERSION	3.41613	0.0232996	0.000832991	0.000637109	0.170485	-1.85089	Up
975	REACTOME_TRANSPORT_OF_ORGANIC_ANIONS	3.42306	0.0310281	0.000812409	0.000621093	0.131023	-1.82725	Up
976	REACTOME_NONSENSE_MEDIATED_DECAY_NMD	3.43661	0.0501765	0.000773559	0.00059087	-0.155481	-1.78092	Up
977	REACTOME_SIGNALING_BY_CTNNB1_PHOSPHO_SITE_MUTANTS	3.45136	0.0272419	0.000733177	0.00055953	-0.249732	-1.73028	Up
978	REACTOME_REGULATION_OF_GENE_EXPRESSION_BY_HYPOXIA_INDUCIBLE_FACTOR	3.45643	0.0278069	0.000719838	0.000549107	-0.264237	-1.7128	Up
979	WP_ANGIOGENESIS	3.46024	0.017782	0.000710381	0.000541414	-0.213154	-1.69968	Up
980	REACTOME_GALACTOSE_CATABOLISM	3.464	0.0355552	0.000700832	0.000533899	-0.287428	-1.68668	Up
981	REACTOME_TRNA_PROCESSING	3.46843	0.0116925	0.000689999	0.000525181	-0.262918	-1.67137	Up
982	REACTOME_BETA_CATENIN_PHOSPHORYLATION_CASCADE	3.47034	0.0258037	0.000685442	0.000521482	-0.233661	-1.6648	Up
983	PID_RB_1PATHWAY	3.47453	0.0133545	0.000675128	0.000513407	-0.192328	-1.65028	Up
984	REACTOME_SIGNALING_BY_ACTIVIN	3.47487	0.0219213	0.000674561	0.000512748	-0.208642	-1.64909	Up
985	REACTOME_PI5P_REGULATES_TP53_ACETYLATION	3.48133	0.0274081	0.000658817	0.000500558	-0.271106	-1.6267	Up
986	BIOCARTA_BARR_MAPK_PATHWAY	3.48163	0.0303013	0.000658356	0.000499986	-0.129701	-1.62564	Up
987	REACTOME_PROLONGED_ERK_ACTIVATION_EVENTS	3.48729	0.026793	0.000645163	0.000489532	-0.273219	-1.60597	Up
988	KEGG_FATTY_ACID_METABOLISM	3.49038	0.0163967	0.000638056	0.000483923	-0.151	-1.59525	Up
989	WP_PROSTAGLANDIN_SYNTHESIS_AND_REGULATION	3.50095	0.0179486	0.000613571	0.000465147	-0.0513989	-1.55841	Up
990	REACTOME_KSRP_KHSRP_BINDS_AND_DESTABILIZES_MRNA	3.5233	0.0225218	0.000564371	0.000427658	-0.322462	-1.48014	Up
991	REACTOME_IONOTROPIC_ACTIVITY_OF_KAINATE_RECEPTORS	3.53398	0.0254761	0.000542313	0.00041076	0.0811919	-1.44257	Up
992	REACTOME_ACTIVATION_OF_RAC1_DOWNSTREAM_OF_NMDARS	3.53667	0.0343821	0.000537069	0.000406607	-0.162032	-1.43309	Up
993	REACTOME_SYNTHESIS_OF_PIPS_AT_THE_EARLY_ENDOSOME_MEMBRANE	3.53852	0.0205414	0.000533555	0.000403767	-0.26533	-1.42656	Up
994	REACTOME_MITOTIC_SPINDLE_CHECKPOINT	3.54085	0.0124401	0.000529112	0.000400226	-0.157489	-1.41835	Up
995	REACTOME_RESPONSE_OF_EIF2AK4_GCN2_TO_AMINO_ACID_DEFICIENCY	3.54546	0.0564826	0.00052018	0.000393294	-0.155182	-1.40205	Up
996	WP_GLYCEROLIPIDS_AND_GLYCEROPHOSPHOLIPIDS	3.5472	0.0172697	0.000516985	0.000390704	-0.243341	-1.39589	Up
997	REACTOME_TELOMERE_C_STRAND_SYNTHESIS_INITIATION	3.5567	0.025433	0.000498894	0.000376864	-0.206805	-1.36225	Up
998	REACTOME_SNRNP_ASSEMBLY	3.5653	0.0163355	0.000483269	0.000364734	-0.251697	-1.33173	Up
999	BIOCARTA_SARS_PATHWAY	3.57495	0.036177	0.000466008	0.00035155	-0.192809	-1.29737	Up
1000	BIOCARTA_EEA1_PATHWAY	3.58002	0.0351883	0.000457281	0.000344812	-0.27385	-1.27931	Up
1001	KEGG_CARDIAC_MUSCLE_CONTRACTION	3.59015	0.0267014	0.000440272	0.00033169	-0.0719833	-1.24308	Up
1002	KEGG_AMYOTROPHIC_LATERAL_SCLEROSIS_ALS	3.60135	0.0143533	0.00042213	0.000317737	-0.159104	-1.20294	Up
1003	WP_GPR40_PATHWAY	3.60303	0.0234025	0.000419605	0.000315695	-0.0964003	-1.19691	Up
1004	REACTOME_TOLL_LIKE_RECEPTOR_CASCADES	3.60448	0.0130388	0.000417651	0.000313943	-0.18159	-1.19171	Up
1005	WP_MITOCHONDRIAL_IMMUNE_RESPONSE_TO_SARSCOV2	3.61221	0.0168294	0.000405946	0.000304733	-0.185117	-1.16389	Up
1006	REACTOME_ADP_SIGNALLING_THROUGH_P2Y_PURINOCEPTOR_1	3.62156	0.0215166	0.000391736	0.000293934	-0.0911331	-1.13017	Up
1007	WP_SRF_AND_MIRS_IN_SMOOTH_MUSCLE_DIFFERENTIATION_AND_PROLIFERATION	3.64232	0.0324142	0.000361807	0.000271233	-0.226665	-1.05501	Up
1008	WP_PHASE_I_BIOTRANSFORMATIONS_NON_P450	3.64372	0.0324378	0.000360011	0.000269766	-0.156534	-1.04993	Up
1009	BIOCARTA_DEATH_PATHWAY	3.64729	0.0210151	0.000355207	0.000266045	-0.217139	-1.03694	Up
1010	REACTOME_MUCOPOLYSACCHARIDOSES	3.64808	0.0264645	0.000354275	0.000265229	-0.181592	-1.03406	Up
1011	REACTOME_IRS_ACTIVATION	3.65064	0.0366773	0.000350923	0.0002626	-0.217333	-1.02475	Up
1012	REACTOME_NGF_STIMULATED_TRANSCRIPTION	3.6514	0.0220866	0.000350052	0.000261831	-0.187592	-1.022	Up
1013	REACTOME_NOD1_2_SIGNALING_PATHWAY	3.65816	0.0207202	0.00034111	0.000255027	-0.200998	-0.997362	Up
1014	WP_FTO_OBESITY_VARIANT_MECHANISM	3.67078	0.0359053	0.000325012	0.000242772	-0.0838952	-0.951267	Up
1015	REACTOME_SIGNALING_BY_FLT3_ITD_AND_TKD_MUTANTS	3.68187	0.0256164	0.000311492	0.000232463	-0.207458	-0.910634	Up
1016	BIOCARTA_TUBBY_PATHWAY	3.68366	0.0339041	0.000309445	0.000230831	0.138857	-0.904036	Up
1017	REACTOME_ACYL_CHAIN_REMODELING_OF_DAG_AND_TAG	3.70065	0.0336001	0.000289856	0.000215925	-0.190664	-0.841498	Up
1018	REACTOME_TOLL_LIKE_RECEPTOR_TLR1_TLR2_CASCADE	3.70684	0.0153904	0.000283009	0.000210729	-0.202094	-0.818669	Up
1019	WP_NANOPARTICLE_TRIGGERED_REGULATED_NECROSIS	3.70719	0.0272429	0.000282747	0.000210439	-0.199586	-0.817379	Up
1020	WP_SEROTONIN_HTR1_GROUP_AND_FOS_PATHWAY	3.70962	0.0207819	0.00028017	0.000208426	-0.222311	-0.808372	Up
1021	WP_SUPRESSION_OF_HMGB1_MEDIATED_INFLAMMATION_BY_THBD	3.71027	0.0329696	0.000279584	0.000207896	-0.238365	-0.805983	Up
1022	REACTOME_RETROGRADE_TRANSPORT_AT_THE_TRANS_GOLGI_NETWORK	3.71235	0.0166682	0.000277418	0.000206191	-0.245121	-0.798267	Up
1023	WP_ESTROGEN_RECEPTOR_PATHWAY	3.71456	0.0299896	0.000275137	0.000204403	-0.162397	-0.790101	Up
1024	WP_KYNURENINE_PATHWAY_AND_LINKS_TO_CELL_SENESCENCE	3.71491	0.020175	0.000274881	0.00020412	-0.0843247	-0.788803	Up
1025	REACTOME_JNK_C_JUN_KINASES_PHOSPHORYLATION_AND_ACTIVATION_MEDIATED_BY_ACTIVATED_HUMAN_TAK1	3.72674	0.0253981	0.000262432	0.000194787	-0.210877	-0.74492	Up
1026	REACTOME_THROMBOXANE_SIGNALLING_THROUGH_TP_RECEPTOR	3.72914	0.0225823	0.000260062	0.000192941	-0.0645745	-0.735988	Up
1027	WP_MIR222_IN_EXERCISEINDUCED_CARDIAC_GROWTH	3.72962	0.0384631	0.00025969	0.000192577	-0.345424	-0.734218	Up
1028	REACTOME_DISEASES_OF_IMMUNE_SYSTEM	3.73623	0.0204579	0.000253082	0.000187592	-0.148776	-0.709616	Up
1029	PID_BCR_5PATHWAY	3.7364	0.0155872	0.000253029	0.000187467	-0.189292	-0.708992	Up
1030	WP_PREGNANE_X_RECEPTOR_PATHWAY	3.73992	0.0227146	0.000249626	0.000184861	-0.126264	-0.695862	Up
1031	REACTOME_TOLL_LIKE_RECEPTOR_9_TLR9_CASCADE	3.74674	0.0153807	0.000243062	0.000179919	-0.215116	-0.670434	Up
1032	BIOCARTA_FMLP_PATHWAY	3.74935	0.0223238	0.000240656	0.000178057	-0.193694	-0.660672	Up
1033	PID_MAPK_TRK_PATHWAY	3.7502	0.0201784	0.000239947	0.000177451	-0.245125	-0.657474	Up
1034	REACTOME_EXTENSION_OF_TELOMERES	3.76116	0.0149241	0.00022979	0.000169862	-0.15864	-0.616451	Up
1035	REACTOME_TRAF6_MEDIATED_IRF7_ACTIVATION	3.76754	0.0233121	0.000224104	0.000165583	-0.305024	-0.592499	Up
1036	PID_P38_ALPHA_BETA_DOWNSTREAM_PATHWAY	3.77551	0.019998	0.000217169	0.000160385	-0.219851	-0.56255	Up
1037	REACTOME_DNA_DAMAGE_REVERSAL	3.77609	0.0291456	0.00021676	0.000160011	-0.291017	-0.560354	Up
1038	BIOCARTA_PLK3_PATHWAY	3.77724	0.0313836	0.000215863	0.000159275	-0.125652	-0.556029	Up
1039	REACTOME_NUCLEAR_EVENTS_KINASE_AND_TRANSCRIPTION_FACTOR_ACTIVATION	3.80677	0.0190302	0.000191858	0.000141434	-0.202857	-0.444407	Up
1040	REACTOME_RRNA_MODIFICATION_IN_THE_NUCLEUS_AND_CYTOSOL	3.80838	0.0222051	0.0001907	0.000140516	-0.237511	-0.438287	Up
1041	WP_PPARALPHA_PATHWAY	3.81015	0.0259351	0.000189433	0.000139519	-0.153461	-0.431592	Up
1042	BIOCARTA_EIF4_PATHWAY	3.81514	0.0252452	0.00018573	0.000136728	-0.219377	-0.412599	Up
1043	REACTOME_CHYLOMICRON_CLEARANCE	3.81619	0.0492213	0.000185032	0.000136152	-0.167378	-0.408627	Up
1044	REACTOME_MET_RECEPTOR_ACTIVATION	3.82017	0.0522269	0.00018224	0.000133975	-0.139227	-0.393472	Up
1045	REACTOME_CRISTAE_FORMATION	3.82173	0.0334432	0.000181173	0.000133129	-0.189768	-0.38752	Up
1046	REACTOME_SUMOYLATION_OF_SUMOYLATION_PROTEINS	3.82385	0.0186244	0.000179708	0.000131992	-0.292905	-0.37945	Up
1047	KEGG_SPHINGOLIPID_METABOLISM	3.83247	0.0186785	0.000173614	0.000127458	-0.131108	-0.346576	Up
1048	WP_TUMOR_SUPPRESSOR_ACTIVITY_OF_SMARCB1	3.84405	0.0201064	0.000165853	0.000121592	-0.259651	-0.302255	Up
1049	WP_SYNAPTIC_VESICLE_PATHWAY	3.84876	0.0173255	0.000162847	0.000119278	-0.0685971	-0.284174	Up
1050	BIOCARTA_PITX2_PATHWAY	3.85857	0.0242935	0.000156528	0.000114597	-0.288611	-0.246497	Up
1051	REACTOME_CELLULAR_RESPONSE_TO_HEAT_STRESS	3.86146	0.0172036	0.000154762	0.000113252	-0.198593	-0.235384	Up
1052	REACTOME_NF_KB_ACTIVATION_THROUGH_FADD_RIP_1_PATHWAY_MEDIATED_BY_CASPASE_8_AND_10	3.86152	0.0230869	0.000154762	0.000113224	-0.306073	-0.235149	Up
1053	WP_REGULATION_OF_WNT_BCATENIN_SIGNALING_BY_SMALL_MOLECULE_COMPOUNDS	3.8624	0.0263001	0.000154309	0.000112816	-0.164944	-0.231752	Up
1054	BIOCARTA_NFKB_PATHWAY	3.87452	0.0227065	0.000146904	0.000107353	-0.249373	-0.185019	Up
1055	WP_22Q112_COPY_NUMBER_VARIATION_SYNDROME	3.8817	0.0131841	0.000142771	0.000104236	-0.108795	-0.157271	Up
1056	WP_MAPK_AND_NFKB_SIGNALING_PATHWAYS_INHIBITED_BY_YERSINIA_YOPJ	3.8968	0.0299491	0.000134356	9.79567e-05	-0.237843	-0.0987395	Up
1057	BIOCARTA_MHC_PATHWAY	3.89696	0.0388111	0.00013433	9.78922e-05	-0.135125	-0.0981189	Up
1058	REACTOME_SYNTHESIS_OF_IP3_AND_IP4_IN_THE_CYTOSOL	3.90222	0.0190006	0.000131508	9.57915e-05	-0.0150295	-0.0776782	Up
1059	REACTOME_SRP_DEPENDENT_COTRANSLATIONAL_PROTEIN_TARGETING_TO_MEMBRANE	3.90725	0.0585532	0.000128861	9.382e-05	-0.166826	-0.0580795	Up
1060	REACTOME_HDL_REMODELING	3.90883	0.0363293	0.000128081	9.32091e-05	-0.073522	-0.0519227	Up
1061	KEGG_CALCIUM_SIGNALING_PATHWAY	3.9161	0.00823701	0.000124345	9.04478e-05	0.0363586	-0.023577	Up
1062	BIOCARTA_CELL2CELL_PATHWAY	3.91848	0.0305203	0.000123186	8.9563e-05	-0.029556	-0.0143094	Up
1063	REACTOME_NRAGE_SIGNALS_DEATH_THROUGH_JNK	3.91876	0.0150428	0.0001231	8.94594e-05	-0.16656	-0.0132177	Up
1064	PID_FRA_PATHWAY	3.92228	0.0215968	0.000121372	8.81624e-05	-0.150151	0.000550794	Up
1065	BIOCARTA_GCR_PATHWAY	3.93292	0.0317824	0.000116178	8.43506e-05	-0.204249	0.0422289	Up
1066	REACTOME_ARYL_HYDROCARBON_RECEPTOR_SIGNALLING	3.94102	0.0382849	0.000112382	8.15567e-05	-0.186468	0.0739978	Up
1067	REACTOME_GLYCOGEN_METABOLISM	3.94118	0.026692	0.000112358	8.15011e-05	-0.186212	0.074642	Up
1068	REACTOME_NF_KB_IS_ACTIVATED_AND_SIGNALS_SURVIVAL	3.94289	0.037418	0.000111616	8.09253e-05	-0.164809	0.0813298	Up
1069	REACTOME_ATTACHMENT_AND_ENTRY	3.94641	0.0405885	0.000110041	7.97463e-05	0.00815375	0.0951751	Up
1070	REACTOME_GLYCOGEN_BREAKDOWN_GLYCOGENOLYSIS	3.94887	0.026898	0.000108966	7.89305e-05	-0.240147	0.104876	Up
1071	REACTOME_CLEC7A_DECTIN_1_INDUCES_NFAT_ACTIVATION	3.94939	0.0340587	0.000108783	7.87612e-05	-0.275863	0.106902	Up
1072	KEGG_PROTEIN_EXPORT	3.97582	0.0310336	9.74375e-05	7.0514e-05	-0.246745	0.211294	Up
1073	WP_INITIATION_OF_TRANSCRIPTION_AND_TRANSLATION_ELONGATION_AT_THE_HIV1_LTR	3.97764	0.021825	9.67385e-05	6.99755e-05	-0.325958	0.218532	Up
1074	REACTOME_INTERACTIONS_OF_REV_WITH_HOST_CELLULAR_PROTEINS	3.97976	0.0204764	9.59256e-05	6.93551e-05	-0.283435	0.226941	Up
1075	REACTOME_G_PROTEIN_ACTIVATION	3.98426	0.0258522	9.41724e-05	6.80558e-05	-0.0649851	0.244799	Up
1076	BIOCARTA_RNAPOL3_PATHWAY	3.99045	0.0351415	9.17965e-05	6.63078e-05	-0.259061	0.269371	Up
1077	KEGG_BASE_EXCISION_REPAIR	3.99731	0.0206078	8.92218e-05	6.44179e-05	-0.200313	0.296683	Up
1078	REACTOME_ENOS_ACTIVATION	4.00561	0.0361345	8.61882e-05	6.21986e-05	-0.203104	0.329804	Up
1079	REACTOME_ZINC_TRANSPORTERS	4.00641	0.0238249	8.59363e-05	6.19878e-05	-0.192641	0.333012	Up
1080	WP_CANONICAL_NFKB_PATHWAY	4.0077	0.0366427	8.55091e-05	6.16508e-05	-0.243257	0.338162	Up
1081	REACTOME_RHO_GTPASES_ACTIVATE_IQGAPS	4.01441	0.036998	8.31571e-05	5.99269e-05	-0.160734	0.36496	Up
1082	REACTOME_METAL_ION_SLC_TRANSPORTERS	4.03613	0.0194785	7.58678e-05	5.46483e-05	-0.133377	0.452119	Up
1083	REACTOME_REGULATION_OF_GENE_EXPRESSION_IN_BETA_CELLS	4.03721	0.0233899	7.55571e-05	5.43991e-05	0.0976456	0.456441	Up
1084	REACTOME_TRNA_PROCESSING_IN_THE_NUCLEUS	4.04231	0.016678	7.39683e-05	5.32302e-05	-0.281448	0.47698	Up
1085	WP_NODLIKE_RECEPTOR_NLR_SIGNALING_PATHWAY	4.04661	0.030445	7.26595e-05	5.22638e-05	-0.249402	0.494306	Up
1086	KEGG_GLYCEROPHOSPHOLIPID_METABOLISM	4.04818	0.0127192	7.22078e-05	5.19146e-05	-0.145034	0.500648	Up
1087	WP_OXIDATIVE_DAMAGE_RESPONSE	4.05119	0.0200529	7.13181e-05	5.12509e-05	-0.149338	0.512817	Up
1088	WP_LET7_INHIBITION_OF_ES_CELL_REPROGRAMMING	4.05175	0.0517983	7.11826e-05	5.11295e-05	-0.15492	0.51506	Up
1089	REACTOME_BINDING_OF_TCF_LEF_CTNNB1_TO_TARGET_GENE_PROMOTERS	4.05695	0.0356237	6.96842e-05	5.00062e-05	-0.130833	0.536073	Up
1090	KEGG_MTOR_SIGNALING_PATHWAY	4.07125	0.0187695	6.56058e-05	4.70352e-05	-0.230774	0.594023	Up
1091	WP_CIRCADIAN_RHYTHM_GENES	4.07979	0.0124614	6.33049e-05	4.53429e-05	-0.144885	0.628701	Up
1092	PID_PTP1B_PATHWAY	4.08261	0.0169698	6.25721e-05	4.47969e-05	-0.075707	0.640167	Up
1093	BIOCARTA_CCR3_PATHWAY	4.09247	0.0301521	6.00572e-05	4.29356e-05	-0.182073	0.68034	Up
1094	REACTOME_CELLULAR_RESPONSE_TO_STARVATION	4.0938	0.0515143	5.97428e-05	4.26907e-05	-0.136591	0.685756	Up
1095	BIOCARTA_TSP1_PATHWAY	4.11267	0.0458816	5.51444e-05	3.9349e-05	-0.259806	0.762943	Up
1096	PID_IL8_CXCR1_PATHWAY	4.11641	0.0198267	5.42858e-05	3.8718e-05	-0.0075565	0.778257	Up
1097	REACTOME_MITOCHONDRIAL_IRON_SULFUR_CLUSTER_BIOGENESIS	4.11935	0.0282922	5.36496e-05	3.82281e-05	-0.268439	0.79032	Up
1098	REACTOME_DOWNREGULATION_OF_ERBB2_ERBB3_SIGNALING	4.1256	0.0364603	5.22399e-05	3.7206e-05	-0.23629	0.815995	Up
1099	WP_HOSTPATHOGEN_INTERACTION_OF_HUMAN_CORONAVIRUSES_APOPTOSIS	4.12695	0.0245791	5.19588e-05	3.69882e-05	-0.189394	0.821556	Up
1100	KEGG_GLYCOSPHINGOLIPID_BIOSYNTHESIS_LACTO_AND_NEOLACTO_SERIES	4.13361	0.0193002	5.04996e-05	3.59324e-05	0.0372557	0.848998	Up
1101	REACTOME_SLBP_DEPENDENT_PROCESSING_OF_REPLICATION_DEPENDENT_HISTONE_PRE_MRNAS	4.14097	0.0407379	4.89315e-05	3.48002e-05	-0.210149	0.879341	Up
1102	REACTOME_CAMK_IV_MEDIATED_PHOSPHORYLATION_OF_CREB	4.14224	0.0286212	4.86863e-05	3.46093e-05	-0.13299	0.884553	Up
1103	REACTOME_LINOLEIC_ACID_LA_METABOLISM	4.14575	0.0352363	4.79695e-05	3.40836e-05	-0.0432509	0.899062	Up
1104	BIOCARTA_HDAC_PATHWAY	4.15217	0.0266726	4.66659e-05	3.31416e-05	-0.222947	0.92563	Up
1105	REACTOME_GLYCEROPHOSPHOLIPID_CATABOLISM	4.15264	0.0351718	4.65931e-05	3.30742e-05	-0.0696616	0.92756	Up
1106	REACTOME_INTESTINAL_ABSORPTION	4.15634	0.0341785	4.58683e-05	3.25442e-05	0.290917	0.942875	Up
1107	REACTOME_DISEASES_ASSOCIATED_WITH_O_GLYCOSYLATION_OF_PROTEINS	4.16638	0.0133727	4.39386e-05	3.11454e-05	0.114887	0.984531	Up
1108	REACTOME_METABOLISM_OF_ANGIOTENSINOGEN_TO_ANGIOTENSINS	4.1754	0.0271829	4.22553e-05	2.9938e-05	0.229092	1.02203	Up
1109	REACTOME_RAF_ACTIVATION	4.1791	0.0246194	4.1596e-05	2.94568e-05	-0.192941	1.0374	Up
1110	WP_WNT_SIGNALING_IN_KIDNEY_DISEASE	4.18677	0.0187181	4.02359e-05	2.84801e-05	-0.0567847	1.06939	Up
1111	BIOCARTA_AKAPCENTROSOME_PATHWAY	4.19594	0.0323674	3.8662e-05	2.7353e-05	-0.177818	1.1077	Up
1112	REACTOME_APOPTOSIS_INDUCED_DNA_FRAGMENTATION	4.20166	0.0412861	3.77169e-05	2.66716e-05	-0.272284	1.13164	Up
1113	REACTOME_INSULIN_PROCESSING	4.20219	0.0212864	3.76465e-05	2.66091e-05	-0.129078	1.13387	Up
1114	WP_TGIF_DISRUPTION_OF_SHH_SIGNALING	4.20576	0.0430668	3.70757e-05	2.61931e-05	-0.289826	1.14882	Up
1115	REACTOME_REGULATION_OF_CHOLESTEROL_BIOSYNTHESIS_BY_SREBP_SREBF	4.2096	0.0202395	3.64879e-05	2.57533e-05	-0.270632	1.1649	Up
1116	BIOCARTA_EFP_PATHWAY	4.21413	0.0268954	3.57805e-05	2.52419e-05	-0.182679	1.18393	Up
1117	REACTOME_PRE_NOTCH_EXPRESSION_AND_PROCESSING	4.21734	0.020754	3.52928e-05	2.48859e-05	-0.244353	1.19742	Up
1118	PID_NFKAPPAB_CANONICAL_PATHWAY	4.21866	0.0276207	3.51048e-05	2.47415e-05	-0.25398	1.20294	Up
1119	PID_NEPHRIN_NEPH1_PATHWAY	4.22485	0.0247375	3.41874e-05	2.40719e-05	-0.195613	1.22899	Up
1120	REACTOME_REGULATION_OF_EXPRESSION_OF_SLITS_AND_ROBOS	4.22684	0.0502446	3.39028e-05	2.38601e-05	-0.156127	1.23738	Up
1121	REACTOME_ASSEMBLY_OF_THE_HIV_VIRION	4.22754	0.0396507	3.38145e-05	2.37865e-05	-0.205421	1.24032	Up
1122	WP_NCRNAS_INVOLVED_IN_WNT_SIGNALING_IN_HEPATOCELLULAR_CARCINOMA	4.23744	0.0142751	3.23746e-05	2.27627e-05	-0.125472	1.2821	Up
1123	REACTOME_WNT5A_DEPENDENT_INTERNALIZATION_OF_FZD2_FZD5_AND_ROR2	4.25142	0.0364653	3.04503e-05	2.13891e-05	-0.131064	1.34122	Up
1124	WP_LEPTININSULIN_SIGNALING_OVERLAP	4.25945	0.0286048	2.9406e-05	2.06358e-05	-0.226271	1.37529	Up
1125	BIOCARTA_IL7_PATHWAY	4.26113	0.0256867	2.92003e-05	2.04816e-05	-0.172026	1.38242	Up
1126	WP_TNFRELATED_WEAK_INDUCER_OF_APOPTOSIS_TWEAK_SIGNALING_PATHWAY	4.26297	0.0209092	2.89751e-05	2.03139e-05	-0.213716	1.39023	Up
1127	REACTOME_PHOSPHATE_BOND_HYDROLYSIS_BY_NUDT_PROTEINS	4.27202	0.0377625	2.78386e-05	1.95077e-05	-0.206761	1.42871	Up
1128	PID_HIV_NEF_PATHWAY	4.27263	0.0202873	2.77756e-05	1.94541e-05	-0.211514	1.43133	Up
1129	PID_TOLL_ENDOGENOUS_PATHWAY	4.27331	0.0266273	2.77048e-05	1.93952e-05	-0.161626	1.43421	Up
1130	WP_SARSCOV2_AND_ACE2_RECEPTOR_MOLECULAR_MECHANISMS	4.28537	0.0107994	2.62586e-05	1.83739e-05	0.530983	1.48563	Up
1131	REACTOME_DNA_DAMAGE_TELOMERE_STRESS_INDUCED_SENESCENCE	4.28727	0.0206329	2.60479e-05	1.82177e-05	-0.219989	1.49375	Up
1132	REACTOME_DISASSEMBLY_OF_THE_DESTRUCTION_COMPLEX_AND_RECRUITMENT_OF_AXIN_TO_THE_MEMBRANE	4.28857	0.024172	2.59084e-05	1.81114e-05	-0.198619	1.49931	Up
1133	WP_MTHFR_DEFICIENCY	4.30239	0.0217192	2.43689e-05	1.70188e-05	-0.132936	1.55848	Up
1134	BIOCARTA_KREB_PATHWAY	4.30971	0.0361848	2.35891e-05	1.64662e-05	-0.367505	1.58987	Up
1135	REACTOME_SULFUR_AMINO_ACID_METABOLISM	4.31791	0.022407	2.27528e-05	1.58671e-05	-0.133742	1.62513	Up
1136	REACTOME_MYOGENESIS	4.32592	0.0274375	2.19533e-05	1.53021e-05	-0.173491	1.65962	Up
1137	BIOCARTA_EPO_PATHWAY	4.32642	0.0302602	2.19138e-05	1.52672e-05	-0.23713	1.6618	Up
1138	REACTOME_EUKARYOTIC_TRANSLATION_INITIATION	4.32738	0.0641199	2.18291e-05	1.52009e-05	-0.156808	1.66594	Up
1139	BIOCARTA_GATA3_PATHWAY	4.33317	0.0365443	2.12738e-05	1.4807e-05	-0.160131	1.69092	Up
1140	REACTOME_HCMV_EARLY_EVENTS	4.33945	0.0197375	2.06859e-05	1.43908e-05	-0.229109	1.71805	Up
1141	REACTOME_INTERLEUKIN_2_FAMILY_SIGNALING	4.34932	0.0189356	1.97878e-05	1.37593e-05	-0.0641613	1.76076	Up
1142	REACTOME_EGFR_DOWNREGULATION	4.34943	0.0280048	1.97869e-05	1.3752e-05	-0.215561	1.76127	Up
1143	REACTOME_ION_HOMEOSTASIS	4.34969	0.0183393	1.9773e-05	1.37357e-05	-0.0157638	1.7624	Up
1144	REACTOME_ERKS_ARE_INACTIVATED	4.35408	0.032385	1.93987e-05	1.34639e-05	-0.22009	1.78143	Up
1145	REACTOME_NEUROTRANSMITTER_CLEARANCE	4.36323	0.0385421	1.86348e-05	1.29136e-05	0.0466107	1.82116	Up
1146	REACTOME_G_ALPHA_I_SIGNALLING_EVENTS	4.36977	0.00747057	1.81042e-05	1.25336e-05	0.120271	1.8496	Up
1147	BIOCARTA_FLUMAZENIL_PATHWAY	4.37348	0.0541909	1.78075e-05	1.23223e-05	0.0239818	1.86579	Up
1148	WP_SPHINGOLIPID_METABOLISM_OVERVIEW	4.37494	0.0288786	1.76975e-05	1.22401e-05	-0.230529	1.87216	Up
1149	WP_SEROTONIN_RECEPTOR_2_AND_ELKSRFGATA4_SIGNALING	4.37562	0.030266	1.76517e-05	1.22025e-05	-0.218245	1.87509	Up
1150	WP_JOUBERT_SYNDROME	4.37564	0.0154924	1.76517e-05	1.22012e-05	-0.189592	1.8752	Up
1151	KEGG_BASAL_TRANSCRIPTION_FACTORS	4.37624	0.0212148	1.76274e-05	1.21679e-05	-0.193183	1.8778	Up
1152	REACTOME_APC_C_CDC20_MEDIATED_DEGRADATION_OF_CYCLIN_B	4.38776	0.0300666	1.67288e-05	1.15419e-05	-0.217824	1.92811	Up
1153	REACTOME_TBC_RABGAPS	4.39165	0.0228307	1.64405e-05	1.13375e-05	-0.212155	1.94513	Up
1154	BIOCARTA_MAPK_PATHWAY	4.39402	0.0189791	1.62705e-05	1.12148e-05	-0.227045	1.9555	Up
1155	BIOCARTA_CB1R_PATHWAY	4.39493	0.0476431	1.62108e-05	1.11681e-05	-0.131462	1.95947	Up
1156	WP_INTERLEUKIN1_INDUCED_ACTIVATION_OF_NFKB	4.39605	0.0349248	1.61348e-05	1.11104e-05	-0.244863	1.96441	Up
1157	REACTOME_HSF1_DEPENDENT_TRANSACTIVATION	4.3984	0.0289449	1.59694e-05	1.09911e-05	-0.165627	1.9747	Up
1158	REACTOME_GAP_JUNCTION_TRAFFICKING_AND_REGULATION	4.39989	0.030723	1.58679e-05	1.09158e-05	-0.114169	1.98124	Up
1159	KEGG_PHENYLALANINE_METABOLISM	4.40896	0.0294535	1.52341e-05	1.04696e-05	-0.0874615	2.02102	Up
1160	WP_BASE_EXCISION_REPAIR	4.42004	0.0234588	1.44816e-05	9.94752e-06	-0.208779	2.06977	Up
1161	REACTOME_SYNTHESIS_SECRETION_AND_DEACYLATION_OF_GHRELIN	4.42138	0.0354632	1.43991e-05	9.88602e-06	-0.111094	2.07568	Up
1162	WP_MIRNA_REGULATION_OF_PROSTATE_CANCER_SIGNALING_PATHWAYS	4.42526	0.0240756	1.41501e-05	9.7103e-06	-0.245727	2.09278	Up
1163	REACTOME_BASE_EXCISION_REPAIR	4.42554	0.0200284	1.4139e-05	9.6979e-06	-0.223879	2.094	Up
1164	WP_PREIMPLANTATION_EMBRYO	4.45818	0.0237884	1.21633e-05	8.33458e-06	-0.140102	2.23846	Up
1165	REACTOME_POSTMITOTIC_NUCLEAR_PORE_COMPLEX_NPC_REFORMATION	4.47124	0.0247289	1.14502e-05	7.84209e-06	-0.274481	2.29657	Up
1166	PID_ANTHRAX_PATHWAY	4.47369	0.0312618	1.13256e-05	7.75293e-06	-0.238068	2.30748	Up
1167	BIOCARTA_RNA_PATHWAY	4.48633	0.0373193	1.06804e-05	7.30766e-06	-0.276988	2.36392	Up
1168	REACTOME_PIWI_INTERACTING_RNA_PIRNA_BIOGENESIS	4.49363	0.0269591	1.03262e-05	7.06182e-06	-0.0992501	2.39658	Up
1169	REACTOME_DISEASES_ASSOCIATED_WITH_N_GLYCOSYLATION_OF_PROTEINS	4.49507	0.0264486	1.02616e-05	7.01418e-06	-0.262357	2.40304	Up
1170	BIOCARTA_FOSB_PATHWAY	4.49783	0.0595767	1.01348e-05	6.92411e-06	-0.0668613	2.41538	Up
1171	WP_S1P_RECEPTOR_SIGNAL_TRANSDUCTION	4.50502	0.0248821	9.80273e-06	6.6939e-06	-0.138708	2.44766	Up
1172	WP_LNCRNA_IN_CANONICAL_WNT_SIGNALING_AND_COLORECTAL_CANCER	4.50748	0.0148891	9.69481e-06	6.61693e-06	-0.121688	2.4587	Up
1173	BIOCARTA_MELANOCYTE_PATHWAY	4.51262	0.0395787	9.46796e-06	6.45891e-06	-0.255231	2.48178	Up
1174	REACTOME_NEUROTRANSMITTER_RECEPTORS_AND_POSTSYNAPTIC_SIGNAL_TRANSMISSION	4.51263	0.0101545	9.46796e-06	6.45865e-06	0.00291653	2.48182	Up
1175	REACTOME_RESOLUTION_OF_SISTER_CHROMATID_COHESION	4.51499	0.0172982	9.37217e-06	6.38724e-06	-0.139047	2.49243	Up
1176	WP_REGULATION_OF_SISTER_CHROMATID_SEPARATION_AT_THE_METAPHASEANAPHASE_TRANSITION	4.51708	0.031855	9.28466e-06	6.32447e-06	-0.167301	2.50186	Up
1177	REACTOME_TRNA_AMINOACYLATION	4.52171	0.0266736	9.08877e-06	6.18797e-06	-0.177681	2.5227	Up
1178	REACTOME_DNA_DAMAGE_RECOGNITION_IN_GG_NER	4.52284	0.0270011	9.04503e-06	6.15514e-06	-0.241475	2.52778	Up
1179	REACTOME_MODULATION_BY_MTB_OF_HOST_IMMUNE_SYSTEM	4.53779	0.0680248	8.432e-06	5.73512e-06	-0.17335	2.59529	Up
1180	REACTOME_DEFECTIVE_LFNG_CAUSES_SCDO3	4.53991	0.0527583	8.35202e-06	5.67791e-06	-0.246918	2.60486	Up
1181	WP_G13_SIGNALING_PATHWAY	4.54043	0.0301344	8.33548e-06	5.66385e-06	-0.169699	2.60723	Up
1182	BIOCARTA_BARRESTIN_PATHWAY	4.5449	0.0394488	8.1652e-06	5.54539e-06	-0.0748366	2.62742	Up
1183	WP_STEROL_REGULATORY_ELEMENTBINDING_PROTEINS_SREBP_SIGNALING	4.54905	0.0197019	8.01001e-06	5.4373e-06	-0.250587	2.64623	Up
1184	REACTOME_PLATELET_SENSITIZATION_BY_LDL	4.55646	0.0321163	7.73699e-06	5.24936e-06	-0.187641	2.67984	Up
1185	REACTOME_REGULATION_OF_HSF1_MEDIATED_HEAT_SHOCK_RESPONSE	4.56314	0.019998	7.50257e-06	5.08524e-06	-0.219013	2.7102	Up
1186	REACTOME_JOSEPHIN_DOMAIN_DUBS	4.56553	0.0487864	7.42138e-06	5.02771e-06	-0.228468	2.72107	Up
1187	WP_NITRIC_OXIDE_METABOLISM_IN_CYSTIC_FIBROSIS	4.5696	0.0298677	7.28609e-06	4.93114e-06	-0.0991875	2.73961	Up
1188	BIOCARTA_HIF_PATHWAY	4.5699	0.0371658	7.27948e-06	4.92421e-06	-0.22327	2.74095	Up
1189	REACTOME_MYD88_INDEPENDENT_TLR4_CASCADE	4.56996	0.0188731	7.27948e-06	4.92279e-06	-0.206971	2.74122	Up
1190	REACTOME_SEALING_OF_THE_NUCLEAR_ENVELOPE_NE_BY_ESCRT_III	4.57183	0.0314805	7.21981e-06	4.87897e-06	-0.150755	2.74977	Up
1191	REACTOME_INLB_MEDIATED_ENTRY_OF_LISTERIA_MONOCYTOGENES_INTO_HOST_CELL	4.58592	0.0383354	6.7539e-06	4.56184e-06	-0.234762	2.81402	Up
1192	REACTOME_SIGNALING_BY_NTRK3_TRKC	4.59377	0.0303329	6.51139e-06	4.39365e-06	-0.203074	2.84993	Up
1193	REACTOME_COHESIN_LOADING_ONTO_CHROMATIN	4.59454	0.0411394	6.49063e-06	4.37745e-06	-0.292337	2.85346	Up
1194	REACTOME_SCAVENGING_BY_CLASS_A_RECEPTORS	4.61055	0.0332344	6.01393e-06	4.05393e-06	0.01489	2.92689	Up
1195	REACTOME_TRAF6_MEDIATED_INDUCTION_OF_TAK1_COMPLEX_WITHIN_TLR4_COMPLEX	4.61199	0.0364646	5.97567e-06	4.02612e-06	-0.0510752	2.93347	Up
1196	REACTOME_MITOPHAGY	4.617	0.0334488	5.83629e-06	3.93024e-06	-0.202222	2.95653	Up
1197	WP_RETINOBLASTOMA_GENE_IN_CANCER	4.62092	0.0179063	5.73016e-06	3.85684e-06	-0.185472	2.97456	Up
1198	KEGG_PEROXISOME	4.63482	0.0162683	5.36951e-06	3.60685e-06	-0.173813	3.03868	Up
1199	WP_METHIONINE_DE_NOVO_AND_SALVAGE_PATHWAY	4.63496	0.0266119	5.36857e-06	3.6044e-06	-0.208717	3.03932	Up
1200	REACTOME_ER_QUALITY_CONTROL_COMPARTMENT_ERQC	4.6353	0.0313611	5.3626e-06	3.59859e-06	-0.267574	3.04087	Up
1201	PID_IL1_PATHWAY	4.63612	0.0230778	5.34419e-06	3.58443e-06	-0.226469	3.04464	Up
1202	PID_FCER1_PATHWAY	4.63688	0.0179095	5.3272e-06	3.57124e-06	-0.145645	3.04817	Up
1203	REACTOME_REGULATION_OF_PTEN_LOCALIZATION	4.64129	0.0491222	5.22013e-06	3.49594e-06	-0.26112	3.06856	Up
1204	REACTOME_HDACS_DEACETYLATE_HISTONES	4.64395	0.0267735	5.15859e-06	3.45124e-06	-0.296695	3.08087	Up
1205	WP_ERK_PATHWAY_IN_HUNTINGTONS_DISEASE	4.65115	0.0325901	4.98462e-06	3.33317e-06	-0.298291	3.11419	Up
1206	KEGG_BIOSYNTHESIS_OF_UNSATURATED_FATTY_ACIDS	4.65246	0.0289427	4.95547e-06	3.31201e-06	-0.135984	3.12029	Up
1207	REACTOME_SYNTHESIS_SECRETION_AND_INACTIVATION_OF_GLUCOSE_DEPENDENT_INSULINOTROPIC_POLYPEPTIDE_GIP	4.65651	0.047426	4.86165e-06	3.24766e-06	-0.182946	3.13906	Up
1208	REACTOME_DISEASES_OF_GLYCOSYLATION	4.65774	0.0123264	4.83529e-06	3.22842e-06	-0.0784265	3.14475	Up
1209	REACTOME_TOXICITY_OF_BOTULINUM_TOXIN_TYPE_D_BOTD	4.66177	0.0502732	4.74407e-06	3.16591e-06	0.259624	3.16347	Up
1210	REACTOME_TERMINATION_OF_TRANSLESION_DNA_SYNTHESIS	4.66191	0.0284326	4.74316e-06	3.16371e-06	-0.196692	3.16413	Up
1211	BIOCARTA_IGF1MTOR_PATHWAY	4.66649	0.0318273	4.64132e-06	3.09421e-06	-0.28444	3.18539	Up
1212	REACTOME_PLASMA_LIPOPROTEIN_ASSEMBLY_REMODELING_AND_CLEARANCE	4.66827	0.0188988	4.60376e-06	3.06762e-06	-0.0721263	3.19366	Up
1213	REACTOME_SIGNALING_BY_FGFR3_FUSIONS_IN_CANCER	4.67036	0.0384723	4.55957e-06	3.03664e-06	-0.278188	3.20338	Up
1214	REACTOME_SYNTHESIS_OF_PE	4.68159	0.0323776	4.31919e-06	2.87509e-06	-0.234839	3.25572	Up
1215	REACTOME_SIGNALING_BY_BRAF_AND_RAF1_FUSIONS	4.68352	0.0243255	4.28093e-06	2.84818e-06	-0.183624	3.26472	Up
1216	REACTOME_PRC2_METHYLATES_HISTONES_AND_DNA	4.68417	0.0331342	4.26956e-06	2.83917e-06	-0.282184	3.26776	Up
1217	WP_T_CELL_RECEPTOR_AND_COSTIMULATORY_SIGNALING	4.68666	0.0270634	4.22023e-06	2.80494e-06	-0.145963	3.27937	Up
1218	SIG_BCR_SIGNALING_PATHWAY	4.69213	0.0221231	4.11125e-06	2.73112e-06	-0.223793	3.30491	Up
1219	REACTOME_POST_TRANSLATIONAL_MODIFICATION_SYNTHESIS_OF_GPI_ANCHORED_PROTEINS	4.6925	0.013975	4.10595e-06	2.72622e-06	-0.0110116	3.30664	Up
1220	REACTOME_TRAF6_MEDIATED_IRF7_ACTIVATION_IN_TLR7_8_OR_9_SIGNALING	4.69273	0.0444545	4.10332e-06	2.72309e-06	-0.216692	3.30774	Up
1221	REACTOME_BILE_ACID_AND_BILE_SALT_METABOLISM	4.69903	0.0195744	3.98299e-06	2.64054e-06	-0.118091	3.33722	Up
1222	WP_HIPPOYAP_SIGNALING_PATHWAY	4.70326	0.0274588	3.90352e-06	2.58654e-06	-0.223747	3.35701	Up
1223	BIOCARTA_CDC25_PATHWAY	4.7046	0.0367082	3.87993e-06	2.5696e-06	-0.116199	3.3633	Up
1224	WP_MITOCHONDRIAL_LONG_CHAIN_FATTY_ACID_BETAOXIDATION	4.70787	0.0337946	3.82036e-06	2.52886e-06	-0.176989	3.37861	Up
1225	REACTOME_INHIBITION_OF_THE_PROTEOLYTIC_ACTIVITY_OF_APC_C_REQUIRED_FOR_THE_ONSET_OF_ANAPHASE_BY_MITOTIC_SPINDLE_CHECKPOINT_COMPONENTS	4.70817	0.0274565	3.81669e-06	2.52515e-06	-0.248945	3.38002	Up
1226	KEGG_FOLATE_BIOSYNTHESIS	4.71026	0.0376924	3.77963e-06	2.49935e-06	-0.11726	3.38986	Up
1227	REACTOME_RESPONSE_OF_EIF2AK1_HRI_TO_HEME_DEFICIENCY	4.71613	0.0382549	3.67434e-06	2.42849e-06	-0.223309	3.41741	Up
1228	REACTOME_CYCLIN_D_ASSOCIATED_EVENTS_IN_G1	4.71793	0.0250411	3.64584e-06	2.40719e-06	-0.210273	3.42585	Up
1229	REACTOME_NOTCH_HLH_TRANSCRIPTION_PATHWAY	4.72414	0.0271489	3.53817e-06	2.3349e-06	-0.248686	3.45507	Up
1230	REACTOME_P75NTR_SIGNALS_VIA_NF_KB	4.72747	0.0402174	3.48435e-06	2.29704e-06	-0.180957	3.47073	Up
1231	WP_MICRORNA_FOR_TARGETING_CANCER_GROWTH_AND_VASCULARIZATION_IN_GLIOBLASTOMA	4.73395	0.0485895	3.37849e-06	2.22497e-06	-0.21779	3.50128	Up
1232	REACTOME_G_ALPHA_12_13_SIGNALLING_EVENTS	4.74777	0.0181344	3.15767e-06	2.07848e-06	-0.12068	3.56656	Up
1233	REACTOME_METABOLISM_OF_LIPIDS	4.74809	0.0100682	3.1543e-06	2.0752e-06	-0.155036	3.56807	Up
1234	WP_16P112_DISTAL_DELETION_SYNDROME	4.74945	0.0264022	3.13485e-06	2.06134e-06	-0.17363	3.57449	Up
1235	REACTOME_ROLE_OF_LAT2_NTAL_LAB_ON_CALCIUM_MOBILIZATION	4.75115	0.028789	3.11024e-06	2.04411e-06	-0.110969	3.58254	Up
1236	REACTOME_CONSTITUTIVE_SIGNALING_BY_OVEREXPRESSED_ERBB2	4.75137	0.0425355	3.10848e-06	2.0419e-06	-0.29078	3.58358	Up
1237	REACTOME_TRNA_PROCESSING_IN_THE_MITOCHONDRION	4.7521	0.0515024	3.09888e-06	2.03456e-06	-0.266703	3.58703	Up
1238	WP_3Q29_COPY_NUMBER_VARIATION_SYNDROME	4.75334	0.0200963	3.08156e-06	2.02214e-06	-0.176202	3.5929	Up
1239	REACTOME_REGULATION_OF_PTEN_MRNA_TRANSLATION	4.76776	0.0399497	2.87087e-06	1.88292e-06	-0.307602	3.66129	Up
1240	REACTOME_NEGATIVE_REGULATION_OF_MAPK_PATHWAY	4.76782	0.0281677	2.87087e-06	1.88229e-06	-0.174227	3.66161	Up
1241	KEGG_EPITHELIAL_CELL_SIGNALING_IN_HELICOBACTER_PYLORI_INFECTION	4.77445	0.0226793	2.78006e-06	1.82149e-06	-0.165578	3.6931	Up
1242	WP_CHOLESTEROL_BIOSYNTHESIS_WITH_SKELETAL_DYSPLASIAS	4.78022	0.0465026	2.70297e-06	1.77006e-06	-0.23446	3.72056	Up
1243	REACTOME_TICAM1_DEPENDENT_ACTIVATION_OF_IRF3_IRF7	4.78037	0.0449667	2.70239e-06	1.76877e-06	-0.180592	3.72126	Up
1244	WP_ECTODERM_DIFFERENTIATION	4.7804	0.0135765	2.70239e-06	1.76845e-06	-0.104699	3.72144	Up
1245	REACTOME_SPHINGOLIPID_METABOLISM	4.78259	0.0183384	2.67547e-06	1.74935e-06	-0.168018	3.73185	Up
1246	BIOCARTA_INSULIN_PATHWAY	4.78353	0.0313977	2.66442e-06	1.74122e-06	-0.248132	3.73632	Up
1247	REACTOME_AKT_PHOSPHORYLATES_TARGETS_IN_THE_CYTOSOL	4.79257	0.0350102	2.54976e-06	1.66467e-06	-0.338683	3.77944	Up
1248	REACTOME_MET_RECEPTOR_RECYCLING	4.79837	0.0395977	2.47854e-06	1.61724e-06	-0.213861	3.80717	Up
1249	PID_GMCSF_PATHWAY	4.79855	0.0266736	2.4776e-06	1.61579e-06	-0.201968	3.80803	Up
1250	REACTOME_SYNTHESIS_OF_PG	4.81287	0.0354173	2.3079e-06	1.50434e-06	-0.191199	3.8766	Up
1251	WP_TRANSSULFURATION_AND_ONECARBON_METABOLISM	4.81382	0.0236755	2.29816e-06	1.49721e-06	-0.185593	3.88115	Up
1252	REACTOME_THE_NLRP3_INFLAMMASOME	4.81467	0.0382343	2.28967e-06	1.49091e-06	-0.178938	3.8852	Up
1253	REACTOME_FORMATION_OF_ATP_BY_CHEMIOSMOTIC_COUPLING	4.8182	0.057936	2.25076e-06	1.46482e-06	-0.179876	3.90214	Up
1254	BIOCARTA_PCAF_PATHWAY	4.82063	0.0366525	2.22471e-06	1.44711e-06	-0.279103	3.91381	Up
1255	REACTOME_NR1H2_AND_NR1H3_MEDIATED_SIGNALING	4.82788	0.0207898	2.14653e-06	1.39554e-06	-0.210991	3.94864	Up
1256	WP_RENINANGIOTENSINALDOSTERONE_SYSTEM_RAAS	4.82821	0.020246	2.14409e-06	1.39323e-06	-0.0679507	3.95023	Up
1257	REACTOME_TRANSCRIPTIONAL_REGULATION_OF_WHITE_ADIPOCYTE_DIFFERENTIATION	4.83439	0.0194434	2.07969e-06	1.35068e-06	-0.2179	3.98	Up
1258	WP_KREBS_CYCLE_DISORDERS	4.84807	0.0427386	1.94358e-06	1.26097e-06	-0.288029	4.04597	Up
1259	WP_CALORIC_RESTRICTION_AND_AGING	4.85033	0.0406965	1.92265e-06	1.24674e-06	-0.285843	4.05687	Up
1260	WP_PRION_DISEASE_PATHWAY	4.85231	0.0286088	1.90455e-06	1.23436e-06	-0.166784	4.06645	Up
1261	PID_CXCR3_PATHWAY	4.85491	0.0235555	1.88076e-06	1.21831e-06	-0.176177	4.07901	Up
1262	REACTOME_NOTCH1_INTRACELLULAR_DOMAIN_REGULATES_TRANSCRIPTION	4.8572	0.0271072	1.86019e-06	1.20436e-06	-0.214114	4.09007	Up
1263	BIOCARTA_MITR_PATHWAY	4.86237	0.0576022	1.81324e-06	1.17335e-06	-0.0208132	4.11512	Up
1264	WP_PENTOSE_PHOSPHATE_METABOLISM	4.86252	0.0492431	1.81277e-06	1.17243e-06	-0.204791	4.11587	Up
1265	REACTOME_METABOLISM_OF_AMINO_ACIDS_AND_DERIVATIVES	4.86714	0.0382226	1.77192e-06	1.14541e-06	-0.117193	4.13826	Up
1266	WP_AMPACTIVATED_PROTEIN_KINASE_AMPK_SIGNALING	4.87045	0.0182386	1.74347e-06	1.12643e-06	-0.1842	4.1543	Up
1267	REACTOME_CELL_CELL_JUNCTION_ORGANIZATION	4.87296	0.0239227	1.7233e-06	1.11224e-06	-0.0580984	4.16648	Up
1268	REACTOME_PHASE_4_RESTING_MEMBRANE_POTENTIAL	4.87402	0.0276071	1.715e-06	1.10631e-06	0.180619	4.17162	Up
1269	WP_ELECTRON_TRANSPORT_CHAIN_OXPHOS_SYSTEM_IN_MITOCHONDRIA	4.87851	0.0457476	1.67734e-06	1.08144e-06	-0.161158	4.19345	Up
1270	REACTOME_FASL_CD95L_SIGNALING	4.89482	0.0438245	1.5451e-06	9.9566e-07	-0.114032	4.27283	Up
1271	WP_ANGIOPOIETINLIKE_PROTEIN_8_REGULATORY_PATHWAY	4.89805	0.016689	1.5208e-06	9.7949e-07	-0.215787	4.28856	Up
1272	REACTOME_EARLY_PHASE_OF_HIV_LIFE_CYCLE	4.90062	0.0373679	1.50184e-06	9.66774e-07	-0.0876505	4.30111	Up
1273	WP_TRANSLATION_INHIBITORS_IN_CHRONICALLY_ACTIVATED_PDGFRA_CELLS	4.90071	0.024987	1.50184e-06	9.66335e-07	-0.208571	4.30155	Up
1274	PID_FOXM1_PATHWAY	4.90886	0.0225344	1.44169e-06	9.27079e-07	-0.155129	4.3414	Up
1275	WP_CARDIAC_HYPERTROPHIC_RESPONSE	4.91751	0.0218803	1.38033e-06	8.87157e-07	-0.208388	4.38369	Up
1276	REACTOME_RUNX1_REGULATES_TRANSCRIPTION_OF_GENES_INVOLVED_IN_BCR_SIGNALING	4.9255	0.05401	1.32586e-06	8.51701e-07	-0.238376	4.42289	Up
1277	REACTOME_CELL_CYCLE_CHECKPOINTS	4.92824	0.0182388	1.30815e-06	8.39881e-07	-0.14733	4.43632	Up
1278	REACTOME_TIE2_SIGNALING	4.93291	0.0301881	1.27861e-06	8.20051e-07	-0.167311	4.45929	Up
1279	KEGG_LYSOSOME	4.95753	0.0181771	1.12768e-06	7.22873e-07	-0.159812	4.58054	Up
1280	BIOCARTA_EGFR_SMRTE_PATHWAY	4.9604	0.0407546	1.11179e-06	7.12313e-07	-0.232072	4.59469	Up
1281	REACTOME_NEGATIVE_REGULATION_OF_MET_ACTIVITY	4.96072	0.0357791	1.11053e-06	7.11132e-07	-0.250727	4.59629	Up
1282	REACTOME_INFLUENZA_INFECTION	4.96295	0.0607065	1.09845e-06	7.03024e-07	-0.14269	4.60732	Up
1283	WP_OXIDATIVE_STRESS_RESPONSE	4.96351	0.029076	1.09587e-06	7.01e-07	-0.166563	4.61009	Up
1284	REACTOME_NEUROTOXICITY_OF_CLOSTRIDIUM_TOXINS	4.9672	0.039287	1.07643e-06	6.87838e-07	0.306001	4.62831	Up
1285	REACTOME_PENTOSE_PHOSPHATE_PATHWAY	4.9719	0.0379077	1.05125e-06	6.71397e-07	-0.209417	4.65158	Up
1286	REACTOME_PROTEIN_REPAIR	4.97358	0.0525515	1.04274e-06	6.65608e-07	-0.202822	4.65991	Up
1287	REACTOME_METABOLISM_OF_STEROIDS	4.97386	0.0156096	1.04177e-06	6.64641e-07	-0.190326	4.66131	Up
1288	PID_IL2_PI3K_PATHWAY	4.97798	0.0281056	1.02044e-06	6.50687e-07	-0.20059	4.68171	Up
1289	REACTOME_TRANSCRIPTIONAL_REGULATION_BY_E2F6	4.98158	0.0245207	1.00218e-06	6.38703e-07	-0.220207	4.69959	Up
1290	BIOCARTA_SKP2E2F_PATHWAY	4.98329	0.039271	9.93923e-07	6.33106e-07	-0.18977	4.70806	Up
1291	REACTOME_PHOSPHORYLATION_OF_THE_APC_C	4.98545	0.029925	9.83386e-07	6.26062e-07	-0.253632	4.71882	Up
1292	REACTOME_ERCC6_CSB_AND_EHMT2_G9A_POSITIVELY_REGULATE_RRNA_EXPRESSION	4.99542	0.0337268	9.34513e-07	5.94633e-07	-0.333989	4.76836	Up
1293	WP_IL17_SIGNALING_PATHWAY	4.99601	0.0283285	9.32166e-07	5.92825e-07	-0.243537	4.77129	Up
1294	REACTOME_SIGNALING_BY_ROBO_RECEPTORS	5.00113	0.0517329	9.08281e-07	5.77329e-07	-0.14732	4.79678	Up
1295	WP_DEREGULATION_OF_RAB_AND_RAB_EFFECTOR_GENES_IN_BLADDER_CANCER	5.0092	0.036003	8.71534e-07	5.53677e-07	-0.123383	4.83702	Up
1296	REACTOME_BASE_EXCISION_REPAIR_AP_SITE_FORMATION	5.01169	0.0313524	8.60817e-07	5.46578e-07	-0.23169	4.84944	Up
1297	REACTOME_NUCLEOTIDE_BINDING_DOMAIN_LEUCINE_RICH_REPEAT_CONTAINING_RECEPTOR_NLR_SIGNALING_PATHWAYS	5.01442	0.0259738	8.49163e-07	5.38892e-07	-0.179511	4.86307	Up
1298	WP_KININKALLIKREIN_PATHWAY	5.02396	0.0693525	8.08937e-07	5.12818e-07	-0.182872	4.91079	Up
1299	WP_PRADERWILLI_AND_ANGELMAN_SYNDROME	5.02972	0.0185473	7.85474e-07	4.97679e-07	-0.0902156	4.93963	Up
1300	KEGG_REGULATION_OF_AUTOPHAGY	5.02983	0.0285087	7.85454e-07	4.97401e-07	-0.246625	4.94017	Up
1301	BIOCARTA_P53_PATHWAY	5.05675	0.0344301	6.83633e-07	4.32229e-07	-0.274385	5.07536	Up
1302	WP_TLR4_SIGNALING_AND_TOLERANCE	5.06143	0.0249878	6.6778e-07	4.21756e-07	-0.207113	5.09898	Up
1303	REACTOME_ESTROGEN_STIMULATED_SIGNALING_THROUGH_PRKCZ	5.06626	0.0504908	6.51448e-07	4.11221e-07	-0.271769	5.12333	Up
1304	BIOCARTA_PTEN_PATHWAY	5.06844	0.0353965	6.44393e-07	4.0655e-07	-0.29254	5.13433	Up
1305	REACTOME_NEF_MEDIATED_CD8_DOWN_REGULATION	5.07593	0.0486496	6.19911e-07	3.90896e-07	-0.252201	5.17215	Up
1306	WP_GLUCURONIDATION	5.07739	0.0326518	6.15823e-07	3.87902e-07	-0.00960035	5.17955	Up
1307	KEGG_DORSO_VENTRAL_AXIS_FORMATION	5.08363	0.0310847	5.96599e-07	3.75391e-07	-0.202557	5.21112	Up
1308	REACTOME_HYALURONAN_METABOLISM	5.08568	0.0316935	5.90532e-07	3.71374e-07	-0.117129	5.22149	Up
1309	REACTOME_CASPASE_ACTIVATION_VIA_DEPENDENCE_RECEPTORS_IN_THE_ABSENCE_OF_LIGAND	5.0882	0.0406108	5.83067e-07	3.66483e-07	-0.126897	5.23425	Up
1310	REACTOME_ACTIVATION_OF_THE_MRNA_UPON_BINDING_OF_THE_CAP_BINDING_COMPLEX_AND_EIFS_AND_SUBSEQUENT_BINDING_TO_43S	5.08904	0.0700792	5.80802e-07	3.64863e-07	-0.170452	5.23852	Up
1311	REACTOME_CALCINEURIN_ACTIVATES_NFAT	5.09093	0.051226	5.75351e-07	3.61244e-07	-0.245703	5.24812	Up
1312	WP_MICRORNAS_IN_CARDIOMYOCYTE_HYPERTROPHY	5.09123	0.0192866	5.74755e-07	3.60676e-07	-0.186524	5.24964	Up
1313	PID_AR_TF_PATHWAY	5.09427	0.0236714	5.6595e-07	3.5496e-07	-0.247793	5.26503	Up
1314	REACTOME_GAP_JUNCTION_ASSEMBLY	5.10032	0.0363445	5.48474e-07	3.43814e-07	-0.0708028	5.29576	Up
1315	REACTOME_RUNX1_REGULATES_TRANSCRIPTION_OF_GENES_INVOLVED_IN_DIFFERENTIATION_OF_KERATINOCYTES	5.10249	0.0420361	5.42514e-07	3.39895e-07	-0.211727	5.3068	Up
1316	REACTOME_HS_GAG_BIOSYNTHESIS	5.10583	0.0287168	5.33332e-07	3.33962e-07	-0.0969177	5.32377	Up
1317	REACTOME_TRAIL_SIGNALING	5.11166	0.0497942	5.1743e-07	3.2383e-07	-0.162673	5.35345	Up
1318	REACTOME_P75NTR_NEGATIVELY_REGULATES_CELL_CYCLE_VIA_SC1	5.11812	0.0462337	5.00333e-07	3.12961e-07	-0.207416	5.38634	Up
1319	REACTOME_FGFR1_MUTANT_RECEPTOR_ACTIVATION	5.11867	0.0271509	4.99152e-07	3.12054e-07	-0.173405	5.38914	Up
1320	PID_KIT_PATHWAY	5.12328	0.0218756	4.87372e-07	3.04525e-07	-0.205534	5.41267	Up
1321	REACTOME_RECYCLING_OF_EIF2_GDP	5.13337	0.0458517	4.62254e-07	2.88675e-07	-0.304884	5.46419	Up
1322	PID_ARF_3PATHWAY	5.13579	0.0360043	4.56601e-07	2.8499e-07	-0.214383	5.47657	Up
1323	REACTOME_CIRCADIAN_CLOCK	5.15199	0.0250569	4.19376e-07	2.61473e-07	-0.206598	5.55958	Up
1324	REACTOME_REGULATION_OF_SIGNALING_BY_CBL	5.15209	0.0357317	4.19376e-07	2.61338e-07	-0.168251	5.56007	Up
1325	REACTOME_APOBEC3G_MEDIATED_RESISTANCE_TO_HIV_1_INFECTION	5.15658	0.0682247	4.09702e-07	2.55166e-07	-0.190465	5.58312	Up
1326	WP_UNFOLDED_PROTEIN_RESPONSE	5.16333	0.0334185	3.95425e-07	2.4614e-07	-0.208972	5.61783	Up
1327	WP_ZINC_HOMEOSTASIS	5.16362	0.0271222	3.95042e-07	2.45768e-07	-0.154023	5.61929	Up
1328	REACTOME_UREA_CYCLE	5.16736	0.0514341	3.87652e-07	2.40909e-07	-0.127598	5.63854	Up
1329	REACTOME_DUAL_INCISION_IN_GG_NER	5.16941	0.028959	3.83642e-07	2.38288e-07	-0.19598	5.64909	Up
1330	REACTOME_GRB2_SOS_PROVIDES_LINKAGE_TO_MAPK_SIGNALING_FOR_INTEGRINS	5.1725	0.0375222	3.7757e-07	2.34389e-07	-0.232797	5.665	Up
1331	REACTOME_MET_ACTIVATES_PTPN11	5.17528	0.0536574	3.72209e-07	2.30935e-07	-0.288318	5.67931	Up
1332	WP_WNT_SIGNALING_PATHWAY_AND_PLURIPOTENCY	5.18137	0.0172119	3.60466e-07	2.23528e-07	-0.126808	5.71075	Up
1333	WP_MESODERMAL_COMMITMENT_PATHWAY	5.18608	0.0156699	3.5187e-07	2.1796e-07	-0.140622	5.73507	Up
1334	REACTOME_PROCESSIVE_SYNTHESIS_ON_THE_C_STRAND_OF_THE_TELOMERE	5.18765	0.031445	3.49125e-07	2.16142e-07	-0.213203	5.74315	Up
1335	REACTOME_FCGR_ACTIVATION	5.189	0.0234135	3.46786e-07	2.14577e-07	0.280904	5.75016	Up
1336	REACTOME_INCRETIN_SYNTHESIS_SECRETION_AND_INACTIVATION	5.19176	0.0410429	3.4188e-07	2.11426e-07	-0.133609	5.76443	Up
1337	WP_ESTROGEN_SIGNALING_PATHWAY	5.19649	0.0305361	3.33515e-07	2.0614e-07	-0.255353	5.78884	Up
1338	WP_NEUROINFLAMMATION	5.20976	0.0494765	3.1073e-07	1.91952e-07	-0.148098	5.85763	Up
1339	BIOCARTA_FEEDER_PATHWAY	5.21232	0.0462823	3.06651e-07	1.89329e-07	-0.129784	5.8709	Up
1340	REACTOME_PROSTACYCLIN_SIGNALLING_THROUGH_PROSTACYCLIN_RECEPTOR	5.21298	0.0401371	3.05731e-07	1.88658e-07	-0.0332369	5.87433	Up
1341	BIOCARTA_VOBESITY_PATHWAY	5.21718	0.0539408	2.9906e-07	1.84441e-07	0.0582542	5.89614	Up
1342	WP_MITOCHONDRIAL_COMPLEX_III_ASSEMBLY	5.21834	0.0507827	2.97352e-07	1.83287e-07	-0.155017	5.90219	Up
1343	REACTOME_ONCOGENE_INDUCED_SENESCENCE	5.22692	0.0309308	2.84074e-07	1.75006e-07	-0.254609	5.94679	Up
1344	REACTOME_G2_M_CHECKPOINTS	5.22998	0.0257329	2.79563e-07	1.72133e-07	-0.143666	5.96277	Up
1345	REACTOME_NTRK2_ACTIVATES_RAC1	5.24805	0.0589964	2.53687e-07	1.56115e-07	-0.075737	6.05702	Up
1346	REACTOME_COENZYME_A_BIOSYNTHESIS	5.25515	0.0460286	2.44252e-07	1.50226e-07	-0.215415	6.09413	Up
1347	BIOCARTA_SET_PATHWAY	5.26119	0.0451995	2.36633e-07	1.45381e-07	-0.195655	6.12577	Up
1348	REACTOME_RAS_PROCESSING	5.26306	0.0403716	2.34373e-07	1.43913e-07	-0.162473	6.13557	Up
1349	REACTOME_SIGNALING_BY_MODERATE_KINASE_ACTIVITY_BRAF_MUTANTS	5.2683	0.0288083	2.27913e-07	1.3987e-07	-0.171873	6.16308	Up
1350	REACTOME_PROTEIN_METHYLATION	5.28956	0.0510885	2.03229e-07	1.24584e-07	-0.124387	6.27481	Up
1351	REACTOME_REGULATION_OF_TLR_BY_ENDOGENOUS_LIGAND	5.29467	0.0446412	1.97856e-07	1.21157e-07	-0.0948607	6.30174	Up
1352	BIOCARTA_SPPA_PATHWAY	5.29581	0.0378593	1.96731e-07	1.20402e-07	-0.189764	6.30778	Up
1353	REACTOME_INLA_MEDIATED_ENTRY_OF_LISTERIA_MONOCYTOGENES_INTO_HOST_CELLS	5.30685	0.0620397	1.85418e-07	1.13353e-07	-0.172969	6.36604	Up
1354	REACTOME_REGULATION_OF_INNATE_IMMUNE_RESPONSES_TO_CYTOSOLIC_DNA	5.30859	0.0494442	1.83762e-07	1.12278e-07	-0.127189	6.37523	Up
1355	REACTOME_MITOTIC_PROMETAPHASE	5.30927	0.0181696	1.83178e-07	1.1186e-07	-0.131015	6.37884	Up
1356	REACTOME_RNA_POLYMERASE_III_CHAIN_ELONGATION	5.3106	0.0373553	1.81947e-07	1.11047e-07	-0.215361	6.38589	Up
1357	KEGG_RETINOL_METABOLISM	5.31722	0.0243915	1.75568e-07	1.07094e-07	0.0513312	6.42089	Up
1358	REACTOME_TRANSLATION	5.31929	0.0495137	1.73687e-07	1.05888e-07	-0.169479	6.43183	Up
1359	REACTOME_NUCLEAR_EVENTS_STIMULATED_BY_ALK_SIGNALING_IN_CANCER	5.31985	0.0450384	1.7325e-07	1.05563e-07	-0.157844	6.4348	Up
1360	REACTOME_NR1H2_NR1H3_REGULATE_GENE_EXPRESSION_TO_CONTROL_BILE_ACID_HOMEOSTASIS	5.33346	0.0468277	1.60953e-07	9.79619e-08	-0.214065	6.50699	Up
1361	REACTOME_CHK1_CHK2_CDS1_MEDIATED_INACTIVATION_OF_CYCLIN_B_CDK1_COMPLEX	5.33644	0.0580765	1.58422e-07	9.63682e-08	-0.155494	6.52283	Up
1362	WP_MODULATORS_OF_TCR_SIGNALING_AND_T_CELL_ACTIVATION	5.33875	0.0183912	1.56504e-07	9.51483e-08	-0.113972	6.53514	Up
1363	BIOCARTA_MAL_PATHWAY	5.34279	0.0408305	1.53152e-07	9.30587e-08	-0.170677	6.55659	Up
1364	REACTOME_DOWNREGULATION_OF_ERBB4_SIGNALING	5.34338	0.0582274	1.52741e-07	9.27576e-08	-0.22855	6.55973	Up
1365	REACTOME_REGULATION_OF_TNFR1_SIGNALING	5.34678	0.0319055	1.49987e-07	9.10347e-08	-0.183715	6.57784	Up
1366	KEGG_OXIDATIVE_PHOSPHORYLATION	5.3605	0.0448939	1.39132e-07	8.43994e-08	-0.156691	6.65097	Up
1367	REACTOME_ENDOSOMAL_VACUOLAR_PATHWAY	5.36158	0.0675484	1.38381e-07	8.3897e-08	-0.169441	6.65674	Up
1368	REACTOME_RESPONSE_TO_METAL_IONS	5.3633	0.0473877	1.37148e-07	8.31032e-08	-0.126384	6.66592	Up
1369	BIOCARTA_VDR_PATHWAY	5.37233	0.0324106	1.30541e-07	7.90559e-08	-0.327813	6.71417	Up
1370	REACTOME_VXPX_CARGO_TARGETING_TO_CILIUM	5.37709	0.0349337	1.2721e-07	7.69956e-08	-0.257941	6.7397	Up
1371	REACTOME_REGULATION_OF_FOXO_TRANSCRIPTIONAL_ACTIVITY_BY_ACETYLATION	5.3786	0.0463783	1.26221e-07	7.63544e-08	-0.26662	6.74778	Up
1372	WP_RANKLRANK_SIGNALING_PATHWAY	5.38015	0.0255316	1.25217e-07	7.57049e-08	-0.188664	6.75604	Up
1373	REACTOME_PTK6_PROMOTES_HIF1A_STABILIZATION	5.38463	0.0632234	1.22213e-07	7.38473e-08	-0.28327	6.78005	Up
1374	REACTOME_GAP_JUNCTION_DEGRADATION	5.38905	0.0591232	1.19316e-07	7.20566e-08	-0.181825	6.80378	Up
1375	BIOCARTA_ERK5_PATHWAY	5.39168	0.0410365	1.17652e-07	7.10118e-08	-0.241289	6.81789	Up
1376	REACTOME_SIGNALING_BY_WNT_IN_CANCER	5.39305	0.0280967	1.16823e-07	7.0472e-08	-0.198169	6.82527	Up
1377	REACTOME_TFAP2_AP_2_FAMILY_REGULATES_TRANSCRIPTION_OF_CELL_CYCLE_FACTORS	5.4008	0.0674711	1.11962e-07	6.75022e-08	-0.262035	6.86689	Up
1378	REACTOME_PINK1_PRKN_MEDIATED_MITOPHAGY	5.41219	0.0450778	1.05138e-07	6.33523e-08	-0.213178	6.92824	Up
1379	WP_G1_TO_S_CELL_CYCLE_CONTROL	5.41299	0.0205473	1.04732e-07	6.30726e-08	-0.212832	6.93251	Up
1380	KEGG_METABOLISM_OF_XENOBIOTICS_BY_CYTOCHROME_P450	5.42335	0.0231825	9.89597e-08	5.95294e-08	0.00164851	6.98842	Up
1381	REACTOME_ADRENALINE_NORADRENALINE_INHIBITS_INSULIN_SECRETION	5.43017	0.0330661	9.53133e-08	5.73038e-08	-0.01811	7.02527	Up
1382	REACTOME_LATE_ENDOSOMAL_MICROAUTOPHAGY	5.43658	0.0364194	9.20079e-08	5.52855e-08	-0.162358	7.05995	Up
1383	REACTOME_IKBA_VARIANT_LEADS_TO_EDA_ID	5.43659	0.0494599	9.20079e-08	5.52818e-08	-0.281824	7.06001	Up
1384	REACTOME_ONCOGENIC_MAPK_SIGNALING	5.43852	0.0261267	9.11137e-08	5.46867e-08	-0.176624	7.07048	Up
1385	REACTOME_RUNX1_REGULATES_TRANSCRIPTION_OF_GENES_INVOLVED_IN_DIFFERENTIATION_OF_MYELOID_CELLS	5.44482	0.0461881	8.80077e-08	5.27927e-08	-0.175285	7.10457	Up
1386	REACTOME_TP53_REGULATES_TRANSCRIPTION_OF_CASPASE_ACTIVATORS_AND_CASPASES	5.44614	0.0382167	8.74065e-08	5.24026e-08	-0.209293	7.11174	Up
1387	REACTOME_INFLAMMASOMES	5.44685	0.0372021	8.71062e-08	5.21932e-08	-0.162191	7.11561	Up
1388	WP_EBSTEINBARR_VIRUS_LMP1_SIGNALING	5.45046	0.033101	8.541e-08	5.1148e-08	-0.214614	7.13518	Up
1389	REACTOME_CONSTITUTIVE_SIGNALING_BY_AKT1_E17K_IN_CANCER	5.45393	0.0310221	8.38085e-08	5.01607e-08	-0.305587	7.15403	Up
1390	SA_TRKA_RECEPTOR	5.45834	0.0392467	8.185e-08	4.89332e-08	-0.223583	7.178	Up
1391	WP_IL6_SIGNALING_PATHWAY	5.46387	0.0282591	7.93905e-08	4.74361e-08	-0.232282	7.20806	Up
1392	WP_GLUCOCORTICOID_RECEPTOR_PATHWAY	5.46544	0.0248735	7.87393e-08	4.70204e-08	-0.163807	7.21658	Up
1393	BIOCARTA_NOS1_PATHWAY	5.47047	0.0342459	7.65826e-08	4.57067e-08	-0.108747	7.24399	Up
1394	WP_GLYCOGEN_SYNTHESIS_AND_DEGRADATION	5.47418	0.0298522	7.50431e-08	4.47625e-08	-0.214161	7.26419	Up
1395	REACTOME_TRANSPORT_OF_MATURE_TRANSCRIPT_TO_CYTOPLASM	5.48248	0.0241519	7.1652e-08	4.27156e-08	-0.272527	7.30947	Up
1396	REACTOME_MRNA_DECAY_BY_3_TO_5_EXORIBONUCLEASE	5.48469	0.0349984	7.08051e-08	4.21868e-08	-0.318381	7.32153	Up
1397	PID_RET_PATHWAY	5.48507	0.0271234	7.06949e-08	4.20973e-08	-0.208958	7.32358	Up
1398	WP_CELLULAR_PROTEOSTASIS	5.48735	0.0605949	6.98302e-08	4.15588e-08	-0.281483	7.33604	Up
1399	WP_ARYL_HYDROCARBON_RECEPTOR_PATHWAY_WP2873	5.48741	0.0307014	6.98302e-08	4.15436e-08	-0.142182	7.33639	Up
1400	REACTOME_THE_ROLE_OF_GTSE1_IN_G2_M_PROGRESSION_AFTER_G2_CHECKPOINT	5.48958	0.0395114	6.90329e-08	4.10378e-08	-0.180071	7.34825	Up
1401	REACTOME_SMAD2_SMAD3_SMAD4_HETEROTRIMER_REGULATES_TRANSCRIPTION	5.49464	0.0326127	6.71249e-08	3.98809e-08	-0.266466	7.37592	Up
1402	REACTOME_INTERCONVERSION_OF_NUCLEOTIDE_DI_AND_TRIPHOSPHATES	5.49536	0.0321815	6.68894e-08	3.97184e-08	-0.168711	7.37987	Up
1403	PID_S1P_META_PATHWAY	5.49556	0.0315553	6.68542e-08	3.96749e-08	-0.121503	7.38093	Up
1404	WP_LIPID_METABOLISM_PATHWAY	5.50385	0.0262085	6.3827e-08	3.78569e-08	-0.230256	7.42633	Up
1405	SA_FAS_SIGNALING	5.50675	0.0542416	6.28225e-08	3.72399e-08	-0.181413	7.44223	Up
1406	REACTOME_INACTIVATION_OF_CDC42_AND_RAC1	5.51453	0.0533229	6.01476e-08	3.5634e-08	-0.150581	7.4849	Up
1407	PID_TCR_PATHWAY	5.51492	0.017356	6.00482e-08	3.55549e-08	-0.0881044	7.48705	Up
1408	REACTOME_MECP2_REGULATES_TRANSCRIPTION_FACTORS	5.51563	0.0518104	5.98396e-08	3.54111e-08	-0.190736	7.49097	Up
1409	BIOCARTA_EXTRINSIC_PATHWAY	5.53656	0.0376033	5.3159e-08	3.14399e-08	0.104733	7.60612	Up
1410	WP_FAS_LIGAND_PATHWAY_AND_STRESS_INDUCTION_OF_HEAT_SHOCK_PROTEINS	5.54023	0.0300773	5.20902e-08	3.07902e-08	-0.220313	7.62633	Up
1411	WP_PATHWAYS_AFFECTED_IN_ADENOID_CYSTIC_CARCINOMA	5.54219	0.0279763	5.15398e-08	3.04474e-08	-0.238849	7.63717	Up
1412	REACTOME_MITOTIC_G1_PHASE_AND_G1_S_TRANSITION	5.54684	0.0253295	5.02487e-08	2.96508e-08	-0.166188	7.66284	Up
1413	WP_DNA_DAMAGE_RESPONSE	5.54716	0.0222172	5.01864e-08	2.95971e-08	-0.193669	7.6646	Up
1414	REACTOME_NICOTINATE_METABOLISM	5.5513	0.0243474	4.90702e-08	2.89057e-08	-0.105371	7.68749	Up
1415	REACTOME_UNFOLDED_PROTEIN_RESPONSE_UPR	5.55821	0.0234058	4.72001e-08	2.77882e-08	-0.208622	7.72567	Up
1416	WP_VITAMIN_A_AND_CAROTENOID_METABOLISM	5.55975	0.0253199	4.68123e-08	2.75441e-08	-0.0201632	7.73421	Up
1417	PID_NETRIN_PATHWAY	5.56866	0.0310305	4.45126e-08	2.61759e-08	-0.155824	7.78355	Up
1418	REACTOME_FGFR2_MUTANT_RECEPTOR_ACTIVATION	5.57544	0.0316678	4.28396e-08	2.51777e-08	-0.191828	7.82121	Up
1419	WP_BENZOAPYRENE_METABOLISM	5.58161	0.0546607	4.1399e-08	2.43031e-08	-0.178133	7.85545	Up
1420	REACTOME_ROS_AND_RNS_PRODUCTION_IN_PHAGOCYTES	5.58324	0.0311995	4.1037e-08	2.40767e-08	-0.0774986	7.86451	Up
1421	WP_OXIDATIVE_PHOSPHORYLATION	5.5835	0.0520939	4.10006e-08	2.40415e-08	-0.185912	7.86593	Up
1422	REACTOME_BUTYRATE_RESPONSE_FACTOR_1_BRF1_BINDS_AND_DESTABILIZES_MRNA	5.59594	0.037868	3.81942e-08	2.23831e-08	-0.317065	7.93517	Up
1423	REACTOME_PLATELET_AGGREGATION_PLUG_FORMATION	5.59818	0.0254894	3.77255e-08	2.20956e-08	-0.154454	7.94769	Up
1424	PID_ARF6_PATHWAY	5.60737	0.0283365	3.58027e-08	2.09574e-08	-0.130551	7.99893	Up
1425	PID_AURORA_A_PATHWAY	5.60901	0.0280558	3.54863e-08	2.07602e-08	-0.197879	8.00808	Up
1426	REACTOME_P75NTR_RECRUITS_SIGNALLING_COMPLEXES	5.61234	0.0515787	3.48308e-08	2.0365e-08	-0.153642	8.02671	Up
1427	REACTOME_LDL_CLEARANCE	5.62651	0.039801	3.21149e-08	1.87662e-08	-0.120542	8.10593	Up
1428	WP_DDX1_AS_A_REGULATORY_COMPONENT_OF_THE_DROSHA_MICROPROCESSOR	5.6309	0.0489478	3.13276e-08	1.82956e-08	-0.288354	8.13054	Up
1429	REACTOME_REGULATION_OF_TP53_ACTIVITY	5.63809	0.0176857	3.00676e-08	1.75496e-08	-0.215037	8.17088	Up
1430	PID_S1P_S1P3_PATHWAY	5.63865	0.0313445	2.99883e-08	1.74932e-08	-0.130297	8.174	Up
1431	WP_NRF2_PATHWAY	5.63942	0.0197015	2.98715e-08	1.7415e-08	-0.0654731	8.17835	Up
1432	BIOCARTA_HSWI_SNF_PATHWAY	5.63959	0.0445516	2.98594e-08	1.73978e-08	-0.313288	8.1793	Up
1433	BIOCARTA_HIVNEF_PATHWAY	5.64269	0.025783	2.93453e-08	1.70884e-08	-0.211662	8.19669	Up
1434	PID_NFKAPPAB_ATYPICAL_PATHWAY	5.64377	0.0420279	2.91793e-08	1.69819e-08	-0.237597	8.20275	Up
1435	KEGG_STARCH_AND_SUCROSE_METABOLISM	5.64659	0.0271805	2.87214e-08	1.67057e-08	-0.0352189	8.21865	Up
1436	WP_WNT_SIGNALING	5.65014	0.0167057	2.81525e-08	1.63653e-08	-0.120368	8.2386	Up
1437	BIOCARTA_MYOSIN_PATHWAY	5.65734	0.0439575	2.70151e-08	1.5695e-08	-0.190814	8.27913	Up
1438	REACTOME_SIGNALING_BY_HEDGEHOG	5.65813	0.0285813	2.69073e-08	1.56233e-08	-0.157826	8.28357	Up
1439	BIOCARTA_CFTR_PATHWAY	5.65841	0.0500739	2.68794e-08	1.5598e-08	-0.161772	8.28514	Up
1440	REACTOME_CTLA4_INHIBITORY_SIGNALING	5.66066	0.0378387	2.6546e-08	1.53956e-08	-0.246547	8.2978	Up
1441	REACTOME_MEIOTIC_SYNAPSIS	5.66628	0.0312087	2.57062e-08	1.48999e-08	-0.142369	8.32953	Up
1442	REACTOME_FORMATION_OF_XYLULOSE_5_PHOSPHATE	5.66922	0.0624068	2.52857e-08	1.46476e-08	-0.176406	8.34608	Up
1443	KEGG_TOLL_LIKE_RECEPTOR_SIGNALING_PATHWAY	5.67424	0.0201091	2.45716e-08	1.42257e-08	-0.126541	8.37442	Up
1444	WP_NANOMATERIALINDUCED_INFLAMMASOME_ACTIVATION	5.67654	0.0519908	2.42577e-08	1.40358e-08	-0.22417	8.38745	Up
1445	BIOCARTA_RANMS_PATHWAY	5.67702	0.0524882	2.42044e-08	1.39967e-08	-0.180042	8.39015	Up
1446	WP_DOPAMINERGIC_NEUROGENESIS	5.68449	0.0240341	2.31862e-08	1.34001e-08	0.228625	8.43238	Up
1447	NABA_BASEMENT_MEMBRANES	5.68892	0.0291884	2.26071e-08	1.30578e-08	0.0145394	8.45747	Up
1448	BIOCARTA_P35ALZHEIMERS_PATHWAY	5.68966	0.059388	2.25223e-08	1.30012e-08	-0.230772	8.46168	Up
1449	KEGG_OOCYTE_MEIOSIS	5.69011	0.0235144	2.24766e-08	1.29673e-08	-0.154042	8.46422	Up
1450	REACTOME_RESPIRATORY_ELECTRON_TRANSPORT_ATP_SYNTHESIS_BY_CHEMIOSMOTIC_COUPLING_AND_HEAT_PRODUCTION_BY_UNCOUPLING_PROTEINS	5.69057	0.0465814	2.24297e-08	1.29326e-08	-0.158682	8.46681	Up
1451	WP_TOLLLIKE_RECEPTOR_SIGNALING_PATHWAY	5.69075	0.0199665	2.24187e-08	1.29187e-08	-0.131928	8.46785	Up
1452	REACTOME_DETOXIFICATION_OF_REACTIVE_OXYGEN_SPECIES	5.69142	0.0360706	2.23453e-08	1.28689e-08	-0.14754	8.4716	Up
1453	WP_MIRNA_REGULATION_OF_DNA_DAMAGE_RESPONSE	5.69367	0.0225558	2.20657e-08	1.27004e-08	-0.200177	8.48438	Up
1454	WP_TCA_CYCLE_AKA_KREBS_OR_CITRIC_ACID_CYCLE	5.69649	0.0383037	2.17181e-08	1.24931e-08	-0.338522	8.50034	Up
1455	PID_THROMBIN_PAR1_PATHWAY	5.70163	0.0264194	2.10868e-08	1.21228e-08	-0.1402	8.52952	Up
1456	PID_AURORA_B_PATHWAY	5.70944	0.0270809	2.01552e-08	1.15804e-08	-0.0412053	8.5739	Up
1457	KEGG_PARKINSONS_DISEASE	5.71441	0.0478671	1.95885e-08	1.12482e-08	-0.154815	8.60214	Up
1458	REACTOME_HEDGEHOG_ON_STATE	5.71662	0.034534	1.93475e-08	1.11033e-08	-0.175525	8.61471	Up
1459	WP_ONECARBON_METABOLISM	5.7228	0.0265281	1.86685e-08	1.07073e-08	-0.0732938	8.64993	Up
1460	REACTOME_ADVANCED_GLYCOSYLATION_ENDPRODUCT_RECEPTOR_SIGNALING	5.72288	0.0509503	1.86685e-08	1.07027e-08	-0.227409	8.65034	Up
1461	REACTOME_PEXOPHAGY	5.7274	0.061499	1.81928e-08	1.04222e-08	-0.185874	8.67611	Up
1462	REACTOME_SIGNALING_BY_FGFR4_IN_DISEASE	5.72933	0.0421424	1.79976e-08	1.03043e-08	-0.251922	8.68714	Up
1463	WP_THERMOGENESIS	5.72996	0.0176647	1.79424e-08	1.02666e-08	-0.145041	8.69069	Up
1464	REACTOME_MATURATION_OF_SARS_COV_1_SPIKE_PROTEIN	5.73403	0.0612958	1.75383e-08	1.00236e-08	-0.337884	8.71393	Up
1465	KEGG_VIBRIO_CHOLERAE_INFECTION	5.74088	0.0330999	1.68552e-08	9.62749e-09	-0.13367	8.75304	Up
1466	WP_ENERGY_METABOLISM	5.74809	0.0247239	1.61918e-08	9.22669e-09	-0.236446	8.79429	Up
1467	WP_CELL_DIFFERENTIATION_EXPANDED_INDEX	5.74812	0.039131	1.61918e-08	9.22529e-09	-0.0675416	8.79444	Up
1468	BIOCARTA_GABA_PATHWAY	5.74838	0.0495572	1.61831e-08	9.21082e-09	-0.163638	8.79596	Up
1469	WP_TRANSCRIPTIONAL_CASCADE_REGULATING_ADIPOGENESIS	5.74842	0.0491892	1.61831e-08	9.20863e-09	-0.172504	8.7962	Up
1470	BIOCARTA_SAM68_PATHWAY	5.76472	0.0628001	1.47205e-08	8.36347e-09	-0.251156	8.8896	Up
1471	WP_FRAGILE_X_SYNDROME	5.77287	0.0205388	1.40357e-08	7.96968e-09	-0.14719	8.93639	Up
1472	REACTOME_SYNTHESIS_OF_ACTIVE_UBIQUITIN_ROLES_OF_E1_AND_E2_ENZYMES	5.77898	0.0412099	1.35448e-08	7.68634e-09	-0.239103	8.97152	Up
1473	REACTOME_PLASMA_LIPOPROTEIN_REMODELING	5.78149	0.0314458	1.33526e-08	7.57281e-09	0.0462625	8.98596	Up
1474	BIOCARTA_MTA3_PATHWAY	5.78385	0.0438718	1.31747e-08	7.46741e-09	-0.176293	8.99956	Up
1475	WP_SPLICING_FACTOR_NOVA_REGULATED_SYNAPTIC_PROTEINS	5.78411	0.0264563	1.31628e-08	7.45628e-09	-0.102785	9.00101	Up
1476	REACTOME_TRANSLATION_OF_REPLICASE_AND_ASSEMBLY_OF_THE_REPLICATION_TRANSCRIPTION_COMPLEX	5.79939	0.0454104	1.20351e-08	6.80932e-09	-0.200281	9.0891	Up
1477	BIOCARTA_NGF_PATHWAY	5.80153	0.0370024	1.18897e-08	6.72305e-09	-0.195494	9.10147	Up
1478	BIOCARTA_NPC_PATHWAY	5.80208	0.0468052	1.18579e-08	6.7011e-09	-0.241145	9.10465	Up
1479	REACTOME_ACTIVATION_OF_NMDA_RECEPTORS_AND_POSTSYNAPTIC_EVENTS	5.81452	0.0182441	1.10178e-08	6.22262e-09	-0.0817178	9.17656	Up
1480	REACTOME_ACTIVATION_OF_PUMA_AND_TRANSLOCATION_TO_MITOCHONDRIA	5.81454	0.0457048	1.10178e-08	6.22177e-09	-0.259787	9.17669	Up
1481	BIOCARTA_PLCE_PATHWAY	5.81789	0.0477386	1.08115e-08	6.09882e-09	-0.182792	9.19607	Up
1482	REACTOME_RESPIRATORY_ELECTRON_TRANSPORT	5.82198	0.0457847	1.0557e-08	5.95166e-09	-0.166096	9.21978	Up
1483	WP_FATTY_ACID_BETAOXIDATION	5.82569	0.0294383	1.03316e-08	5.82113e-09	-0.129724	9.2413	Up
1484	PID_ATM_PATHWAY	5.82788	0.0273681	1.02038e-08	5.74564e-09	-0.219866	9.25398	Up
1485	KEGG_VALINE_LEUCINE_AND_ISOLEUCINE_BIOSYNTHESIS	5.83693	0.0555182	9.67208e-09	5.44299e-09	-0.262834	9.30651	Up
1486	WP_FOLLICLE_STIMULATING_HORMONE_FSH_SIGNALING_PATHWAY	5.84176	0.0357593	9.40759e-09	5.2878e-09	-0.263432	9.3346	Up
1487	REACTOME_CILIUM_ASSEMBLY	5.84398	0.0185857	9.28903e-09	5.21803e-09	-0.14044	9.3475	Up
1488	REACTOME_MRNA_EDITING	5.8442	0.0514621	9.28202e-09	5.21096e-09	-0.0648429	9.34881	Up
1489	REACTOME_BETA_OXIDATION_OF_OCTANOYL_COA_TO_HEXANOYL_COA	5.84477	0.0671159	9.25594e-09	5.1932e-09	-0.252159	9.35213	Up
1490	REACTOME_UCH_PROTEINASES	5.85216	0.0344677	8.86025e-09	4.9682e-09	-0.191516	9.39514	Up
1491	REACTOME_ANCHORING_OF_THE_BASAL_BODY_TO_THE_PLASMA_MEMBRANE	5.85299	0.0244911	8.82187e-09	4.9437e-09	-0.144467	9.39994	Up
1492	BIOCARTA_RB_PATHWAY	5.85368	0.039498	8.79062e-09	4.92322e-09	-0.205785	9.40397	Up
1493	BIOCARTA_BCR_PATHWAY	5.85881	0.0335751	8.52914e-09	4.7739e-09	-0.179841	9.43388	Up
1494	BIOCARTA_MEF2D_PATHWAY	5.8594	0.0437527	8.504e-09	4.75696e-09	-0.229591	9.43733	Up
1495	BIOCARTA_MRP_PATHWAY	5.86338	0.0585819	8.30806e-09	4.64456e-09	0.0199381	9.46055	Up
1496	REACTOME_REGULATED_PROTEOLYSIS_OF_P75NTR	5.86391	0.0430707	8.28655e-09	4.62973e-09	-0.286702	9.46366	Up
1497	REACTOME_ACTIVATION_OF_THE_TFAP2_AP_2_FAMILY_OF_TRANSCRIPTION_FACTORS	5.8774	0.0493142	7.64529e-09	4.26888e-09	-0.195527	9.54247	Up
1498	KEGG_NOD_LIKE_RECEPTOR_SIGNALING_PATHWAY	5.87815	0.0260045	7.61534e-09	4.24958e-09	-0.137821	9.54687	Up
1499	PID_S1P_S1P2_PATHWAY	5.88212	0.0391983	7.43986e-09	4.14915e-09	-0.172621	9.5701	Up
1500	WP_INTERACTOME_OF_POLYCOMB_REPRESSIVE_COMPLEX_2_PRC2	5.88902	0.0407722	7.14553e-09	3.98018e-09	-0.289771	9.61048	Up
1501	REACTOME_TP53_REGULATES_TRANSCRIPTION_OF_GENES_INVOLVED_IN_G1_CELL_CYCLE_ARREST	5.88983	0.0405603	7.11483e-09	3.96069e-09	-0.131037	9.61525	Up
1502	REACTOME_MTOR_SIGNALLING	5.91167	0.0334259	6.25376e-09	3.4708e-09	-0.21547	9.74352	Up
1503	REACTOME_MITOCHONDRIAL_FATTY_ACID_BETA_OXIDATION_OF_UNSATURATED_FATTY_ACIDS	5.91454	0.0652754	6.1498e-09	3.41102e-09	-0.248167	9.76039	Up
1504	REACTOME_DOWNREGULATION_OF_ERBB2_SIGNALING	5.91585	0.0428384	6.10483e-09	3.38402e-09	-0.201662	9.76812	Up
1505	REACTOME_GRB7_EVENTS_IN_ERBB2_SIGNALING	5.91592	0.0673828	6.10483e-09	3.38264e-09	-0.234584	9.76851	Up
1506	BIOCARTA_SPRY_PATHWAY	5.9172	0.0402059	6.06258e-09	3.35651e-09	-0.261224	9.77605	Up
1507	REACTOME_PI3K_EVENTS_IN_ERBB2_SIGNALING	5.92159	0.0420247	5.90662e-09	3.26817e-09	-0.181082	9.80196	Up
1508	WP_EPO_RECEPTOR_SIGNALING	5.9257	0.0343406	5.76833e-09	3.18776e-09	-0.232343	9.82616	Up
1509	REACTOME_RHOBTB1_GTPASE_CYCLE	5.93168	0.0407479	5.56585e-09	3.07398e-09	-0.251265	9.86148	Up
1510	REACTOME_CREB3_FACTORS_ACTIVATE_GENES	5.93214	0.0502471	5.55391e-09	3.06552e-09	-0.158765	9.86416	Up
1511	REACTOME_OAS_ANTIVIRAL_RESPONSE	5.93682	0.0509579	5.40471e-09	2.97952e-09	-0.206249	9.89181	Up
1512	WP_EFFECT_OF_PROGERIN_ON_GENES_INVOLVED_IN_HUTCHINSONGILFORD_PROGERIA_SYNDROME	5.93898	0.0383347	5.33742e-09	2.94062e-09	-0.290745	9.90458	Up
1513	REACTOME_SCF_SKP2_MEDIATED_DEGRADATION_OF_P27_P21	5.94099	0.0427187	5.27589e-09	2.90494e-09	-0.196697	9.91644	Up
1514	WP_KIT_RECEPTOR_SIGNALING_PATHWAY	5.94772	0.0269187	5.06696e-09	2.7882e-09	-0.193067	9.95631	Up
1515	REACTOME_FLT3_SIGNALING_IN_DISEASE	5.95715	0.0395299	4.78984e-09	2.63247e-09	-0.19614	10.0122	Up
1516	REACTOME_SHC_RELATED_EVENTS_TRIGGERED_BY_IGF1R	5.95989	0.0556682	4.71337e-09	2.58885e-09	-0.319903	10.0284	Up
1517	REACTOME_FORMATION_OF_THE_BETA_CATENIN_TCF_TRANSACTIVATING_COMPLEX	5.96329	0.0295222	4.6195e-09	2.53574e-09	-0.222026	10.0485	Up
1518	REACTOME_AGGREPHAGY	5.9639	0.0447848	4.60501e-09	2.52623e-09	-0.163539	10.0522	Up
1519	WP_TYPE_III_INTERFERON_SIGNALING	5.96472	0.0525286	4.58495e-09	2.51368e-09	-0.168005	10.057	Up
1520	REACTOME_HUR_ELAVL1_BINDS_AND_STABILIZES_MRNA	5.96812	0.054056	4.49337e-09	2.46195e-09	-0.23067	10.0773	Up
1521	WP_NEPHROTIC_SYNDROME	5.96932	0.0321837	4.46326e-09	2.44395e-09	-0.106061	10.0844	Up
1522	REACTOME_VITAMIN_C_ASCORBATE_METABOLISM	5.97431	0.0637064	4.33185e-09	2.37053e-09	-0.191817	10.114	Up
1523	REACTOME_MATURATION_OF_PROTEIN_3A	5.9754	0.0534167	4.30585e-09	2.35485e-09	-0.00633499	10.1205	Up
1524	REACTOME_G_BETA_GAMMA_SIGNALLING_THROUGH_CDC42	5.98787	0.0466966	3.99175e-09	2.18173e-09	-0.0757736	10.1947	Up
1525	KEGG_ALDOSTERONE_REGULATED_SODIUM_REABSORPTION	5.99438	0.0291563	3.83775e-09	2.09626e-09	-0.0909732	10.2336	Up
1526	WP_PURINE_METABOLISM	6.00018	0.0462523	3.70577e-09	2.02292e-09	-0.180468	10.2682	Up
1527	PID_CASPASE_PATHWAY	6.00657	0.0290239	3.56538e-09	1.94508e-09	-0.18337	10.3063	Up
1528	REACTOME_MET_ACTIVATES_RAS_SIGNALING	6.0162	0.0477142	3.36431e-09	1.83312e-09	-0.262018	10.364	Up
1529	REACTOME_DARPP_32_EVENTS	6.02333	0.0382776	3.22174e-09	1.75435e-09	-0.159559	10.4067	Up
1530	REACTOME_DISORDERS_OF_TRANSMEMBRANE_TRANSPORTERS	6.02717	0.0222711	3.14841e-09	1.71335e-09	-0.130639	10.4297	Up
1531	REACTOME_PROCESSING_OF_INTRONLESS_PRE_MRNAS	6.02956	0.0372021	3.10422e-09	1.68826e-09	-0.262152	10.444	Up
1532	REACTOME_SUMOYLATION_OF_INTRACELLULAR_RECEPTORS	6.04026	0.0339205	2.9094e-09	1.58034e-09	-0.154348	10.5083	Up
1533	WP_ACTIVATION_OF_NLRP3_INFLAMMASOME_BY_SARSCOV2	6.0502	0.0559114	2.73756e-09	1.48608e-09	-0.250258	10.5681	Up
1534	BIOCARTA_PDZS_PATHWAY	6.05472	0.0396526	2.66368e-09	1.44507e-09	-0.150826	10.5953	Up
1535	WP_NOVEL_INTRACELLULAR_COMPONENTS_OF_RIGILIKE_RECEPTOR_RLR_PATHWAY	6.05832	0.0266771	2.60655e-09	1.4132e-09	-0.217086	10.617	Up
1536	REACTOME_ABC_TRANSPORTER_DISORDERS	6.06035	0.0349635	2.57712e-09	1.3955e-09	-0.159825	10.6293	Up
1537	REACTOME_SIGNALING_BY_EGFR	6.06162	0.0321042	2.55848e-09	1.38455e-09	-0.232181	10.6369	Up
1538	PID_HEDGEHOG_GLI_PATHWAY	6.07009	0.0320214	2.42907e-09	1.3137e-09	-0.213908	10.688	Up
1539	REACTOME_HEME_SIGNALING	6.07512	0.0280178	2.3573e-09	1.27329e-09	-0.209119	10.7184	Up
1540	WP_MRNA_PROTEIN_AND_METABOLITE_INDUCATION_PATHWAY_BY_CYCLOSPORIN_A	6.07679	0.0652673	2.33439e-09	1.26013e-09	-0.180093	10.7285	Up
1541	REACTOME_HCMV_INFECTION	6.0769	0.0273784	2.33426e-09	1.25927e-09	-0.21567	10.7292	Up
1542	REACTOME_ACTIVATION_OF_IRF3_IRF7_MEDIATED_BY_TBK1_IKK_EPSILON	6.08126	0.0467337	2.2732e-09	1.22556e-09	-0.110311	10.7556	Up
1543	REACTOME_RUNX3_REGULATES_CDKN1A_TRANSCRIPTION	6.08415	0.0539687	2.23402e-09	1.20369e-09	-0.267353	10.7731	Up
1544	BIOCARTA_AKAP13_PATHWAY	6.08594	0.0505023	2.21076e-09	1.19041e-09	-0.216625	10.7839	Up
1545	PID_ERA_GENOMIC_PATHWAY	6.08741	0.0294059	2.19194e-09	1.17953e-09	-0.189539	10.7928	Up
1546	BIOCARTA_PLATELETAPP_PATHWAY	6.09018	0.0521763	2.15587e-09	1.1594e-09	-0.0865859	10.8096	Up
1547	PID_NFAT_3PATHWAY	6.09194	0.0320532	2.13363e-09	1.14672e-09	-0.180742	10.8203	Up
1548	WP_MECP2_AND_ASSOCIATED_RETT_SYNDROME	6.09519	0.0263361	2.09219e-09	1.12374e-09	-0.203023	10.84	Up
1549	WP_FERROPTOSIS	6.09847	0.0286544	2.05108e-09	1.10097e-09	-0.131066	10.8599	Up
1550	REACTOME_YAP1_AND_WWTR1_TAZ_STIMULATED_GENE_EXPRESSION	6.09891	0.04972	2.04681e-09	1.09799e-09	-0.273565	10.8625	Up
1551	PID_ERBB1_INTERNALIZATION_PATHWAY	6.10199	0.0343447	2.0091e-09	1.07708e-09	-0.229962	10.8813	Up
1552	WP_IL9_SIGNALING_PATHWAY	6.10301	0.0449748	1.99756e-09	1.07022e-09	-0.185037	10.8875	Up
1553	REACTOME_TAK1_ACTIVATES_NFKB_BY_PHOSPHORYLATION_AND_ACTIVATION_OF_IKKS_COMPLEX	6.11517	0.0379725	1.85264e-09	9.91952e-10	-0.177607	10.9614	Up
1554	REACTOME_TRANSCRIPTIONAL_ACTIVITY_OF_SMAD2_SMAD3_SMAD4_HETEROTRIMER	6.11645	0.0332141	1.83899e-09	9.84023e-10	-0.265977	10.9692	Up
1555	REACTOME_UPTAKE_AND_FUNCTION_OF_DIPHTHERIA_TOXIN	6.12411	0.0802289	1.75411e-09	9.38009e-10	-0.182501	11.0158	Up
1556	REACTOME_SIGNAL_REGULATORY_PROTEIN_FAMILY_INTERACTIONS	6.13929	0.0409625	1.59579e-09	8.52813e-10	-0.20952	11.1085	Up
1557	WP_PURINE_METABOLISM_AND_RELATED_DISORDERS	6.14697	0.0364795	1.5217e-09	8.12701e-10	-0.180857	11.1554	Up
1558	REACTOME_SUMOYLATION_OF_CHROMATIN_ORGANIZATION_PROTEINS	6.15734	0.0255303	1.42743e-09	7.61391e-10	-0.274565	11.2188	Up
1559	WP_GABA_RECEPTOR_SIGNALING	6.15876	0.029872	1.41555e-09	7.54576e-10	0.07838	11.2276	Up
1560	WP_COMPLEMENT_SYSTEM	6.16213	0.0228434	1.38672e-09	7.38743e-10	0.0126971	11.2482	Up
1561	WP_GPCRS_CLASS_C_METABOTROPIC_GLUTAMATE_PHEROMONE	6.16926	0.0388587	1.32663e-09	7.0628e-10	0.203143	11.292	Up
1562	REACTOME_RUNX3_REGULATES_YAP1_MEDIATED_TRANSCRIPTION	6.17201	0.061843	1.30462e-09	6.94127e-10	-0.250432	11.3089	Up
1563	PID_BMP_PATHWAY	6.17257	0.0275928	1.30091e-09	6.91713e-10	-0.187622	11.3123	Up
1564	WP_HYPERTROPHY_MODEL	6.17586	0.0424594	1.27577e-09	6.77484e-10	-0.242558	11.3325	Up
1565	REACTOME_APOPTOTIC_CLEAVAGE_OF_CELL_ADHESION_PROTEINS	6.1791	0.0685713	1.25077e-09	6.63785e-10	-0.201712	11.3524	Up
1566	REACTOME_CHYLOMICRON_REMODELING	6.18539	0.0632415	1.20274e-09	6.37892e-10	0.256654	11.3911	Up
1567	REACTOME_ARMS_MEDIATED_ACTIVATION	6.18542	0.0630369	1.20274e-09	6.37769e-10	-0.287626	11.3913	Up
1568	WP_DOPAMINE_METABOLISM	6.18864	0.0520644	1.17982e-09	6.24938e-10	-0.202584	11.4111	Up
1569	BIOCARTA_P53HYPOXIA_PATHWAY	6.19047	0.0411726	1.16701e-09	6.17757e-10	-0.255905	11.4224	Up
1570	REACTOME_P130CAS_LINKAGE_TO_MAPK_SIGNALING_FOR_INTEGRINS	6.19464	0.0453154	1.13731e-09	6.01654e-10	-0.195047	11.4481	Up
1571	REACTOME_PRE_NOTCH_PROCESSING_IN_GOLGI	6.1991	0.0430985	1.10635e-09	5.84902e-10	-0.227653	11.4756	Up
1572	REACTOME_INSERTION_OF_TAIL_ANCHORED_PROTEINS_INTO_THE_ENDOPLASMIC_RETICULUM_MEMBRANE	6.20042	0.0490154	1.09787e-09	5.80047e-10	-0.200358	11.4837	Up
1573	BIOCARTA_NDKDYNAMIN_PATHWAY	6.20218	0.0487859	1.08636e-09	5.73599e-10	-0.243511	11.4946	Up
1574	BIOCARTA_PRC2_PATHWAY	6.20375	0.0449578	1.07627e-09	5.67909e-10	-0.270085	11.5043	Up
1575	REACTOME_GLYCOLYSIS	6.20661	0.0262518	1.05827e-09	5.57696e-10	-0.223565	11.522	Up
1576	WP_PENTOSE_PHOSPHATE_PATHWAY_IN_SENESCENT_CELLS	6.2138	0.0583265	1.01173e-09	5.3283e-10	-0.211598	11.5664	Up
1577	REACTOME_RIP_MEDIATED_NFKB_ACTIVATION_VIA_ZBP1	6.21464	0.0403646	1.00702e-09	5.30012e-10	-0.277778	11.5716	Up
1578	REACTOME_PROTEIN_UBIQUITINATION	6.22122	0.034633	9.66412e-10	5.08312e-10	-0.215772	11.6123	Up
1579	REACTOME_NEUROFASCIN_INTERACTIONS	6.22946	0.0582514	9.17632e-10	4.82345e-10	0.00013377	11.6633	Up
1580	WP_PROGERIAASSOCIATED_LIPODYSTROPHY	6.23012	0.0383209	9.14381e-10	4.80328e-10	-0.205413	11.6674	Up
1581	REACTOME_CDT1_ASSOCIATION_WITH_THE_CDC6_ORC_ORIGIN_COMPLEX	6.23384	0.0452302	8.93558e-10	4.69088e-10	-0.180547	11.6905	Up
1582	KEGG_PURINE_METABOLISM	6.23666	0.0166098	8.78198e-10	4.60728e-10	-0.0502175	11.708	Up
1583	REACTOME_SIGNALLING_TO_ERKS	6.23708	0.0364178	8.76444e-10	4.59512e-10	-0.261891	11.7106	Up
1584	WP_BREAST_CANCER_PATHWAY	6.2379	0.019961	8.72414e-10	4.57105e-10	-0.151288	11.7157	Up
1585	WP_NONALCOHOLIC_FATTY_LIVER_DISEASE	6.24657	0.0382991	8.26568e-10	4.32526e-10	-0.155777	11.7695	Up
1586	REACTOME_NEGATIVE_REGULATION_OF_NOTCH4_SIGNALING	6.25277	0.048427	7.95025e-10	4.15752e-10	-0.190563	11.8081	Up
1587	WP_SERINE_METABOLISM	6.25651	0.0599887	7.76741e-10	4.05928e-10	-0.226606	11.8314	Up
1588	WP_MITOCHONDRIAL_COMPLEX_I_ASSEMBLY_MODEL_OXPHOS_SYSTEM	6.25745	0.0481029	7.72613e-10	4.0351e-10	-0.179626	11.8372	Up
1589	REACTOME_RHOT1_GTPASE_CYCLE	6.27195	0.0616468	7.05064e-10	3.67756e-10	-0.373786	11.9276	Up
1590	BIOCARTA_CDC42RAC_PATHWAY	6.27619	0.0669177	6.87045e-10	3.57894e-10	-0.171929	11.9541	Up
1591	REACTOME_TP53_REGULATES_METABOLIC_GENES	6.27649	0.0381452	6.86184e-10	3.57214e-10	-0.174026	11.9559	Up
1592	WP_INHIBITION_OF_EXOSOME_BIOGENESIS_AND_SECRETION_BY_MANUMYCIN_A_IN_CRPC_CELLS	6.27995	0.0445827	6.7156e-10	3.49374e-10	-0.25403	11.9775	Up
1593	REACTOME_HATS_ACETYLATE_HISTONES	6.28003	0.0240366	6.7156e-10	3.49195e-10	-0.270545	11.978	Up
1594	BIOCARTA_CREB_PATHWAY	6.28498	0.040996	6.51522e-10	3.38291e-10	-0.232103	12.0089	Up
1595	REACTOME_TRYPTOPHAN_CATABOLISM	6.28597	0.0413469	6.47801e-10	3.3614e-10	0.103505	12.0152	Up
1596	WP_NUCLEOTIDEBINDING_OLIGOMERIZATION_DOMAIN_NOD_PATHWAY	6.28972	0.0371343	6.3319e-10	3.28131e-10	-0.139162	12.0387	Up
1597	REACTOME_BH3_ONLY_PROTEINS_ASSOCIATE_WITH_AND_INACTIVATE_ANTI_APOPTOTIC_BCL_2_MEMBERS	6.29794	0.0544194	6.01005e-10	3.11249e-10	-0.214543	12.0901	Up
1598	REACTOME_MAPK3_ERK1_ACTIVATION	6.30165	0.0506258	5.8722e-10	3.03912e-10	-0.212364	12.1134	Up
1599	REACTOME_CREB1_PHOSPHORYLATION_THROUGH_THE_ACTIVATION_OF_ADENYLATE_CYCLASE	6.30513	0.0542522	5.74605e-10	2.9719e-10	-0.236251	12.1352	Up
1600	REACTOME_REGULATION_OF_HMOX1_EXPRESSION_AND_ACTIVITY	6.30792	0.0450524	5.64723e-10	2.91888e-10	-0.186578	12.1527	Up
1601	BIOCARTA_TNFR1_PATHWAY	6.30796	0.0355167	5.64723e-10	2.91821e-10	-0.227776	12.1529	Up
1602	REACTOME_DNA_DOUBLE_STRAND_BREAK_RESPONSE	6.30815	0.0303741	5.64625e-10	2.91456e-10	-0.221579	12.1542	Up
1603	REACTOME_CELLULAR_RESPONSES_TO_STIMULI	6.30987	0.0355268	5.588e-10	2.88261e-10	-0.164495	12.1649	Up
1604	REACTOME_MIRO_GTPASE_CYCLE	6.31448	0.050603	5.42791e-10	2.7982e-10	-0.394361	12.1939	Up
1605	KEGG_NON_SMALL_CELL_LUNG_CANCER	6.32309	0.0282281	5.13798e-10	2.64699e-10	-0.211739	12.248	Up
1606	BIOCARTA_AT1R_PATHWAY	6.32564	0.0413963	5.05757e-10	2.60386e-10	-0.228445	12.264	Up
1607	REACTOME_SIGNALING_BY_FLT3_FUSION_PROTEINS	6.32727	0.0424416	5.00759e-10	2.57644e-10	-0.222559	12.2743	Up
1608	BIOCARTA_STAT3_PATHWAY	6.3282	0.0582272	4.98106e-10	2.56111e-10	-0.194254	12.2802	Up
1609	REACTOME_OPIOID_SIGNALLING	6.32844	0.0230207	4.9766e-10	2.55714e-10	-0.0899479	12.2817	Up
1610	REACTOME_DNA_REPLICATION_PRE_INITIATION	6.34745	0.0380527	4.40374e-10	2.2613e-10	-0.155519	12.4015	Up
1611	PID_RHODOPSIN_PATHWAY	6.35284	0.0350936	4.25513e-10	2.18356e-10	0.180929	12.4356	Up
1612	BIOCARTA_CLASSIC_PATHWAY	6.35457	0.0340131	4.21046e-10	2.15921e-10	0.221263	12.4465	Up
1613	REACTOME_DEX_H_BOX_HELICASES_ACTIVATE_TYPE_I_IFN_AND_INFLAMMATORY_CYTOKINES_PRODUCTION	6.35864	0.0569421	4.10339e-10	2.10292e-10	-0.326531	12.4723	Up
1614	REACTOME_SIGNALING_BY_ERBB2_ECD_MUTANTS	6.36287	0.0487092	3.99492e-10	2.04598e-10	-0.241732	12.4991	Up
1615	REACTOME_TRANSPORT_OF_FATTY_ACIDS	6.36811	0.0593312	3.86397e-10	1.97761e-10	0.106133	12.5322	Up
1616	REACTOME_TNFR1_INDUCED_NFKAPPAB_SIGNALING_PATHWAY	6.36963	0.0402853	3.82836e-10	1.95809e-10	-0.196098	12.5419	Up
1617	REACTOME_E3_UBIQUITIN_LIGASES_UBIQUITINATE_TARGET_PROTEINS	6.38093	0.038927	3.56186e-10	1.81939e-10	-0.190652	12.6135	Up
1618	PID_S1P_S1P4_PATHWAY	6.38261	0.0527105	3.52536e-10	1.79955e-10	-0.159322	12.6242	Up
1619	BIOCARTA_IGF1_PATHWAY	6.38883	0.0431237	3.38761e-10	1.72809e-10	-0.251014	12.6637	Up
1620	REACTOME_FORMATION_OF_TUBULIN_FOLDING_INTERMEDIATES_BY_CCT_TRIC	6.39152	0.0570474	3.33102e-10	1.6981e-10	-0.179482	12.6808	Up
1621	BIOCARTA_PRION_PATHWAY	6.40098	0.0592578	3.13355e-10	1.59638e-10	-0.0815065	12.741	Up
1622	PID_P38_MK2_PATHWAY	6.40674	0.0502811	3.01982e-10	1.53742e-10	-0.198284	12.7777	Up
1623	WP_TYPE_II_DIABETES_MELLITUS	6.41055	0.036184	2.94753e-10	1.49962e-10	-0.151352	12.802	Up
1624	REACTOME_NA_CL_DEPENDENT_NEUROTRANSMITTER_TRANSPORTERS	6.41154	0.0394446	2.93044e-10	1.48994e-10	0.226347	12.8083	Up
1625	BIOCARTA_DREAM_PATHWAY	6.41373	0.0564783	2.89271e-10	1.4688e-10	-0.200396	12.8222	Up
1626	WP_CELL_DIFFERENTIATION_INDEX	6.41556	0.0507145	2.86013e-10	1.45129e-10	0.0025493	12.8339	Up
1627	KEGG_PHOSPHATIDYLINOSITOL_SIGNALING_SYSTEM	6.42933	0.0227396	2.61682e-10	1.32607e-10	-0.110575	12.9219	Up
1628	REACTOME_ABERRANT_REGULATION_OF_MITOTIC_EXIT_IN_CANCER_DUE_TO_RB1_DEFECTS	6.4391	0.0380399	2.45597e-10	1.24373e-10	-0.275678	12.9845	Up
1629	PID_BETA_CATENIN_NUC_PATHWAY	6.44609	0.0322808	2.34737e-10	1.18794e-10	-0.158732	13.0292	Up
1630	WP_ID_SIGNALING_PATHWAY	6.4481	0.0463384	2.31804e-10	1.17232e-10	-0.242876	13.0421	Up
1631	BIOCARTA_TGFB_PATHWAY	6.45089	0.0407586	2.2774e-10	1.15099e-10	-0.288798	13.0601	Up
1632	KEGG_PENTOSE_PHOSPHATE_PATHWAY	6.45926	0.0386795	2.15825e-10	1.08932e-10	-0.2095	13.1138	Up
1633	REACTOME_GOLGI_TO_ER_RETROGRADE_TRANSPORT	6.46784	0.0280031	2.04224e-10	1.02939e-10	-0.160864	13.169	Up
1634	KEGG_ANTIGEN_PROCESSING_AND_PRESENTATION	6.4731	0.0389357	1.97525e-10	9.94291e-11	-0.108794	13.2028	Up
1635	REACTOME_ASYMMETRIC_LOCALIZATION_OF_PCP_PROTEINS	6.47764	0.0443459	1.9183e-10	9.64976e-11	-0.171222	13.232	Up
1636	KEGG_NEUROTROPHIN_SIGNALING_PATHWAY	6.48182	0.0266913	1.86731e-10	9.38694e-11	-0.180487	13.259	Up
1637	REACTOME_RHOB_GTPASE_CYCLE	6.49361	0.0305165	1.7295e-10	8.68252e-11	-0.186336	13.3351	Up
1638	KEGG_CELL_CYCLE	6.49522	0.0233936	1.71234e-10	8.59058e-11	-0.187825	13.3455	Up
1639	REACTOME_INTEGRIN_SIGNALING	6.50059	0.0346816	1.6536e-10	8.29031e-11	-0.225588	13.3802	Up
1640	PID_REG_GR_PATHWAY	6.50144	0.0298705	1.64535e-10	8.24339e-11	-0.214672	13.3857	Up
1641	KEGG_N_GLYCAN_BIOSYNTHESIS	6.5036	0.028994	1.62311e-10	8.12652e-11	-0.218231	13.3997	Up
1642	KEGG_GLIOMA	6.50611	0.0281945	1.59738e-10	7.99231e-11	-0.180736	13.4159	Up
1643	KEGG_B_CELL_RECEPTOR_SIGNALING_PATHWAY	6.50795	0.028083	1.57913e-10	7.89563e-11	-0.176369	13.4278	Up
1644	REACTOME_ERYTHROPOIETIN_ACTIVATES_PHOSPHOLIPASE_C_GAMMA_PLCG	6.51023	0.0652119	1.55645e-10	7.777e-11	-0.109127	13.4426	Up
1645	BIOCARTA_CARDIACEGF_PATHWAY	6.51037	0.0473983	1.55598e-10	7.7694e-11	-0.155334	13.4435	Up
1646	WP_MAPK_CASCADE	6.51596	0.0367905	1.50137e-10	7.48661e-11	-0.24806	13.4797	Up
1647	REACTOME_SHC1_EVENTS_IN_ERBB4_SIGNALING	6.51676	0.0489729	1.49445e-10	7.44704e-11	-0.199306	13.4849	Up
1648	WP_LDLRAD4_AND_WHAT_WE_KNOW_ABOUT_IT	6.51684	0.0512902	1.49445e-10	7.44303e-11	-0.251748	13.4854	Up
1649	REACTOME_ACTIVATION_OF_RAS_IN_B_CELLS	6.51738	0.0723495	1.49027e-10	7.41613e-11	-0.148177	13.4889	Up
1650	REACTOME_OPSINS	6.51852	0.0683444	1.48003e-10	7.3602e-11	0.336132	13.4963	Up
1651	BIOCARTA_IRES_PATHWAY	6.52034	0.0755588	1.46323e-10	7.2717e-11	-0.23472	13.5081	Up
1652	WP_EXERCISEINDUCED_CIRCADIAN_REGULATION	6.52061	0.0373724	1.46162e-10	7.25878e-11	-0.183189	13.5099	Up
1653	REACTOME_BETA_OXIDATION_OF_LAUROYL_COA_TO_DECANOYL_COA_COA	6.5209	0.0820103	1.45977e-10	7.24469e-11	-0.223348	13.5118	Up
1654	REACTOME_SIGNALING_BY_FGFR1_IN_DISEASE	6.52661	0.032707	1.40736e-10	6.97508e-11	-0.20808	13.5488	Up
1655	BIOCARTA_CALCINEURIN_PATHWAY	6.53036	0.048138	1.37456e-10	6.80326e-11	-0.217184	13.5731	Up
1656	REACTOME_BETA_OXIDATION_OF_HEXANOYL_COA_TO_BUTANOYL_COA	6.53038	0.0779461	1.37456e-10	6.80227e-11	-0.212022	13.5733	Up
1657	WP_HAIR_FOLLICLE_DEVELOPMENT_CYTODIFFERENTIATION_PART_3_OF_3	6.54048	0.0290055	1.28671e-10	6.35975e-11	-0.147464	13.6389	Up
1658	SIG_IL4RECEPTOR_IN_B_LYPHOCYTES	6.54123	0.0368164	1.28114e-10	6.32792e-11	-0.269352	13.6438	Up
1659	REACTOME_O_GLYCOSYLATION_OF_TSR_DOMAIN_CONTAINING_PROTEINS	6.5477	0.0261008	1.22791e-10	6.06085e-11	0.257054	13.6859	Up
1660	KEGG_GALACTOSE_METABOLISM	6.55549	0.0385214	1.16723e-10	5.75345e-11	-0.20249	13.7367	Up
1661	WP_SYNAPTIC_SIGNALING_PATHWAYS_ASSOCIATED_WITH_AUTISM_SPECTRUM_DISORDER	6.55556	0.0264207	1.16723e-10	5.7509e-11	-0.165336	13.7372	Up
1662	KEGG_WNT_SIGNALING_PATHWAY	6.55795	0.0203222	1.14976e-10	5.6596e-11	-0.1557	13.7528	Up
1663	WP_DNA_IRDOUBLE_STRAND_BREAKS_AND_CELLULAR_RESPONSE_VIA_ATM	6.56256	0.0254107	1.1157e-10	5.48817e-11	-0.216637	13.7828	Up
1664	WP_DNA_REPAIR_PATHWAYS_FULL_NETWORK	6.56344	0.0232097	1.10988e-10	5.4558e-11	-0.195595	13.7886	Up
1665	REACTOME_INTERLEUKIN_3_INTERLEUKIN_5_AND_GM_CSF_SIGNALING	6.56506	0.0319571	1.09868e-10	5.39702e-11	-0.121031	13.7992	Up
1666	REACTOME_CYTOPROTECTION_BY_HMOX1	6.56693	0.0406147	1.08651e-10	5.3299e-11	-0.176369	13.8114	Up
1667	WP_CANNABINOID_RECEPTOR_SIGNALING	6.57629	0.0384185	1.02119e-10	5.00606e-11	-0.0876855	13.8726	Up
1668	REACTOME_COMPLEX_I_BIOGENESIS	6.57676	0.0527544	1.01868e-10	4.9903e-11	-0.181883	13.8756	Up
1669	REACTOME_ANTIGEN_ACTIVATES_B_CELL_RECEPTOR_BCR_LEADING_TO_GENERATION_OF_SECOND_MESSENGERS	6.58045	0.0370778	9.9451e-11	4.86854e-11	-0.120845	13.8998	Up
1670	BIOCARTA_BARRESTIN_SRC_PATHWAY	6.58115	0.051086	9.90556e-11	4.84584e-11	-0.0787562	13.9043	Up
1671	REACTOME_ANCHORING_FIBRIL_FORMATION	6.59005	0.0481834	9.33757e-11	4.56483e-11	-0.0938691	13.9627	Up
1672	WP_DIFFERENTIATION_OF_WHITE_AND_BROWN_ADIPOCYTE	6.59385	0.0398931	9.10875e-11	4.44989e-11	-0.00357345	13.9876	Up
1673	REACTOME_KERATAN_SULFATE_DEGRADATION	6.59806	0.037502	8.86053e-11	4.32564e-11	0.0732082	14.0152	Up
1674	REACTOME_PLATELET_HOMEOSTASIS	6.59895	0.0220927	8.81387e-11	4.29988e-11	0.00396817	14.021	Up
1675	BIOCARTA_PROTEASOME_PATHWAY	6.6029	0.0622162	8.58866e-11	4.18712e-11	-0.196119	14.047	Up
1676	REACTOME_HSF1_ACTIVATION	6.61013	0.0535474	8.18697e-11	3.98852e-11	-0.152214	14.0944	Up
1677	REACTOME_AUF1_HNRNP_D0_BINDS_AND_DESTABILIZES_MRNA	6.62023	0.0521221	7.65361e-11	3.7261e-11	-0.199323	14.1609	Up
1678	REACTOME_VLDL_CLEARANCE	6.62164	0.0658615	7.58645e-11	3.69084e-11	-0.071586	14.1702	Up
1679	BIOCARTA_VIP_PATHWAY	6.62802	0.0449597	7.2718e-11	3.53531e-11	-0.213194	14.2122	Up
1680	REACTOME_REGULATION_OF_GENE_EXPRESSION_IN_ENDOCRINE_COMMITTED_NEUROG3_PROGENITOR_CELLS	6.63076	0.0349957	7.14355e-11	3.47055e-11	0.520867	14.2303	Up
1681	REACTOME_SENSORY_PROCESSING_OF_SOUND	6.63121	0.0282407	7.12661e-11	3.45991e-11	-0.0397454	14.2333	Up
1682	REACTOME_BETA_OXIDATION_OF_DECANOYL_COA_TO_OCTANOYL_COA_COA	6.63418	0.0692466	6.99016e-11	3.39131e-11	-0.222369	14.2528	Up
1683	REACTOME_THE_CITRIC_ACID_TCA_CYCLE_AND_RESPIRATORY_ELECTRON_TRANSPORT	6.64663	0.0463768	6.43443e-11	3.11735e-11	-0.163555	14.3351	Up
1684	REACTOME_THE_ROLE_OF_NEF_IN_HIV_1_REPLICATION_AND_DISEASE_PATHOGENESIS	6.64842	0.0381545	6.36169e-11	3.07997e-11	-0.102263	14.3469	Up
1685	PID_ATF2_PATHWAY	6.65007	0.0304902	6.29534e-11	3.04572e-11	-0.171435	14.3578	Up
1686	BIOCARTA_NOTCH_PATHWAY	6.65509	0.064564	6.08892e-11	2.9438e-11	-0.335005	14.3911	Up
1687	REACTOME_ERYTHROPOIETIN_ACTIVATES_RAS	6.66236	0.0482197	5.80019e-11	2.80225e-11	-0.248371	14.4392	Up
1688	REACTOME_NUCLEOTIDE_CATABOLISM	6.66424	0.0341963	5.73075e-11	2.76677e-11	-0.112266	14.4516	Up
1689	REACTOME_CROSS_PRESENTATION_OF_SOLUBLE_EXOGENOUS_ANTIGENS_ENDOSOMES	6.67135	0.0478224	5.46456e-11	2.63641e-11	-0.194427	14.4988	Up
1690	REACTOME_S_PHASE	6.6716	0.0302815	5.4589e-11	2.63184e-11	-0.184276	14.5005	Up
1691	REACTOME_LISTERIA_MONOCYTOGENES_ENTRY_INTO_HOST_CELLS	6.68238	0.0510196	5.07675e-11	2.44588e-11	-0.199838	14.5721	Up
1692	REACTOME_RAF_INDEPENDENT_MAPK1_3_ACTIVATION	6.68453	0.0424764	5.00673e-11	2.41046e-11	-0.172376	14.5863	Up
1693	REACTOME_SIGNAL_AMPLIFICATION	6.68685	0.0389999	4.93157e-11	2.37261e-11	-0.11569	14.6018	Up
1694	REACTOME_NADE_MODULATES_DEATH_SIGNALLING	6.69478	0.0646925	4.67562e-11	2.24789e-11	-0.15005	14.6545	Up
1695	PID_FOXO_PATHWAY	6.69696	0.0390226	4.61322e-11	2.21478e-11	-0.229245	14.669	Up
1696	REACTOME_CHAPERONE_MEDIATED_AUTOPHAGY	6.69752	0.063545	4.59888e-11	2.20634e-11	-0.137574	14.6728	Up
1697	WP_NONHOMOLOGOUS_END_JOINING	6.69794	0.0552169	4.58889e-11	2.20001e-11	-0.118821	14.6756	Up
1698	REACTOME_DISPLACEMENT_OF_DNA_GLYCOSYLASE_BY_APEX1	6.698	0.0552143	4.58889e-11	2.19917e-11	-0.232945	14.676	Up
1699	WP_TRANSCRIPTION_FACTORS_REGULATE_MIRNAS_RELATED_TO_CARDIAC_HYPERTROPHY	6.70135	0.0602229	4.48961e-11	2.14938e-11	-0.306717	14.6983	Up
1700	REACTOME_CD28_DEPENDENT_PI3K_AKT_SIGNALING	6.70571	0.0373595	4.36121e-11	2.08644e-11	-0.221463	14.7274	Up
1701	REACTOME_ABC_FAMILY_PROTEINS_MEDIATED_TRANSPORT	6.71004	0.034247	4.23717e-11	2.02567e-11	-0.138985	14.7563	Up
1702	REACTOME_INTERLEUKIN_2_SIGNALING	6.71608	0.0475438	4.06867e-11	1.94374e-11	-0.0857995	14.7966	Up
1703	REACTOME_NEGATIVE_REGULATION_OF_FLT3	6.71694	0.0562578	4.04766e-11	1.93233e-11	-0.0861636	14.8023	Up
1704	BIOCARTA_CDK5_PATHWAY	6.71808	0.0490641	4.01907e-11	1.91733e-11	-0.173959	14.81	Up
1705	WP_MIRNAS_INVOLVED_IN_DNA_DAMAGE_RESPONSE	6.72235	0.0475616	3.90613e-11	1.86213e-11	-0.24493	14.8385	Up
1706	REACTOME_DUAL_INCISION_IN_TC_NER	6.72632	0.0347945	3.8041e-11	1.81221e-11	-0.23332	14.8651	Up
1707	WP_PI3KAKTMTOR_SIGNALING_PATHWAY_AND_THERAPEUTIC_OPPORTUNITIES	6.73587	0.0384543	3.56588e-11	1.69752e-11	-0.241404	14.9289	Up
1708	BIOCARTA_ARAP_PATHWAY	6.73651	0.0448976	3.55274e-11	1.69007e-11	-0.277055	14.9332	Up
1709	REACTOME_DEGRADATION_OF_DVL	6.73763	0.0502815	3.52798e-11	1.6771e-11	-0.191355	14.9408	Up
1710	BIOCARTA_CERAMIDE_PATHWAY	6.73822	0.0420598	3.5164e-11	1.67041e-11	-0.283425	14.9447	Up
1711	REACTOME_ABACAVIR_TRANSMEMBRANE_TRANSPORT	6.74623	0.0521428	3.33074e-11	1.58109e-11	0.285247	14.9984	Up
1712	WP_CONGENITAL_GENERALIZED_LIPODYSTROPHY_CGL	6.75348	0.0487542	3.17336e-11	1.50424e-11	-0.257463	15.0471	Up
1713	REACTOME_CLEC7A_INFLAMMASOME_PATHWAY	6.75511	0.066511	3.14034e-11	1.48753e-11	-0.290553	15.058	Up
1714	REACTOME_ION_TRANSPORT_BY_P_TYPE_ATPASES	6.75782	0.0262154	3.0845e-11	1.46004e-11	-0.0339359	15.0762	Up
1715	WP_CELL_CYCLE	6.77702	0.0248616	2.70454e-11	1.27927e-11	-0.187502	15.2054	Up
1716	REACTOME_ACTIVATION_OF_BAD_AND_TRANSLOCATION_TO_MITOCHONDRIA	6.78332	0.062548	2.59138e-11	1.22487e-11	-0.21295	15.2479	Up
1717	BIOCARTA_MTOR_PATHWAY	6.78565	0.0470367	2.55172e-11	1.20526e-11	-0.228132	15.2637	Up
1718	REACTOME_ORC1_REMOVAL_FROM_CHROMATIN	6.78627	0.0462012	2.54269e-11	1.20014e-11	-0.159154	15.2678	Up
1719	REACTOME_PRESYNAPTIC_FUNCTION_OF_KAINATE_RECEPTORS	6.79105	0.0457085	2.46194e-11	1.1612e-11	0.0184078	15.3001	Up
1720	REACTOME_HEDGEHOG_LIGAND_BIOGENESIS	6.79465	0.0472922	2.40316e-11	1.13267e-11	-0.190168	15.3244	Up
1721	REACTOME_DEVELOPMENTAL_BIOLOGY	6.81838	0.0309238	2.04056e-11	9.61075e-12	-0.126248	15.485	Up
1722	WP_MIRNA_TARGETS_IN_ECM_AND_MEMBRANE_RECEPTORS	6.81914	0.0443911	2.03123e-11	9.55993e-12	-0.119823	15.4902	Up
1723	REACTOME_DEFECTIVE_CFTR_CAUSES_CYSTIC_FIBROSIS	6.82621	0.046899	1.93538e-11	9.10229e-12	-0.192072	15.5382	Up
1724	PID_HIF1A_PATHWAY	6.82656	0.0520224	1.93208e-11	9.08024e-12	-0.193908	15.5405	Up
1725	REACTOME_ENERGY_DEPENDENT_REGULATION_OF_MTOR_BY_LKB1_AMPK	6.82791	0.0392541	1.91548e-11	8.99578e-12	-0.217531	15.5497	Up
1726	SA_B_CELL_RECEPTOR_COMPLEXES	6.82801	0.0444556	1.91548e-11	8.98941e-12	-0.208429	15.5504	Up
1727	KEGG_INOSITOL_PHOSPHATE_METABOLISM	6.83186	0.0273751	1.86633e-11	8.75235e-12	-0.142679	15.5765	Up
1728	REACTOME_CS_DS_DEGRADATION	6.83209	0.0486801	1.8646e-11	8.73796e-12	-0.0729583	15.5781	Up
1729	REACTOME_RHO_GTPASES_ACTIVATE_FORMINS	6.83423	0.0286826	1.83844e-11	8.60915e-12	-0.130562	15.5926	Up
1730	PID_BARD1_PATHWAY	6.84444	0.0397242	1.71369e-11	8.01918e-12	-0.162849	15.662	Up
1731	KEGG_LONG_TERM_POTENTIATION	6.84956	0.029244	1.65483e-11	7.73815e-12	-0.150272	15.6969	Up
1732	WP_7OXOC_AND_7BETAHC_PATHWAYS	6.85102	0.041792	1.63931e-11	7.66006e-12	-0.0761032	15.7069	Up
1733	REACTOME_DISSOLUTION_OF_FIBRIN_CLOT	6.85342	0.0650951	1.61329e-11	7.53304e-12	-0.204071	15.7232	Up
1734	REACTOME_RUNX3_REGULATES_NOTCH_SIGNALING	6.85421	0.0519056	1.60677e-11	7.49173e-12	-0.251447	15.7286	Up
1735	BIOCARTA_LONGEVITY_PATHWAY	6.85886	0.0510842	1.55664e-11	7.25275e-12	-0.260501	15.7603	Up
1736	PID_RAS_PATHWAY	6.86189	0.0336193	1.52518e-11	7.10103e-12	-0.157936	15.781	Up
1737	WP_SOMITOGENESIS_IN_THE_CONTEXT_OF_SPONDYLOCOSTAL_DYSOSTOSIS	6.86616	0.0554692	1.48139e-11	6.89214e-12	-0.0667567	15.8102	Up
1738	SA_PROGRAMMED_CELL_DEATH	6.86871	0.0497779	1.45637e-11	6.77085e-12	-0.213383	15.8275	Up
1739	NABA_ECM_AFFILIATED	6.87123	0.0180238	1.43197e-11	6.65258e-12	0.0334852	15.8448	Up
1740	REACTOME_SIGNALING_BY_PDGFR_IN_DISEASE	6.8764	0.045401	1.38216e-11	6.4165e-12	-0.266898	15.8801	Up
1741	PID_FAS_PATHWAY	6.87957	0.0332126	1.35281e-11	6.27567e-12	-0.207091	15.9018	Up
1742	REACTOME_RAS_SIGNALING_DOWNSTREAM_OF_NF1_LOSS_OF_FUNCTION_VARIANTS	6.88305	0.0696146	1.32219e-11	6.1247e-12	-0.245104	15.9256	Up
1743	REACTOME_BETA_OXIDATION_OF_PRISTANOYL_COA	6.88549	0.0636702	1.30075e-11	6.021e-12	-0.101623	15.9423	Up
1744	BIOCARTA_TERT_PATHWAY	6.88637	0.0582868	1.29379e-11	5.98443e-12	-0.319222	15.9483	Up
1745	WP_ENDOPLASMIC_RETICULUM_STRESS_RESPONSE_IN_CORONAVIRUS_INFECTION	6.90075	0.0340421	1.17062e-11	5.41076e-12	-0.168887	16.0469	Up
1746	REACTOME_ACYL_CHAIN_REMODELING_OF_CL	6.90257	0.0824506	1.15654e-11	5.3418e-12	-0.179318	16.0594	Up
1747	PID_E2F_PATHWAY	6.90841	0.0265792	1.11093e-11	5.12739e-12	-0.183771	16.0995	Up
1748	REACTOME_GOLGI_ASSOCIATED_VESICLE_BIOGENESIS	6.91805	0.0353362	1.03893e-11	4.79156e-12	-0.204534	16.1657	Up
1749	REACTOME_ADP_SIGNALLING_THROUGH_P2Y_PURINOCEPTOR_12	6.92197	0.0571705	1.01139e-11	4.66111e-12	-0.131477	16.1927	Up
1750	REACTOME_SIGNALING_BY_ERBB2_IN_CANCER	6.92262	0.0450655	1.00753e-11	4.63994e-12	-0.211275	16.1972	Up
1751	WP_PDGFRBETA_PATHWAY	6.92374	0.0409413	1.00039e-11	4.60369e-12	-0.254209	16.2049	Up
1752	REACTOME_RHO_GTPASES_ACTIVATE_WASPS_AND_WAVES	6.92377	0.0542407	1.00039e-11	4.60265e-12	-0.171227	16.2051	Up
1753	WP_MAMMARY_GLAND_DEVELOPMENT_PATHWAY_INVOLUTION_STAGE_4_OF_4	6.92971	0.0630024	9.60622e-12	4.41419e-12	-0.250213	16.246	Up
1754	REACTOME_ZINC_INFLUX_INTO_CELLS_BY_THE_SLC39_GENE_FAMILY	6.93537	0.0550752	9.23746e-12	4.24163e-12	-0.287538	16.285	Up
1755	WP_GLIOBLASTOMA_SIGNALING_PATHWAYS	6.93541	0.0283505	9.23746e-12	4.24039e-12	-0.234426	16.2853	Up
1756	KEGG_TYPE_II_DIABETES_MELLITUS	6.93545	0.0314415	9.23746e-12	4.23921e-12	-0.0516874	16.2856	Up
1757	BIOCARTA_IL12_PATHWAY	6.93568	0.0379833	9.23725e-12	4.23218e-12	0.100149	16.2872	Up
1758	REACTOME_INTERLEUKIN_7_SIGNALING	6.93762	0.0392074	9.11872e-12	4.1748e-12	-0.0937546	16.3005	Up
1759	REACTOME_DNA_REPLICATION	6.93813	0.0355388	9.09256e-12	4.15975e-12	-0.148716	16.3041	Up
1760	REACTOME_PURINE_SALVAGE	6.93836	0.0520219	9.08486e-12	4.15317e-12	-0.172683	16.3056	Up
1761	REACTOME_RHO_GTPASES_ACTIVATE_KTN1	6.94134	0.0714412	8.90249e-12	4.06679e-12	-0.143154	16.3262	Up
1762	WP_KETOGENESIS_AND_KETOLYSIS	6.94292	0.0643655	8.80987e-12	4.02151e-12	-0.173663	16.3371	Up
1763	WP_NEPHROGENESIS	6.94327	0.0381585	8.79492e-12	4.01172e-12	0.152427	16.3395	Up
1764	REACTOME_BASIGIN_INTERACTIONS	6.95297	0.0455616	8.23115e-12	3.74623e-12	-0.0810163	16.4065	Up
1765	REACTOME_N_GLYCAN_TRIMMING_IN_THE_ER_AND_CALNEXIN_CALRETICULIN_CYCLE	6.95757	0.0434737	7.97379e-12	3.62641e-12	-0.225179	16.4383	Up
1766	WP_PROTEASOME_DEGRADATION	6.95994	0.0517795	7.84694e-12	3.56607e-12	-0.180522	16.4547	Up
1767	KEGG_HUNTINGTONS_DISEASE	6.96129	0.04694	7.77825e-12	3.53223e-12	-0.149346	16.4641	Up
1768	REACTOME_CONVERSION_FROM_APC_C_CDC20_TO_APC_C_CDH1_IN_LATE_ANAPHASE	6.96314	0.0420657	7.68272e-12	3.48626e-12	-0.270734	16.4769	Up
1769	WP_PARKINUBIQUITIN_PROTEASOMAL_SYSTEM_PATHWAY	6.9635	0.0407073	7.66871e-12	3.47731e-12	-0.202854	16.4794	Up
1770	REACTOME_CARGO_RECOGNITION_FOR_CLATHRIN_MEDIATED_ENDOCYTOSIS	6.964	0.0281119	7.6473e-12	3.46502e-12	-0.174921	16.4829	Up
1771	REACTOME_SHC1_EVENTS_IN_EGFR_SIGNALING	6.96815	0.0540619	7.43699e-12	3.36471e-12	-0.216408	16.5116	Up
1772	BIOCARTA_41BB_PATHWAY	6.97029	0.0472949	7.33084e-12	3.31421e-12	-0.184077	16.5264	Up
1773	REACTOME_TP53_REGULATES_TRANSCRIPTION_OF_GENES_INVOLVED_IN_G2_CELL_CYCLE_ARREST	6.97265	0.0456434	7.21448e-12	3.25917e-12	-0.239148	16.5428	Up
1774	REACTOME_CYCLIN_A_CDK2_ASSOCIATED_EVENTS_AT_S_PHASE_ENTRY	6.97442	0.0412232	7.1302e-12	3.21869e-12	-0.201851	16.555	Up
1775	PID_ARF6_DOWNSTREAM_PATHWAY	6.97446	0.0608975	7.1302e-12	3.21768e-12	-0.168494	16.5553	Up
1776	REACTOME_SIGNALING_BY_NTRKS	6.97457	0.0284471	7.1302e-12	3.21524e-12	-0.189938	16.5561	Up
1777	PID_AJDISS_2PATHWAY	6.97724	0.0416146	7.00483e-12	3.15501e-12	-0.17635	16.5746	Up
1778	WP_INTERLEUKIN11_SIGNALING_PATHWAY	6.98021	0.0353619	6.86407e-12	3.08929e-12	-0.228935	16.5952	Up
1779	KEGG_TIGHT_JUNCTION	6.99272	0.0322503	6.28517e-12	2.82663e-12	-0.141839	16.6822	Up
1780	REACTOME_DEGRADATION_OF_AXIN	6.99451	0.0518593	6.21067e-12	2.79103e-12	-0.19132	16.6946	Up
1781	REACTOME_RESPONSE_OF_MTB_TO_PHAGOCYTOSIS	7.00247	0.0553775	5.87332e-12	2.63744e-12	-0.203808	16.7499	Up
1782	PID_FGF_PATHWAY	7.00321	0.0287877	5.8469e-12	2.62361e-12	-0.133257	16.7551	Up
1783	REACTOME_MAPK1_ERK2_ACTIVATION	7.00338	0.0619313	5.84401e-12	2.62034e-12	-0.201883	16.7563	Up
1784	WP_ENDOMETRIAL_CANCER	7.00757	0.0332417	5.68121e-12	2.54351e-12	-0.210489	16.7854	Up
1785	REACTOME_NERVOUS_SYSTEM_DEVELOPMENT	7.01787	0.0429407	5.28328e-12	2.36357e-12	-0.128238	16.8573	Up
1786	REACTOME_RUNX3_REGULATES_WNT_SIGNALING	7.02136	0.0670789	5.15735e-12	2.3055e-12	-0.17644	16.8816	Up
1787	REACTOME_PHASE_2_PLATEAU_PHASE	7.02292	0.033442	5.104e-12	2.27992e-12	0.389127	16.8925	Up
1788	REACTOME_SYNTHESIS_OF_DNA	7.03438	0.0376735	4.70656e-12	2.1008e-12	-0.151448	16.9726	Up
1789	REACTOME_CARGO_TRAFFICKING_TO_THE_PERICILIARY_MEMBRANE	7.03524	0.0324586	4.68118e-12	2.08789e-12	-0.155264	16.9787	Up
1790	BIOCARTA_ETC_PATHWAY	7.0376	0.0667909	4.60633e-12	2.05296e-12	-0.208632	16.9952	Up
1791	REACTOME_ACYL_CHAIN_REMODELLING_OF_PG	7.03847	0.0459594	4.58135e-12	2.04028e-12	0.00555531	17.0012	Up
1792	REACTOME_CREATION_OF_C4_AND_C2_ACTIVATORS	7.04094	0.04628	4.50459e-12	2.00457e-12	0.451832	17.0185	Up
1793	KEGG_ARGININE_AND_PROLINE_METABOLISM	7.04184	0.0300102	4.47899e-12	1.99167e-12	-0.134285	17.0248	Up
1794	REACTOME_SIGNALING_BY_EGFR_IN_CANCER	7.04303	0.0518794	4.44441e-12	1.97479e-12	-0.175885	17.0332	Up
1795	PID_IL6_7_PATHWAY	7.05018	0.0406223	4.22601e-12	1.87633e-12	-0.18852	17.0832	Up
1796	BIOCARTA_CARM_ER_PATHWAY	7.05784	0.042103	4.0034e-12	1.77614e-12	-0.275754	17.137	Up
1797	WP_NRF2ARE_REGULATION	7.05919	0.0425644	3.96803e-12	1.75911e-12	-0.19536	17.1464	Up
1798	REACTOME_SUMOYLATION_OF_RNA_BINDING_PROTEINS	7.05977	0.0324256	3.95451e-12	1.75178e-12	-0.269415	17.1505	Up
1799	REACTOME_CONSTITUTIVE_SIGNALING_BY_LIGAND_RESPONSIVE_EGFR_CANCER_VARIANTS	7.06102	0.0585313	3.92224e-12	1.73616e-12	-0.195691	17.1593	Up
1800	REACTOME_CELLULAR_SENESCENCE	7.06807	0.0256182	3.73146e-12	1.65045e-12	-0.239917	17.2088	Up
1801	WP_SPHINGOLIPID_METABOLISM_INTEGRATED_PATHWAY	7.0697	0.0446998	3.69092e-12	1.63128e-12	-0.22349	17.2203	Up
1802	BIOCARTA_TFF_PATHWAY	7.07095	0.0504767	3.66077e-12	1.61672e-12	-0.217792	17.229	Up
1803	SIG_REGULATION_OF_THE_ACTIN_CYTOSKELETON_BY_RHO_GTPASES	7.07184	0.049208	3.64019e-12	1.6064e-12	-0.173214	17.2353	Up
1804	WP_UREA_CYCLE_AND_ASSOCIATED_PATHWAYS	7.073	0.0432115	3.61289e-12	1.59313e-12	-0.128247	17.2434	Up
1805	REACTOME_DEGRADATION_OF_GLI1_BY_THE_PROTEASOME	7.0782	0.0521115	3.48574e-12	1.53471e-12	-0.187969	17.28	Up
1806	KEGG_NON_HOMOLOGOUS_END_JOINING	7.08495	0.0531105	3.32562e-12	1.46197e-12	-0.124986	17.3275	Up
1807	REACTOME_SUPPRESSION_OF_APOPTOSIS	7.08511	0.0709539	3.32449e-12	1.46035e-12	-0.252937	17.3286	Up
1808	REACTOME_SOS_MEDIATED_SIGNALLING	7.09377	0.0688891	3.12594e-12	1.37208e-12	-0.303436	17.3897	Up
1809	WP_MYD88_DISTINCT_INPUTOUTPUT_PATHWAY	7.09659	0.049374	3.0653e-12	1.34443e-12	-0.164766	17.4096	Up
1810	REACTOME_INTERLEUKIN_36_PATHWAY	7.09815	0.0720729	3.03337e-12	1.3294e-12	-0.0254171	17.4206	Up
1811	PID_INSULIN_GLUCOSE_PATHWAY	7.10155	0.0546075	2.96233e-12	1.29727e-12	-0.213884	17.4446	Up
1812	REACTOME_SEPARATION_OF_SISTER_CHROMATIDS	7.10434	0.0325407	2.90559e-12	1.27144e-12	-0.156922	17.4643	Up
1813	WP_OSTEOBLAST_SIGNALING	7.10439	0.0532168	2.90559e-12	1.27098e-12	0.0885623	17.4646	Up
1814	REACTOME_TGF_BETA_RECEPTOR_SIGNALING_ACTIVATES_SMADS	7.11612	0.0481418	2.67287e-12	1.1678e-12	-0.187879	17.5475	Up
1815	REACTOME_TNFR1_INDUCED_PROAPOPTOTIC_SIGNALING	7.12104	0.050258	2.58145e-12	1.12699e-12	-0.22222	17.5824	Up
1816	REACTOME_FORMATION_OF_INCISION_COMPLEX_IN_GG_NER	7.12221	0.0433007	2.56171e-12	1.11751e-12	-0.226244	17.5907	Up
1817	REACTOME_STABILIZATION_OF_P53	7.12279	0.0511652	2.55303e-12	1.11286e-12	-0.195088	17.5947	Up
1818	REACTOME_BUDDING_AND_MATURATION_OF_HIV_VIRION	7.13241	0.0555081	2.38322e-12	1.03803e-12	-0.197614	17.6629	Up
1819	BIOCARTA_G2_PATHWAY	7.14246	0.0445714	2.2176e-12	9.6515e-13	-0.180537	17.7342	Up
1820	PID_PI3KCI_AKT_PATHWAY	7.14442	0.045541	2.18789e-12	9.51479e-13	-0.251778	17.7482	Up
1821	REACTOME_M_PHASE	7.14816	0.0279558	2.13109e-12	9.26062e-13	-0.15773	17.7747	Up
1822	REACTOME_CHOLINE_CATABOLISM	7.1528	0.0797873	2.0621e-12	8.95385e-13	-0.063392	17.8077	Up
1823	WP_LEUKOCYTEINTRINSIC_HIPPO_PATHWAY_FUNCTIONS	7.15336	0.0403397	2.05527e-12	8.91728e-13	-0.159112	17.8117	Up
1824	PID_HNF3A_PATHWAY	7.15524	0.0406503	2.029e-12	8.79642e-13	-0.176842	17.8251	Up
1825	REACTOME_INTERLEUKIN_35_SIGNALLING	7.1554	0.0554133	2.02826e-12	8.78639e-13	-0.0840905	17.8262	Up
1826	REACTOME_CELLULAR_RESPONSE_TO_CHEMICAL_STRESS	7.15841	0.0423899	1.98588e-12	8.59612e-13	-0.166417	17.8476	Up
1827	REACTOME_LAMININ_INTERACTIONS	7.15983	0.0498379	1.96707e-12	8.50803e-13	-0.144268	17.8577	Up
1828	BIOCARTA_PARKIN_PATHWAY	7.16743	0.0678034	1.86424e-12	8.05071e-13	-0.214334	17.9118	Up
1829	REACTOME_SYNTHESIS_OF_EPOXY_EET_AND_DIHYDROXYEICOSATRIENOIC_ACIDS_DHET	7.17139	0.0625524	1.81276e-12	7.82229e-13	0.0597662	17.94	Up
1830	KEGG_LYSINE_DEGRADATION	7.17468	0.0335489	1.77119e-12	7.63692e-13	-0.178168	17.9635	Up
1831	REACTOME_METABOLISM_OF_RNA	7.1805	0.0415354	1.69898e-12	7.31985e-13	-0.19219	18.0051	Up
1832	REACTOME_RHOU_GTPASE_CYCLE	7.18292	0.0380602	1.67061e-12	7.19196e-13	-0.205929	18.0223	Up
1833	REACTOME_SELECTIVE_AUTOPHAGY	7.18592	0.0411512	1.63579e-12	7.03654e-13	-0.171128	18.0437	Up
1834	WP_FATTY_ACID_BIOSYNTHESIS	7.18734	0.0440835	1.62024e-12	6.96418e-13	-0.187476	18.0539	Up
1835	REACTOME_PTK6_REGULATES_RHO_GTPASES_RAS_GTPASE_AND_MAP_KINASES	7.19349	0.0549825	1.55033e-12	6.65847e-13	-0.230061	18.0978	Up
1836	REACTOME_VEGFR2_MEDIATED_CELL_PROLIFERATION	7.20107	0.0486868	1.46805e-12	6.30015e-13	-0.209962	18.152	Up
1837	REACTOME_TRIGLYCERIDE_BIOSYNTHESIS	7.20389	0.0521201	1.43918e-12	6.17138e-13	-0.0798222	18.1723	Up
1838	WP_IL2_SIGNALING_PATHWAY	7.21005	0.0389196	1.37684e-12	5.89942e-13	-0.214	18.2164	Up
1839	WP_TCELL_ANTIGEN_RECEPTOR_TCR_PATHWAY_DURING_STAPHYLOCOCCUS_AUREUS_INFECTION	7.21376	0.0287635	1.34109e-12	5.7417e-13	-0.132005	18.243	Up
1840	REACTOME_FLT3_SIGNALING	7.21456	0.036177	1.33427e-12	5.708e-13	-0.158611	18.2487	Up
1841	REACTOME_PROTEIN_LOCALIZATION	7.21507	0.0310821	1.33037e-12	5.68685e-13	-0.196141	18.2524	Up
1842	KEGG_FRUCTOSE_AND_MANNOSE_METABOLISM	7.21761	0.0367928	1.30686e-12	5.58192e-13	-0.166907	18.2706	Up
1843	PID_VEGFR1_PATHWAY	7.21985	0.0432352	1.28663e-12	5.4912e-13	-0.231138	18.2867	Up
1844	REACTOME_G_ALPHA_Z_SIGNALLING_EVENTS	7.22086	0.0322866	1.27815e-12	5.45067e-13	0.0376989	18.2939	Up
1845	REACTOME_DEACTIVATION_OF_THE_BETA_CATENIN_TRANSACTIVATING_COMPLEX	7.22209	0.0391748	1.26768e-12	5.40174e-13	-0.201473	18.3028	Up
1846	REACTOME_MET_ACTIVATES_PI3K_AKT_SIGNALING	7.22259	0.0713259	1.2641e-12	5.38223e-13	-0.262003	18.3063	Up
1847	REACTOME_DECTIN_1_MEDIATED_NONCANONICAL_NF_KB_SIGNALING	7.22481	0.0518873	1.24465e-12	5.29522e-13	-0.181908	18.3223	Up
1848	REACTOME_SIGNALING_BY_PDGFRA_TRANSMEMBRANE_JUXTAMEMBRANE_AND_KINASE_DOMAIN_MUTANTS	7.2258	0.0580123	1.23665e-12	5.25701e-13	-0.27874	18.3294	Up
1849	WP_IL5_SIGNALING_PATHWAY	7.23458	0.0425137	1.16047e-12	4.92924e-13	-0.228162	18.3925	Up
1850	REACTOME_RAP1_SIGNALLING	7.23572	0.0539277	1.15173e-12	4.88824e-13	-0.173561	18.4006	Up
1851	REACTOME_TRAF6_MEDIATED_NF_KB_ACTIVATION	7.23696	0.0417542	1.14311e-12	4.84396e-13	-0.246131	18.4096	Up
1852	KEGG_PROTEASOME	7.23813	0.0579108	1.13418e-12	4.80227e-13	-0.212456	18.418	Up
1853	REACTOME_MITOCHONDRIAL_BIOGENESIS	7.24563	0.0364332	1.07423e-12	4.54484e-13	-0.175802	18.472	Up
1854	REACTOME_DEFECTIVE_INTRINSIC_PATHWAY_FOR_APOPTOSIS	7.25195	0.0549774	1.02629e-12	4.33852e-13	-0.156593	18.5176	Up
1855	BIOCARTA_RACCYCD_PATHWAY	7.2581	0.0459268	9.81709e-13	4.14676e-13	-0.271872	18.5619	Up
1856	REACTOME_SYNTHESIS_SECRETION_AND_INACTIVATION_OF_GLUCAGON_LIKE_PEPTIDE_1_GLP_1	7.26961	0.0606911	9.02579e-13	3.80947e-13	-0.153701	18.645	Up
1857	REACTOME_TRANSCRIPTIONAL_ACTIVATION_OF_MITOCHONDRIAL_BIOGENESIS	7.27075	0.0326621	8.95772e-13	3.77772e-13	-0.203264	18.6532	Up
1858	REACTOME_REGULATION_OF_RUNX3_EXPRESSION_AND_ACTIVITY	7.27134	0.0526349	8.92556e-13	3.76114e-13	-0.190104	18.6575	Up
1859	REACTOME_RUNX1_INTERACTS_WITH_CO_FACTORS_WHOSE_PRECISE_EFFECT_ON_RUNX1_TARGETS_IS_NOT_KNOWN	7.27788	0.0377269	8.51191e-13	3.58396e-13	-0.299718	18.7048	Up
1860	REACTOME_SENESCENCE_ASSOCIATED_SECRETORY_PHENOTYPE_SASP	7.28524	0.0371647	8.08154e-13	3.39457e-13	-0.214848	18.758	Up
1861	PID_EPO_PATHWAY	7.29244	0.0381329	7.66855e-13	3.21851e-13	-0.231605	18.8102	Up
1862	SA_REG_CASCADE_OF_CYCLIN_EXPR	7.29514	0.048241	7.52307e-13	3.15492e-13	-0.0496637	18.8298	Up
1863	WP_SOMATROPH_AXIS_GH_AND_ITS_RELATIONSHIP_TO_DIETARY_RESTRICTION_AND_AGING	7.29705	0.0690831	7.42946e-13	3.11065e-13	-0.325398	18.8436	Up
1864	REACTOME_LYSOSOME_VESICLE_BIOGENESIS	7.30074	0.0441556	7.23504e-13	3.0268e-13	-0.141963	18.8704	Up
1865	WP_FIBRIN_COMPLEMENT_RECEPTOR_3_SIGNALING_PATHWAY	7.30572	0.0293973	6.97892e-13	2.9173e-13	-0.104513	18.9065	Up
1866	REACTOME_PECAM1_INTERACTIONS	7.30645	0.0541798	6.94674e-13	2.90151e-13	-0.134315	18.9118	Up
1867	REACTOME_NEUREXINS_AND_NEUROLIGINS	7.31126	0.0270531	6.70864e-13	2.7998e-13	0.113407	18.9468	Up
1868	REACTOME_PROCESSING_OF_CAPPED_INTRONLESS_PRE_MRNA	7.31353	0.0455474	6.60212e-13	2.75311e-13	-0.216742	18.9633	Up
1869	REACTOME_REGULATION_OF_PTEN_GENE_TRANSCRIPTION	7.31398	0.0339057	6.58569e-13	2.74404e-13	-0.259364	18.9665	Up
1870	REACTOME_SIGNALING_BY_FGFR2	7.31763	0.0374243	6.41495e-13	2.67073e-13	-0.194444	18.9931	Up
1871	WP_NONSMALL_CELL_LUNG_CANCER	7.32138	0.0306312	6.24379e-13	2.59736e-13	-0.205708	19.0204	Up
1872	REACTOME_HEDGEHOG_OFF_STATE	7.32673	0.0435669	6.00549e-13	2.49621e-13	-0.147125	19.0593	Up
1873	REACTOME_ACTIVATION_OF_KAINATE_RECEPTORS_UPON_GLUTAMATE_BINDING	7.32768	0.0397456	5.9681e-13	2.47865e-13	0.0481741	19.0662	Up
1874	REACTOME_CELL_CYCLE	7.33095	0.0234817	5.82948e-13	2.41912e-13	-0.157888	19.0901	Up
1875	REACTOME_REGULATION_OF_RAS_BY_GAPS	7.33275	0.0505681	5.75688e-13	2.38705e-13	-0.182203	19.1032	Up
1876	REACTOME_MET_ACTIVATES_RAP1_AND_RAC1	7.3356	0.0595064	5.64074e-13	2.33699e-13	-0.276084	19.1239	Up
1877	REACTOME_FORMATION_OF_TC_NER_PRE_INCISION_COMPLEX	7.33922	0.0410456	5.49528e-13	2.27487e-13	-0.265346	19.1504	Up
1878	REACTOME_INFECTION_WITH_MYCOBACTERIUM_TUBERCULOSIS	7.33929	0.055005	5.49528e-13	2.27368e-13	-0.172664	19.1509	Up
1879	BIOCARTA_WNT_PATHWAY	7.34394	0.0453982	5.31448e-13	2.19644e-13	-0.239378	19.1847	Up
1880	WP_NUCLEAR_RECEPTORS_METAPATHWAY	7.34738	0.0218453	5.18432e-13	2.14089e-13	-0.122744	19.2099	Up
1881	REACTOME_SWITCHING_OF_ORIGINS_TO_A_POST_REPLICATIVE_STATE	7.35408	0.0440032	4.93579e-13	2.03659e-13	-0.165492	19.2588	Up
1882	REACTOME_ADHERENS_JUNCTIONS_INTERACTIONS	7.35574	0.0516694	4.87911e-13	2.01156e-13	-0.0559395	19.271	Up
1883	PID_CERAMIDE_PATHWAY	7.35602	0.0373186	4.8727e-13	2.00728e-13	-0.209488	19.273	Up
1884	BIOCARTA_NFAT_PATHWAY	7.35628	0.0375722	4.86733e-13	2.00342e-13	-0.178016	19.2749	Up
1885	BIOCARTA_PTC1_PATHWAY	7.35697	0.0524493	4.84629e-13	1.99313e-13	-0.163494	19.28	Up
1886	REACTOME_ERYTHROPOIETIN_ACTIVATES_STAT5	7.35948	0.0571887	4.7605e-13	1.95624e-13	-0.114662	19.2983	Up
1887	BIOCARTA_TCR_PATHWAY	7.37823	0.0384617	4.14183e-13	1.70061e-13	-0.16568	19.4356	Up
1888	BIOCARTA_CBL_PATHWAY	7.38369	0.0569581	3.9791e-13	1.63245e-13	-0.157161	19.4757	Up
1889	WP_PHOTODYNAMIC_THERAPYINDUCED_NFE2L2_NRF2_SURVIVAL_SIGNALING	7.38415	0.0446274	3.96887e-13	1.62691e-13	-0.136102	19.479	Up
1890	WP_SULINDAC_METABOLIC_PATHWAY	7.39181	0.0734794	3.75053e-13	1.53615e-13	-0.154277	19.5353	Up
1891	BIOCARTA_AKT_PATHWAY	7.39377	0.0494346	3.69903e-13	1.51381e-13	-0.229439	19.5497	Up
1892	WP_METHYLATION_PATHWAYS	7.3958	0.0673411	3.64619e-13	1.49095e-13	-0.17558	19.5646	Up
1893	REACTOME_DOWNREGULATION_OF_TGF_BETA_RECEPTOR_SIGNALING	7.39733	0.052109	3.60756e-13	1.47394e-13	-0.198959	19.5759	Up
1894	REACTOME_SHC1_EVENTS_IN_ERBB2_SIGNALING	7.39824	0.0489567	3.58598e-13	1.46391e-13	-0.204595	19.5826	Up
1895	REACTOME_DSCAM_INTERACTIONS	7.39995	0.0606855	3.54327e-13	1.44528e-13	-0.0891418	19.5951	Up
1896	REACTOME_G1_S_DNA_DAMAGE_CHECKPOINTS	7.40569	0.0489144	3.39665e-13	1.38433e-13	-0.185149	19.6374	Up
1897	REACTOME_CA2_ACTIVATED_K_CHANNELS	7.41425	0.0375027	3.19053e-13	1.29817e-13	0.387747	19.7004	Up
1898	BIOCARTA_ALK_PATHWAY	7.42096	0.0363583	3.0362e-13	1.23435e-13	-0.199636	19.7498	Up
1899	REACTOME_REGULATION_OF_CYTOSKELETAL_REMODELING_AND_CELL_SPREADING_BY_IPP_COMPLEX_COMPONENTS	7.42329	0.0643131	2.98578e-13	1.21285e-13	-0.218287	19.7671	Up
1900	REACTOME_CALNEXIN_CALRETICULIN_CYCLE	7.43646	0.0499413	2.70638e-13	1.09844e-13	-0.23616	19.8642	Up
1901	WP_MED_AND_PSEUDOACHONDROPLASIA_GENES	7.44176	0.033795	2.60253e-13	1.05541e-13	0.332068	19.9034	Up
1902	PID_RHOA_REG_PATHWAY	7.44677	0.0336533	2.50812e-13	1.01628e-13	-0.136654	19.9405	Up
1903	WP_HEREDITARY_LEIOMYOMATOSIS_AND_RENAL_CELL_CARCINOMA_PATHWAY	7.44866	0.0529171	2.47455e-13	1.00184e-13	-0.267913	19.9545	Up
1904	BIOCARTA_INFLAM_PATHWAY	7.45475	0.0339602	2.36538e-13	9.56845e-14	0.168372	19.9996	Up
1905	WP_OVARIAN_INFERTILITY	7.45676	0.0387856	2.33166e-13	9.42418e-14	-0.11591	20.0145	Up
1906	REACTOME_CELL_CYCLE_MITOTIC	7.4674	0.0252372	2.15503e-13	8.69575e-14	-0.154414	20.0934	Up
1907	WP_WHITE_FAT_CELL_DIFFERENTIATION	7.46831	0.0451773	2.14212e-13	8.63641e-14	-0.146858	20.1001	Up
1908	BIOCARTA_IL22BP_PATHWAY	7.46852	0.0633905	2.14055e-13	8.62285e-14	-0.187522	20.1017	Up
1909	WP_HEART_DEVELOPMENT	7.47939	0.0339193	1.97307e-13	7.94153e-14	-0.133061	20.1824	Up
1910	REACTOME_METABOLISM_OF_FOLATE_AND_PTERINES	7.48402	0.0375726	1.90655e-13	7.66737e-14	0.00752285	20.2169	Up
1911	WP_FLUOROACETIC_ACID_TOXICITY	7.48576	0.0764535	1.88324e-13	7.56726e-14	-0.284218	20.2298	Up
1912	KEGG_SNARE_INTERACTIONS_IN_VESICULAR_TRANSPORT	7.48621	0.03678	1.87841e-13	7.54151e-14	-0.274886	20.2331	Up
1913	PID_CMYB_PATHWAY	7.4879	0.0335754	1.856e-13	7.4453e-14	-0.17221	20.2457	Up
1914	REACTOME_NRIF_SIGNALS_CELL_DEATH_FROM_THE_NUCLEUS	7.48834	0.0632481	1.85131e-13	7.42024e-14	-0.166015	20.249	Up
1915	REACTOME_DISEASES_OF_PROGRAMMED_CELL_DEATH	7.49358	0.0438149	1.78074e-13	7.13139e-14	-0.144855	20.288	Up
1916	REACTOME_RUNX3_REGULATES_IMMUNE_RESPONSE_AND_CELL_MIGRATION	7.49523	0.0565666	1.75994e-13	7.04215e-14	0.126909	20.3003	Up
1917	PID_AR_NONGENOMIC_PATHWAY	7.5003	0.0449199	1.69501e-13	6.77659e-14	-0.152326	20.338	Up
1918	REACTOME_APOPTOTIC_FACTOR_MEDIATED_RESPONSE	7.50206	0.0484264	1.67392e-13	6.68663e-14	-0.227577	20.3511	Up
1919	WP_WNT_SIGNALING_PATHWAY	7.51162	0.035279	1.55777e-13	6.21742e-14	-0.200309	20.4225	Up
1920	BIOCARTA_BOTULIN_PATHWAY	7.51696	0.144698	1.49702e-13	5.96989e-14	-0.0635854	20.4624	Up
1921	PID_ERBB2_ERBB3_PATHWAY	7.51746	0.0415581	1.49267e-13	5.9475e-14	-0.226824	20.4661	Up
1922	WP_NUCLEOTIDE_GPCRS	7.51766	0.0581345	1.49161e-13	5.93825e-14	-0.0950166	20.4676	Up
1923	REACTOME_SIGNALING_BY_NOTCH2	7.52233	0.0461351	1.44067e-13	5.7306e-14	-0.218629	20.5025	Up
1924	BIOCARTA_NEUTROPHIL_PATHWAY	7.52806	0.0628354	1.38032e-13	5.48588e-14	0.172809	20.5453	Up
1925	REACTOME_NEGATIVE_REGULATORS_OF_DDX58_IFIH1_SIGNALING	7.52903	0.0458184	1.37133e-13	5.44552e-14	-0.217513	20.5526	Up
1926	BIOCARTA_RHO_PATHWAY	7.53123	0.0562694	1.34964e-13	5.35484e-14	-0.235167	20.5691	Up
1927	REACTOME_TRANSCRIPTIONAL_REGULATION_BY_RUNX2	7.53645	0.0402702	1.29809e-13	5.14594e-14	-0.169255	20.6081	Up
1928	KEGG_ALZHEIMERS_DISEASE	7.53815	0.0509268	1.2824e-13	5.07939e-14	-0.147224	20.6209	Up
1929	REACTOME_TICAM1_RIP1_MEDIATED_IKK_COMPLEX_RECRUITMENT	7.53908	0.0601969	1.27444e-13	5.04358e-14	-0.155205	20.6278	Up
1930	REACTOME_P75_NTR_RECEPTOR_MEDIATED_SIGNALLING	7.53996	0.0313663	1.26703e-13	5.00997e-14	-0.187174	20.6344	Up
1931	WP_P38_MAPK_SIGNALING_PATHWAY	7.54096	0.0424139	1.25839e-13	4.97156e-14	-0.255845	20.6419	Up
1932	KEGG_PATHOGENIC_ESCHERICHIA_COLI_INFECTION	7.54159	0.0559054	1.25343e-13	4.94776e-14	-0.159378	20.6467	Up
1933	WP_PATHOGENIC_ESCHERICHIA_COLI_INFECTION	7.54159	0.0559054	1.25343e-13	4.94776e-14	-0.159378	20.6467	Up
1934	KEGG_COMPLEMENT_AND_COAGULATION_CASCADES	7.5448	0.0277057	1.22518e-13	4.82798e-14	0.0987818	20.6707	Up
1935	REACTOME_DCC_MEDIATED_ATTRACTIVE_SIGNALING	7.55789	0.0609227	1.10944e-13	4.36816e-14	-0.186581	20.7689	Up
1936	BIOCARTA_PPARA_PATHWAY	7.56131	0.0399782	1.08175e-13	4.25545e-14	-0.201767	20.7946	Up
1937	REACTOME_RNA_POLYMERASE_III_TRANSCRIPTION_INITIATION_FROM_TYPE_3_PROMOTER	7.56175	0.043967	1.079e-13	4.24099e-14	-0.239816	20.7979	Up
1938	WP_VITAMIN_D_RECEPTOR_PATHWAY	7.56421	0.0235268	1.0598e-13	4.16196e-14	-0.0850374	20.8164	Up
1939	REACTOME_CHROMOSOME_MAINTENANCE	7.56504	0.0294782	1.05395e-13	4.13545e-14	-0.156964	20.8226	Up
1940	WP_IL3_SIGNALING_PATHWAY	7.57359	0.0363757	9.87996e-14	3.87332e-14	-0.158366	20.8869	Up
1941	REACTOME_MITOTIC_METAPHASE_AND_ANAPHASE	7.58309	0.03297	9.19321e-14	3.60098e-14	-0.157787	20.9584	Up
1942	REACTOME_TGF_BETA_RECEPTOR_SIGNALING_IN_EMT_EPITHELIAL_TO_MESENCHYMAL_TRANSITION	7.58619	0.0650852	8.98446e-14	3.51619e-14	-0.164626	20.9818	Up
1943	REACTOME_RECRUITMENT_OF_MITOTIC_CENTROSOME_PROTEINS_AND_COMPLEXES	7.59118	0.0354042	8.65402e-14	3.38394e-14	-0.160242	21.0195	Up
1944	REACTOME_INTERLEUKIN_18_SIGNALING	7.59876	0.09852	8.17117e-14	3.19238e-14	0.0559607	21.0767	Up
1945	REACTOME_SODIUM_COUPLED_PHOSPHATE_COTRANSPORTERS	7.60026	0.0827885	8.08458e-14	3.15582e-14	-0.132755	21.088	Up
1946	WP_OVERLAP_BETWEEN_SIGNAL_TRANSDUCTION_PATHWAYS_CONTRIBUTING_TO_LMNA_LAMINOPATHIES	7.60077	0.0366289	8.05976e-14	3.14342e-14	-0.199281	21.0918	Up
1947	REACTOME_TRANS_GOLGI_NETWORK_VESICLE_BUDDING	7.60169	0.0367283	8.01659e-14	3.12117e-14	-0.207203	21.0988	Up
1948	REACTOME_ABERRANT_REGULATION_OF_MITOTIC_G1_S_TRANSITION_IN_CANCER_DUE_TO_RB1_DEFECTS	7.60688	0.0514866	7.70946e-14	2.99899e-14	-0.238334	21.138	Up
1949	REACTOME_DEGRADATION_OF_BETA_CATENIN_BY_THE_DESTRUCTION_COMPLEX	7.60932	0.0472366	7.57255e-14	2.94318e-14	-0.18672	21.1564	Up
1950	REACTOME_SUMO_IS_CONJUGATED_TO_E1_UBA2_SAE1	7.61048	0.0905153	7.51154e-14	2.91693e-14	-0.251167	21.1652	Up
1951	REACTOME_CELL_DEATH_SIGNALLING_VIA_NRAGE_NRIF_AND_NADE	7.61781	0.0315349	7.11136e-14	2.75673e-14	-0.171532	21.2207	Up
1952	REACTOME_RA_BIOSYNTHESIS_PATHWAY	7.61799	0.046421	7.10783e-14	2.75297e-14	-0.0736569	21.222	Up
1953	REACTOME_RUNX2_REGULATES_GENES_INVOLVED_IN_CELL_MIGRATION	7.6264	0.0557507	6.66698e-14	2.57997e-14	-0.170635	21.2857	Up
1954	REACTOME_INTERLEUKIN_1_SIGNALING	7.62668	0.0441263	6.65855e-14	2.57446e-14	-0.167298	21.2878	Up
1955	BIOCARTA_P38MAPK_PATHWAY	7.63344	0.0420223	6.3253e-14	2.44348e-14	-0.246525	21.3391	Up
1956	REACTOME_DAP12_SIGNALING	7.64219	0.0463369	5.91687e-14	2.2837e-14	-0.125656	21.4055	Up
1957	WP_TRANSCRIPTIONAL_ACTIVATION_BY_NRF2_IN_RESPONSE_TO_PHYTOCHEMICALS	7.64786	0.0539686	5.66785e-14	2.18568e-14	-0.171345	21.4485	Up
1958	REACTOME_TCF_DEPENDENT_SIGNALING_IN_RESPONSE_TO_WNT	7.64993	0.0333556	5.58237e-14	2.15083e-14	-0.175584	21.4643	Up
1959	PID_IL12_2PATHWAY	7.65236	0.0275239	5.48333e-14	2.11082e-14	-0.0249255	21.4827	Up
1960	WP_COPPER_HOMEOSTASIS	7.66213	0.0364846	5.08803e-14	1.95694e-14	-0.222769	21.557	Up
1961	REACTOME_AMYLOID_FIBER_FORMATION	7.66383	0.0468755	5.02592e-14	1.93135e-14	-0.163071	21.57	Up
1962	REACTOME_ATTENUATION_PHASE	7.67382	0.0623334	4.65894e-14	1.78719e-14	-0.174297	21.6461	Up
1963	REACTOME_AUTOPHAGY	7.67729	0.0365026	4.53907e-14	1.73967e-14	-0.170138	21.6726	Up
1964	REACTOME_ZBP1_DAI_MEDIATED_INDUCTION_OF_TYPE_I_IFNS	7.68354	0.0458848	4.3278e-14	1.65724e-14	-0.26391	21.7202	Up
1965	REACTOME_DEUBIQUITINATION	7.68705	0.0307975	4.21475e-14	1.61253e-14	-0.209495	21.7471	Up
1966	REACTOME_HYALURONAN_BIOSYNTHESIS_AND_EXPORT	7.69524	0.058534	3.96149e-14	1.51296e-14	0.00957959	21.8097	Up
1967	WP_THYROID_HORMONES_PRODUCTION_AND_PERIPHERAL_DOWNSTREAM_SIGNALING_EFFECTS	7.69558	0.0239703	3.95457e-14	1.50898e-14	-0.156681	21.8123	Up
1968	REACTOME_PCP_CE_PATHWAY	7.69869	0.0483405	3.86342e-14	1.4729e-14	-0.15618	21.836	Up
1969	REACTOME_ABACAVIR_METABOLISM	7.70252	0.108223	3.75309e-14	1.42957e-14	-0.143126	21.8653	Up
1970	PID_MYC_PATHWAY	7.7356	0.0453359	2.9013e-14	1.10414e-14	-0.263458	22.119	Up
1971	REACTOME_REGULATION_OF_RUNX1_EXPRESSION_AND_ACTIVITY	7.74079	0.0513416	2.78823e-14	1.06017e-14	-0.293139	22.1589	Up
1972	REACTOME_PLASMA_LIPOPROTEIN_CLEARANCE	7.74242	0.043057	2.75787e-14	1.04676e-14	-0.0936658	22.1714	Up
1973	WP_EXTRACELLULAR_VESICLEMEDIATED_SIGNALING_IN_RECIPIENT_CELLS	7.74484	0.0395919	2.70854e-14	1.02713e-14	-0.196478	22.19	Up
1974	REACTOME_REGULATION_OF_PTEN_STABILITY_AND_ACTIVITY	7.74567	0.053078	2.69325e-14	1.02042e-14	-0.195312	22.1964	Up
1975	REACTOME_SIGNALING_BY_ERBB2	7.74734	0.0460062	2.66061e-14	1.00715e-14	-0.192299	22.2093	Up
1976	REACTOME_FCERI_MEDIATED_NF_KB_ACTIVATION	7.74904	0.0467784	2.62767e-14	9.93799e-15	-0.170869	22.2224	Up
1977	REACTOME_REGULATION_OF_MRNA_STABILITY_BY_PROTEINS_THAT_BIND_AU_RICH_ELEMENTS	7.74969	0.0495899	2.61679e-14	9.88801e-15	-0.200084	22.2273	Up
1978	PID_REELIN_PATHWAY	7.75231	0.042715	2.56575e-14	9.68648e-15	-0.204411	22.2476	Up
1979	WP_LUNG_FIBROSIS	7.75666	0.0272145	2.48203e-14	9.36204e-15	0.0326688	22.281	Up
1980	REACTOME_PI3K_AKT_ACTIVATION	7.76332	0.0697364	2.35768e-14	8.88504e-15	-0.192799	22.3324	Up
1981	BIOCARTA_RAN_PATHWAY	7.76555	0.092877	2.31881e-14	8.73074e-15	-0.256175	22.3496	Up
1982	REACTOME_RHO_GTPASES_ACTIVATE_PAKS	7.77427	0.0697238	2.16914e-14	8.15256e-15	-0.170005	22.4169	Up
1983	PID_MTOR_4PATHWAY	7.78079	0.0422395	2.06257e-14	7.74508e-15	-0.2121	22.4672	Up
1984	WP_HEMATOPOIETIC_STEM_CELL_DIFFERENTIATION	7.7838	0.0270213	2.01605e-14	7.56359e-15	0.0984625	22.4905	Up
1985	WP_PYRIMIDINE_METABOLISM	7.78772	0.0311902	1.95651e-14	7.3336e-15	-0.143245	22.5209	Up
1986	REACTOME_TRANSCRIPTION_COUPLED_NUCLEOTIDE_EXCISION_REPAIR_TC_NER	7.79138	0.0378485	1.90265e-14	7.1253e-15	-0.233208	22.5492	Up
1987	REACTOME_AURKA_ACTIVATION_BY_TPX2	7.79464	0.0375411	1.85602e-14	6.94444e-15	-0.143227	22.5744	Up
1988	KEGG_NUCLEOTIDE_EXCISION_REPAIR	7.7995	0.0381117	1.78794e-14	6.68367e-15	-0.221587	22.612	Up
1989	REACTOME_FOXO_MEDIATED_TRANSCRIPTION_OF_CELL_CYCLE_GENES	7.8127	0.0586354	1.61246e-14	6.02223e-15	-0.276447	22.7144	Up
1990	KEGG_RNA_POLYMERASE	7.81668	0.0503675	1.56392e-14	5.83569e-15	-0.181476	22.7453	Up
1991	REACTOME_APC_C_MEDIATED_DEGRADATION_OF_CELL_CYCLE_PROTEINS	7.81963	0.0466292	1.52929e-14	5.70129e-15	-0.168997	22.7682	Up
1992	REACTOME_CITRIC_ACID_CYCLE_TCA_CYCLE	7.82617	0.0479039	1.45351e-14	5.41387e-15	-0.324272	22.819	Up
1993	WP_QUERCETIN_AND_NFKB_AP1_INDUCED_APOPTOSIS	7.83161	0.0652263	1.39349e-14	5.18564e-15	-0.17638	22.8613	Up
1994	REACTOME_EPHB_MEDIATED_FORWARD_SIGNALING	7.83352	0.0558166	1.37382e-14	5.1078e-15	-0.173069	22.8762	Up
1995	KEGG_TGF_BETA_SIGNALING_PATHWAY	7.84	0.0284689	1.30624e-14	4.85211e-15	-0.161059	22.9266	Up
1996	REACTOME_MTORC1_MEDIATED_SIGNALLING	7.84118	0.0592673	1.29528e-14	4.80704e-15	-0.180101	22.9358	Up
1997	BIOCARTA_TID_PATHWAY	7.84339	0.0551823	1.27389e-14	4.72336e-15	-0.227172	22.9531	Up
1998	PID_INSULIN_PATHWAY	7.84744	0.0371456	1.23473e-14	4.574e-15	-0.26878	22.9846	Up
1999	REACTOME_VITAMIN_B2_RIBOFLAVIN_METABOLISM	7.85011	0.0522071	1.21003e-14	4.4784e-15	-0.11892	23.0054	Up
[truncated: 966 more rows]

## Sheet: GO_KC_LAMB3  vs other KC
	id	t	log2FC	adj.P.Val	P.Value	AveExpr	B	threshold
10348	Reactome_KC_LAMB3	128.98	0.769202	0	0	0.414722	5359.89	Up
10347	GOBP_NEGATIVE_REGULATION_OF_INTERLEUKIN_5_PRODUCTION	101.487	0.619145	0	0	0.394963	3790.5	Up
10346	GOCC_INTERPHOTORECEPTOR_MATRIX	97.3065	0.549788	0	0	0.427346	3553.68	Up
10345	GOBP_POSITIVE_REGULATION_OF_NATURAL_KILLER_CELL_CHEMOTAXIS	96.7095	0.399176	0	0	0.416651	3519.98	Up
10344	GOBP_AMACRINE_CELL_DIFFERENTIATION	91.4645	0.362053	0	0	0.578053	3225.57	Up
10342	GOBP_PEPTIDYL_LYSINE_OXIDATION	86.5975	0.356176	0	0	0.418206	2955.67	Up
10343	GOMF_PROTEIN_LYSINE_6_OXIDASE_ACTIVITY	86.5975	0.356176	0	0	0.418206	2955.67	Up
10341	GOBP_AXONEMAL_CENTRAL_APPARATUS_ASSEMBLY	84.6804	0.23437	0	0	0.483995	2850.43	Up
10340	GOBP_SUBSTRATE_INDEPENDENT_TELENCEPHALIC_TANGENTIAL_MIGRATION	78.4526	0.381748	0	0	0.310305	2513.67	Up
10339	GOBP_REGULATION_OF_GLUTAMATE_RECEPTOR_CLUSTERING	78.2794	0.511383	0	0	0.290681	2504.44	Up
10338	GOBP_REGULATION_OF_CELL_CHEMOTAXIS_TO_FIBROBLAST_GROWTH_FACTOR	76.4936	0.402493	0	0	0.265666	2409.61	Up
10337	GOBP_NATURAL_KILLER_CELL_CHEMOTAXIS	76.252	0.410544	0	0	0.30718	2396.85	Up
10336	GOBP_POSITIVE_REGULATION_OF_WNT_SIGNALING_PATHWAY_PLANAR_CELL_POLARITY_PATHWAY	75.4389	0.383255	0	0	0.157211	2354	Up
10335	GOBP_REGULATION_OF_BONE_MINERALIZATION_INVOLVED_IN_BONE_MATURATION	74.587	0.664823	0	0	0.320063	2309.3	Up
10334	GOBP_MINERALOCORTICOID_SECRETION	73.4391	0.531992	0	0	0.256604	2249.4	Up
10333	GOBP_REGULATION_OF_SEROTONIN_SECRETION	72.5117	0.340914	0	0	0.459453	2201.29	Up
10332	GOBP_REGULATION_OF_NATURAL_KILLER_CELL_CHEMOTAXIS	72.4197	0.383098	0	0	0.331626	2196.53	Up
10331	GOBP_NEGATIVE_REGULATION_OF_FIBROBLAST_GROWTH_FACTOR_PRODUCTION	70.3963	0.595087	0	0	0.253387	2092.54	Up
10329	GOBP_SOMATOSTATIN_RECEPTOR_SIGNALING_PATHWAY	69.8271	0.282978	0	0	0.310843	2063.53	Up
10330	GOMF_SOMATOSTATIN_RECEPTOR_ACTIVITY	69.8271	0.282978	0	0	0.310843	2063.53	Up
10328	GOMF_CYTOKINE_ACTIVITY	68.6672	0.179611	0	0	0.160702	2004.74	Up
10327	GOMF_HORMONE_ACTIVITY	68.3048	0.23045	0	0	0.300708	1986.46	Up
10326	GOBP_REGULATION_OF_CARDIAC_VASCULAR_SMOOTH_MUSCLE_CELL_DIFFERENTIATION	68.2766	0.246898	0	0	0.439308	1985.04	Up
10325	GOMF_SIGNALING_RECEPTOR_REGULATOR_ACTIVITY	65.1486	0.13784	0	0	0.140732	1829.32	Up
10324	GOBP_MELANOCYTE_PROLIFERATION	64.7448	0.437642	0	0	0.267727	1809.48	Up
10323	GOMF_TYPE_2_FIBROBLAST_GROWTH_FACTOR_RECEPTOR_BINDING	64.3606	0.564082	0	0	0.235749	1790.67	Up
10322	GOBP_MESONEPHRIC_DUCT_DEVELOPMENT	64.2822	0.41098	0	0	0.262837	1786.84	Up
10321	GOMF_3_5_CYCLIC_GMP_PHOSPHODIESTERASE_ACTIVITY	63.3574	0.262519	0	0	0.442526	1741.82	Up
10320	GOBP_QUINOLINATE_METABOLIC_PROCESS	63.1479	0.316101	0	0	0.399809	1731.67	Up
10319	GOBP_REGULATION_OF_CHONDROCYTE_DEVELOPMENT	60.4419	0.453163	0	0	0.145867	1602.22	Up
10318	GOBP_MUCOSA_ASSOCIATED_LYMPHOID_TISSUE_DEVELOPMENT	59.7641	0.373023	0	0	0.18589	1570.3	Up
10317	GOBP_MEMBRANE_REPOLARIZATION_DURING_VENTRICULAR_CARDIAC_MUSCLE_CELL_ACTION_POTENTIAL	58.2616	0.217929	0	0	0.402049	1500.26	Up
10316	GOBP_NEGATIVE_REGULATION_OF_CGMP_MEDIATED_SIGNALING	58.2502	0.380116	0	0	0.410628	1499.73	Up
10315	GOMF_ODORANT_BINDING	57.902	0.174388	0	0	0.610913	1483.65	Up
10314	GOBP_ENTERIC_NERVOUS_SYSTEM_DEVELOPMENT	57.5932	0.300072	0	0	0.354397	1469.45	Up
10312	GOBP_POSITIVE_REGULATION_OF_ENAMEL_MINERALIZATION	56.9957	0.344925	0	0	0.302397	1442.08	Up
10313	GOBP_REGULATION_OF_ENAMEL_MINERALIZATION	56.9957	0.344925	0	0	0.302397	1442.08	Up
10311	GOBP_CEREBRAL_CORTEX_GABAERGIC_INTERNEURON_DIFFERENTIATION	56.7358	0.28507	0	0	0.374911	1430.22	Up
10309	GOBP_SIALYLATION	56.4768	0.214737	0	0	0.250414	1418.44	Up
10310	GOMF_SIALYLTRANSFERASE_ACTIVITY	56.4768	0.214737	0	0	0.250414	1418.44	Up
10308	GOBP_MICROGLIAL_CELL_MIGRATION	56.3217	0.309804	0	0	0.180619	1411.4	Up
10307	GOMF_GROWTH_FACTOR_ACTIVITY	56.2951	0.175138	0	0	0.0970219	1410.2	Up
10306	GOBP_NEGATIVE_REGULATION_OF_INTERLEUKIN_10_PRODUCTION	56.2229	0.266997	0	0	0.280504	1406.93	Up
10305	GOBP_POSITIVE_REGULATION_OF_STEROID_HORMONE_SECRETION	55.1473	0.271215	0	0	0.352217	1358.5	Up
10304	GOMF_CALCIUM_POTASSIUM_SODIUM_ANTIPORTER_ACTIVITY	54.6722	0.270363	0	0	0.370113	1337.3	Up
10303	GOMF_MHC_CLASS_IB_RECEPTOR_ACTIVITY	53.7188	0.157718	0	0	0.604575	1295.1	Up
10302	GOBP_REGULATION_OF_MATRIX_METALLOPEPTIDASE_SECRETION	53.5507	0.422112	0	0	0.185764	1287.71	Up
10301	GOBP_RESPONSE_TO_CHEMOKINE	53.3295	0.142249	0	0	0.179767	1278.01	Up
10300	GOBP_PROTEIN_SIALYLATION	52.98	0.316971	0	0	0.0636807	1262.73	Up
10299	GOBP_WNT_SIGNALING_PATHWAY_CALCIUM_MODULATING_PATHWAY	52.421	0.32263	0	0	0.198126	1238.43	Up
10298	GOBP_DRINKING_BEHAVIOR	52.2094	0.199393	0	0	0.414579	1229.27	Up
10297	GOCC_COLLAGEN_TRIMER	52.1945	0.203275	0	0	0.167594	1228.62	Up
10296	GOCC_SYNAPTIC_MEMBRANE	51.8777	0.0904703	0	0	0.0740844	1214.96	Up
10295	GOMF_MOLYBDOPTERIN_COFACTOR_BINDING	51.8219	0.360937	0	0	0.232345	1212.57	Up
10294	GOMF_ALPHA_N_ACETYLNEURAMINATE_ALPHA_2_8_SIALYLTRANSFERASE_ACTIVITY	51.7981	0.233603	0	0	0.423365	1211.54	Up
10293	GOMF_CATION_CATION_ANTIPORTER_ACTIVITY	51.2448	0.221063	0	0	0.151882	1187.84	Up
10292	GOBP_DOPAMINE_SECRETION	51.0793	0.199837	0	0	0.264994	1180.79	Up
10291	GOBP_NEGATIVE_REGULATION_OF_MAST_CELL_ACTIVATION	50.9279	0.283005	0	0	0.262789	1174.34	Up
10290	GOMF_NEUROLIGIN_FAMILY_PROTEIN_BINDING	50.8286	0.209572	0	0	0.497761	1170.13	Up
10289	GOBP_TRYPTOPHAN_CATABOLIC_PROCESS	50.7188	0.303492	0	0	0.359709	1165.47	Up
10288	GOMF_HYALURONIC_ACID_BINDING	50.6243	0.249821	0	0	0.220724	1161.47	Up
10287	GOBP_BONE_MINERALIZATION_INVOLVED_IN_BONE_MATURATION	50.3592	0.271298	0	0	0.218702	1150.26	Up
10286	GOBP_T_CELL_ANTIGEN_PROCESSING_AND_PRESENTATION	50.2506	0.220392	0	0	0.35966	1145.69	Up
10285	GOBP_DETECTION_OF_BACTERIAL_LIPOPROTEIN	49.8314	0.241363	0	0	0.275874	1128.08	Up
10284	GOMF_DOPAMINE_BINDING	49.6891	0.163898	0	0	0.483462	1122.12	Up
10283	GOBP_DETECTION_OF_MOLECULE_OF_BACTERIAL_ORIGIN	49.6282	0.256731	0	0	0.234769	1119.58	Up
10282	GOCC_NEUROFILAMENT	49.5874	0.231242	0	0	0.230129	1117.88	Up
10281	GOBP_TENDON_DEVELOPMENT	49.4431	0.35443	0	0	0.165991	1111.86	Up
10280	GOCC_PHOTORECEPTOR_OUTER_SEGMENT	49.3359	0.144193	0	0	0.155727	1107.39	Up
10279	GOMF_VOLTAGE_GATED_POTASSIUM_CHANNEL_ACTIVITY_INVOLVED_IN_VENTRICULAR_CARDIAC_MUSCLE_CELL_ACTION_POTENTIAL_REPOLARIZATION	49.267	0.18712	0	0	0.435537	1104.53	Up
10278	GOBP_DOPAMINE_TRANSPORT	49.0683	0.158774	0	0	0.239346	1096.28	Up
10277	GOMF_POTASSIUM_ION_ANTIPORTER_ACTIVITY	49.0119	0.223057	0	0	0.159973	1093.95	Up
10276	GOCC_SYMMETRIC_SYNAPSE	48.8633	0.333822	0	0	0.245973	1087.8	Up
10275	GOMF_CCR1_CHEMOKINE_RECEPTOR_BINDING	48.641	0.220831	0	0	0.349974	1078.63	Up
10274	GOBP_NEUTROPHIL_CHEMOTAXIS	47.995	0.141692	0	0	0.11018	1052.14	Up
10273	GOMF_GLIAL_CELL_DERIVED_NEUROTROPHIC_FACTOR_RECEPTOR_ACTIVITY	47.7943	0.154844	0	0	0.549727	1043.96	Up
10272	GOBP_EMBRYONIC_DIGESTIVE_TRACT_DEVELOPMENT	47.3454	0.204088	0	0	0.190396	1025.75	Up
10271	GOBP_COLLAGEN_FIBRIL_ORGANIZATION	47.1881	0.195227	0	0	0.081507	1019.41	Up
10270	GOBP_REGULATION_OF_MEMBRANE_REPOLARIZATION_DURING_VENTRICULAR_CARDIAC_MUSCLE_CELL_ACTION_POTENTIAL	47.1353	0.194641	0	0	0.339138	1017.28	Up
10269	GOCC_NETWORK_FORMING_COLLAGEN_TRIMER	47.0155	0.284825	0	0	0.19552	1012.45	Up
10268	GOMF_MHC_CLASS_I_RECEPTOR_ACTIVITY	47.0016	0.33767	0	0	0.308173	1011.9	Up
10267	GOBP_SYNAPTIC_TRANSMISSION_GLUTAMATERGIC	46.7782	0.136416	0	0	0.178981	1002.93	Up
10266	GOMF_EXTRACELLULAR_MATRIX_CONSTITUENT_CONFERRING_ELASTICITY	46.6983	0.199819	0	0	0.29654	999.725	Up
10265	GOMF_CARBOHYDRATE_PROTON_SYMPORTER_ACTIVITY	46.6052	0.236664	0	0	0.335613	996.001	Up
10264	GOBP_NEGATIVE_REGULATION_OF_INTERLEUKIN_13_PRODUCTION	46.5061	0.433004	0	0	0.190725	992.043	Up
10263	GOBP_ATRIAL_CARDIAC_MUSCLE_TISSUE_DEVELOPMENT	46.5033	0.145258	0	0	0.435681	991.932	Up
10262	GOBP_EATING_BEHAVIOR	46.1856	0.184153	0	0	0.260306	979.283	Up
10261	GOMF_11_CIS_RETINAL_BINDING	45.9965	0.412439	0	0	0.145232	971.787	Up
10260	GOMF_MHC_CLASS_I_PROTEIN_COMPLEX_BINDING	45.9765	0.222664	0	0	0.473481	970.996	Up
10259	GOBP_REGULATION_OF_EXCITATORY_SYNAPSE_ASSEMBLY	45.8638	0.231435	0	0	0.224091	966.537	Up
10258	GOMF_CALCIUM_ACTIVATED_POTASSIUM_CHANNEL_ACTIVITY	45.8573	0.213519	0	0	0.39661	966.28	Up
10257	GOBP_VITAMIN_TRANSPORT	45.8152	0.178495	0	0	0.149283	964.618	Up
10256	GOBP_POSITIVE_REGULATION_OF_CORTICOSTEROID_HORMONE_SECRETION	45.6382	0.21661	0	0	0.305315	957.641	Up
10255	GOBP_NEURAL_RETINA_DEVELOPMENT	45.3758	0.153434	0	0	0.0755101	947.331	Up
10254	GOCC_INTRINSIC_COMPONENT_OF_POSTSYNAPTIC_DENSITY_MEMBRANE	44.7723	0.134874	0	0	0.321009	923.784	Up
10253	GOBP_REGULATION_OF_WNT_SIGNALING_PATHWAY_PLANAR_CELL_POLARITY_PATHWAY	44.6013	0.241529	0	0	0.0988026	917.153	Up
10252	GOBP_O_GLYCAN_PROCESSING	44.5636	0.180201	0	0	0.0279549	915.696	Up
10251	GOBP_SINOATRIAL_NODE_CELL_DEVELOPMENT	44.4656	0.333853	0	0	0.265286	911.906	Up
10250	GOBP_CD4_POSITIVE_CD25_POSITIVE_ALPHA_BETA_REGULATORY_T_CELL_DIFFERENTIATION	44.4545	0.239887	0	0	0.322836	911.48	Up
10249	GOMF_VOLTAGE_GATED_POTASSIUM_CHANNEL_ACTIVITY_INVOLVED_IN_CARDIAC_MUSCLE_CELL_ACTION_POTENTIAL_REPOLARIZATION	44.3601	0.171411	0	0	0.396863	907.837	Up
10248	GOBP_AXONEME_ASSEMBLY	44.3522	0.138679	0	0	0.295591	907.531	Up
10247	GOBP_SEROTONIN_SECRETION	44.314	0.223343	0	0	0.328186	906.06	Up
10246	GOCC_EXCITATORY_SYNAPSE	44.3071	0.160391	0	0	0.272424	905.794	Up
10245	GOBP_REGULATION_OF_MAST_CELL_ACTIVATION	44.295	0.155569	0	0	0.0600209	905.328	Up
10244	GOBP_SINOATRIAL_NODE_CELL_DIFFERENTIATION	44.2694	0.306291	0	0	0.252098	904.339	Up
10243	GOCC_L_TYPE_VOLTAGE_GATED_CALCIUM_CHANNEL_COMPLEX	44.135	0.235787	0	0	0.269066	899.174	Up
10242	GOBP_POSITIVE_REGULATION_OF_HAIR_FOLLICLE_MATURATION	43.9209	0.314379	0	0	0.112471	890.963	Up
10241	GOBP_CYCLIC_NUCLEOTIDE_METABOLIC_PROCESS	43.8751	0.156131	0	0	0.189363	889.211	Up
10240	GOBP_REGULATION_OF_SYNAPTIC_TRANSMISSION_GLUTAMATERGIC	43.4713	0.14642	0	0	0.213512	873.817	Up
10239	GOMF_VITAMIN_TRANSMEMBRANE_TRANSPORTER_ACTIVITY	43.4569	0.178176	0	0	0.156611	873.272	Up
10238	GOBP_RETINAL_BLOOD_VESSEL_MORPHOGENESIS	43.4562	0.299829	0	0	0.0995313	873.246	Up
10237	GOBP_GRANULOCYTE_CHEMOTAXIS	43.2416	0.126632	0	0	0.0733312	865.112	Up
10236	GOBP_DETECTION_OF_MECHANICAL_STIMULUS_INVOLVED_IN_SENSORY_PERCEPTION	42.7618	0.174432	0	0	0.2154	847.034	Up
10235	GOBP_INTERLEUKIN_5_PRODUCTION	42.5338	0.258993	0	0	0.025014	838.495	Up
10234	GOBP_EXTERNAL_ENCAPSULATING_STRUCTURE_ORGANIZATION	42.501	0.115502	0	0	0.0320189	837.272	Up
10233	GOMF_VOLTAGE_GATED_POTASSIUM_CHANNEL_ACTIVITY	42.469	0.121068	0	0	0.414435	836.078	Up
10232	GOBP_VOCALIZATION_BEHAVIOR	42.3584	0.175869	0	0	0.303502	831.951	Up
10231	GOBP_NATURAL_KILLER_CELL_MEDIATED_IMMUNE_RESPONSE_TO_TUMOR_CELL	42.3402	0.244682	0	0	0.300617	831.276	Up
10230	GOBP_REGULATION_OF_POSTSYNAPTIC_DENSITY_ORGANIZATION	42.2318	0.261808	0	0	0.202603	827.243	Up
10229	GOMF_TRANSMEMBRANE_RECEPTOR_PROTEIN_TYROSINE_KINASE_ACTIVATOR_ACTIVITY	41.954	0.266168	0	0	0.1202	816.944	Up
10228	GOBP_SPONTANEOUS_NEUROTRANSMITTER_SECRETION	41.847	0.149714	0	0	0.349428	812.993	Up
10227	GOMF_GLYCOSAMINOGLYCAN_BINDING	41.7615	0.0954746	0	0	0.0752188	809.84	Up
10226	GOMF_HEPARIN_BINDING	41.756	0.107587	0	0	0.0901449	809.636	Up
10225	GOBP_EOSINOPHIL_DIFFERENTIATION	41.6634	0.438839	0	0	0.183956	806.227	Up
10224	GOBP_DOUBLE_STRAND_BREAK_REPAIR_INVOLVED_IN_MEIOTIC_RECOMBINATION	41.6628	0.269115	0	0	0.17194	806.204	Up
10223	GOBP_NEUROTRANSMITTER_GATED_ION_CHANNEL_CLUSTERING	41.6217	0.247205	0	0	0.248869	804.694	Up
10222	GOMF_OXIDOREDUCTASE_ACTIVITY_ACTING_ON_THE_CH_NH2_GROUP_OF_DONORS_OXYGEN_AS_ACCEPTOR	41.4556	0.20166	0	0	0.191713	798.597	Up
10221	GOMF_SYMPORTER_ACTIVITY	41.4361	0.106121	0	0	0.139855	797.882	Up
10220	GOMF_CALCIUM_CATION_ANTIPORTER_ACTIVITY	41.3813	0.26616	0	0	0.190631	795.877	Up
10219	GOBP_POSITIVE_REGULATION_OF_SYNAPTIC_TRANSMISSION_GLUTAMATERGIC	41.3178	0.199774	0	0	0.17519	793.555	Up
10218	GOCC_EXTERNAL_ENCAPSULATING_STRUCTURE	41.2074	0.10171	0	0	0.0736251	789.526	Up
10217	GOMF_NAD_P_PLUS_NUCLEOSIDASE_ACTIVITY	41.1523	0.215176	0	0	0.197351	787.515	Up
10216	GOBP_CELLULAR_RESPONSE_TO_UV_A	41.1023	0.349801	0	0	-0.0107957	785.694	Up
10215	GOMF_NADPLUS_NUCLEOSIDASE_ACTIVITY	41.093	0.178776	0	0	0.193805	785.356	Up
10214	GOMF_NEUROPEPTIDE_HORMONE_ACTIVITY	41.037	0.217818	0	0	0.349278	783.321	Up
10213	GOBP_INTERNEURON_MIGRATION_FROM_THE_SUBPALLIUM_TO_THE_CORTEX	41.0296	0.280592	0	0	0.298463	783.052	Up
10212	GOBP_NEGATIVE_REGULATION_OF_DOPAMINE_SECRETION	40.9277	0.248165	0	0	0.279463	779.35	Up
10211	GOBP_POSITIVE_REGULATION_OF_VOLTAGE_GATED_POTASSIUM_CHANNEL_ACTIVITY	40.6427	0.183817	0	0	0.349085	769.037	Up
10210	GOBP_REGULATION_OF_HEART_INDUCTION	40.6193	0.265433	0	0	0.258041	768.194	Up
10209	GOBP_POSITIVE_REGULATION_OF_CELL_FATE_COMMITMENT	40.5	0.170884	0	0	0.434785	763.894	Up
10208	GOBP_NEGATIVE_REGULATION_OF_CELL_FATE_SPECIFICATION	40.4625	0.231544	0	0	0.205463	762.547	Up
10207	GOMF_LIPOPOLYSACCHARIDE_IMMUNE_RECEPTOR_ACTIVITY	40.2836	0.283046	0	0	0.15164	756.125	Up
10206	GOBP_POSTSYNAPSE_ASSEMBLY	39.9697	0.178069	0	0	0.260724	744.91	Up
10205	GOMF_POLYPEPTIDE_N_ACETYLGALACTOSAMINYLTRANSFERASE_ACTIVITY	39.9099	0.226374	0	0	0.0996659	742.779	Up
10204	GOBP_RESPONSE_TO_BACTERIAL_LIPOPROTEIN	39.7357	0.176208	0	0	0.228866	736.591	Up
10203	GOBP_SKELETAL_MUSCLE_THIN_FILAMENT_ASSEMBLY	39.7079	0.136151	0	0	0.421327	735.608	Up
10202	GOBP_REGULATION_OF_CGMP_MEDIATED_SIGNALING	39.6947	0.184747	0	0	0.29826	735.14	Up
10201	GOBP_REGULATION_OF_CD4_POSITIVE_CD25_POSITIVE_ALPHA_BETA_REGULATORY_T_CELL_DIFFERENTIATION	39.6865	0.215752	0	0	0.295079	734.85	Up
10200	GOBP_RETINA_MORPHOGENESIS_IN_CAMERA_TYPE_EYE	39.5548	0.152824	1.26480805335359e-321	1.97626258336499e-323	0.117606	730.19	Up
10199	GOBP_GABAERGIC_NEURON_DIFFERENTIATION	39.4078	0.174912	2.70999947400382e-319	4.26872718006837e-321	0.334009	725.003	Up
10198	GOBP_REGULATION_OF_ENDOSOME_TO_PLASMA_MEMBRANE_PROTEIN_TRANSPORT	39.3318	0.284326	3.88804959994769e-318	6.19953572401596e-320	0.138028	722.331	Up
10197	GOCC_POSTSYNAPTIC_MEMBRANE	39.3261	0.0831872	4.72945327612825e-318	7.58687205753818e-320	0.134458	722.129	Up
10196	GOBP_MODULATION_OF_EXCITATORY_POSTSYNAPTIC_POTENTIAL	39.2952	0.156173	1.39527843877912e-317	2.25175358748607e-319	0.128763	721.042	Up
10195	GOBP_POSITIVE_REGULATION_OF_CYTOSOLIC_CALCIUM_ION_CONCENTRATION_INVOLVED_IN_PHOSPHOLIPASE_C_ACTIVATING_G_PROTEIN_COUPLED_SIGNALING_PATHWAY	39.2308	0.201105	1.3237678712657e-316	2.16193245307213e-318	0.176806	718.782	Up
10194	GOBP_CANNABINOID_SIGNALING_PATHWAY	39.2292	0.351012	1.39529232202377e-316	2.29222744519338e-318	0.135221	718.724	Up
10193	GOBP_REGULATION_OF_DOPAMINE_UPTAKE_INVOLVED_IN_SYNAPTIC_TRANSMISSION	39.1495	0.277863	2.27341268430128e-315	3.75679908486738e-317	0.165805	715.93	Up
10192	GOBP_SEROTONIN_RECEPTOR_SIGNALING_PATHWAY	39.0673	0.146416	4.0328810992072e-314	6.70328130161679e-316	0.439311	713.051	Up
10191	GOBP_EPITHELIAL_CELL_FATE_COMMITMENT	38.9615	0.279206	1.62130147040289e-312	2.71052526459291e-314	0.079772	709.354	Up
10190	GOBP_MIDGUT_DEVELOPMENT	38.9193	0.244634	7.03841167645511e-312	1.18349790462213e-313	0.14203	707.882	Up
10189	GOMF_POTASSIUM_ION_TRANSMEMBRANE_TRANSPORTER_ACTIVITY	38.8868	0.104008	2.17854645079573e-311	3.68424457759268e-313	0.312639	706.747	Up
10188	GOBP_REGULATION_OF_COMPLEMENT_ACTIVATION_ALTERNATIVE_PATHWAY	38.8812	0.279121	2.63424197144322e-311	4.48034970017424e-313	0.243614	706.552	Up
10187	GOBP_POSTSYNAPTIC_DENSITY_PROTEIN_95_CLUSTERING	38.8426	0.207168	1.00575212566202e-310	1.72031432394841e-312	0.355831	705.208	Up
10186	GOBP_POSTSYNAPTIC_SPECIALIZATION_ORGANIZATION	38.7845	0.161995	7.57643030555733e-310	1.30325144413337e-311	0.167005	703.185	Up
10185	GOBP_INTERNEURON_MIGRATION	38.7468	0.129189	0	4.83406926771531e-311	0.51496	701.875	Up
10184	GOBP_CELLULAR_RESPONSE_TO_COCAINE	38.7313	0.279139	0	8.29468843380886e-311	0.186433	701.335	Up
10183	GOBP_POSITIVE_REGULATION_OF_T_CELL_DIFFERENTIATION_IN_THYMUS	38.6397	0.259871	1.14e-307	0	0.215726	698.156	Up
10182	GOMF_SOLUTE_BICARBONATE_SYMPORTER_ACTIVITY	38.635	0.248849	1.34e-307	0	0.210758	697.993	Up
10181	GOCC_PIP_BODY	38.5496	0.138989	2.57e-306	4.55e-308	0.543549	695.034	Up
10180	GOBP_EOSINOPHIL_CHEMOTAXIS	38.4164	0.22505	2.56e-304	4.56e-306	0.135893	690.432	Up
10178	GOBP_POSITIVE_REGULATION_OF_OPSONIZATION	38.339	0.232897	3.67e-303	6.59e-305	0.355126	687.762	Up
10179	GOBP_REGULATION_OF_OPSONIZATION	38.339	0.232897	3.67e-303	6.59e-305	0.355126	687.762	Up
10177	GOMF_OXIDOREDUCTASE_ACTIVITY_ACTING_ON_THE_CH_NH_GROUP_OF_DONORS	38.2507	0.157746	7.66e-302	1.38e-303	0.0678541	684.72	Up
10176	GOMF_EXTRACELLULAR_MATRIX_STRUCTURAL_CONSTITUENT_CONFERRING_TENSILE_STRENGTH	38.184	0.19596	7.58e-301	1.38e-302	0.0660956	682.426	Up
10175	GOBP_POSITIVE_REGULATION_OF_IMMATURE_T_CELL_PROLIFERATION	38.0767	0.465423	3e-299	5.48e-301	0.0620176	678.745	Up
10174	GOBP_DETECTION_OF_MECHANICAL_STIMULUS	37.8551	0.133794	5.86e-296	1.08e-297	0.149836	671.169	Up
10173	GOBP_NEGATIVE_REGULATION_OF_VASCULAR_ENDOTHELIAL_CELL_PROLIFERATION	37.8378	0.282522	1.06e-295	1.95e-297	0.260381	670.577	Up
10172	GOMF_VOLTAGE_GATED_CATION_CHANNEL_ACTIVITY	37.7497	0.0958962	2.12e-294	3.93e-296	0.35978	667.575	Up
10171	GOBP_REGULATION_OF_CHRONIC_INFLAMMATORY_RESPONSE	37.7159	0.33741	6.65e-294	1.24e-295	0.087501	666.427	Up
10170	GOBP_EOSINOPHIL_MIGRATION	37.6424	0.203022	8.08e-293	1.52e-294	0.142339	663.926	Up
10169	GOBP_REGULATION_OF_AXON_DIAMETER	37.598	0.181364	3.62e-292	6.85e-294	0.321405	662.419	Up
10168	GOCC_NON_MOTILE_CILIUM	37.25	0.108209	4.64e-287	8.88e-289	0.0582993	650.658	Up
10167	GOMF_PHOSPHATIDYLINOSITOL_3_KINASE_REGULATOR_ACTIVITY	37.1396	0.198448	1.9e-285	3.66e-287	0.0155649	646.944	Up
10166	GOBP_CGMP_METABOLIC_PROCESS	37.1386	0.192829	1.96e-285	3.79e-287	0.313025	646.91	Up
10165	GOCC_COLLAGEN_CONTAINING_EXTRACELLULAR_MATRIX	37.1139	0.100873	4.48e-285	8.69e-287	0.0320189	646.079	Up
10164	GOBP_KERATAN_SULFATE_METABOLIC_PROCESS	37.06	0.182369	2.72e-284	5.31e-286	0.066151	644.271	Up
10163	GOMF_SHORT_CHAIN_CARBOXYLESTERASE_ACTIVITY	37.0208	0.249374	1.01e-283	1.98e-285	0.200829	642.958	Up
10162	GOMF_ROUNDABOUT_BINDING	36.8214	0.283397	7.93e-281	1.56e-282	0.142816	636.292	Up
10161	GOBP_MONOAMINE_TRANSPORT	36.5642	0.0925794	4.13e-277	8.22e-279	0.216714	627.733	Up
10160	GOBP_NEUTROPHIL_MIGRATION	36.5304	0.108739	1.25e-276	2.52e-278	0.0662263	626.613	Up
10159	GOMF_CYCLIC_NUCLEOTIDE_PHOSPHODIESTERASE_ACTIVITY	36.5	0.13541	3.42e-276	6.91e-278	0.344617	625.605	Up
10158	GOBP_AMP_CATABOLIC_PROCESS	36.4865	0.30378	5.32e-276	1.08e-277	-0.0159112	625.16	Up
10157	GOMF_SOLUTE_CATION_ANTIPORTER_ACTIVITY	36.4816	0.161919	6.21e-276	1.27e-277	0.0784332	624.996	Up
10156	GOMF_VASCULAR_ENDOTHELIAL_GROWTH_FACTOR_ACTIVATED_RECEPTOR_ACTIVITY	36.4445	0.211381	2.11e-275	4.35e-277	0.122298	623.768	Up
10155	GOBP_DE_NOVO_NAD_BIOSYNTHETIC_PROCESS	36.4436	0.297967	2.16e-275	4.47e-277	0.182316	623.74	Up
10154	GOBP_MICROTUBULE_BUNDLE_FORMATION	36.2654	0.104631	7.76e-273	1.62e-274	0.124502	617.854	Up
10153	GOBP_PEPTIDYL_TYROSINE_DEPHOSPHORYLATION_INVOLVED_IN_INACTIVATION_OF_PROTEIN_KINASE_ACTIVITY	36.2583	0.241944	9.75e-273	2.04e-274	0.0616992	617.621	Up
10152	GOMF_LAMININ_1_BINDING	36.2272	0.301854	2.71e-272	5.71e-274	0.0187196	616.596	Up
10151	GOMF_ACETYLGALACTOSAMINYLTRANSFERASE_ACTIVITY	35.9116	0.149211	8.55e-268	1.81e-269	0.0673228	606.242	Up
10150	GOBP_GLUTAMATE_HOMEOSTASIS	35.8889	0.297982	1.78e-267	3.8e-269	0.151932	605.502	Up
10149	GOBP_OLFACTORY_BULB_INTERNEURON_DEVELOPMENT	35.8317	0.248268	1.14e-266	2.46e-268	0.0433425	603.635	Up
10148	GOBP_REGULATION_OF_PHOTORECEPTOR_CELL_DIFFERENTIATION	35.8158	0.312655	1.91e-266	4.14e-268	0.172785	603.115	Up
10147	GOMF_CHEMOKINE_ACTIVITY	35.8084	0.140186	2.42e-266	5.26e-268	0.229561	602.876	Up
10145	GOBP_RIBOFLAVIN_TRANSPORT	35.5481	0.315435	1.14e-262	2.51e-264	0.155946	594.412	Up
10146	GOMF_RIBOFLAVIN_TRANSMEMBRANE_TRANSPORTER_ACTIVITY	35.5481	0.315435	1.14e-262	2.51e-264	0.155946	594.412	Up
10144	GOBP_POSITIVE_REGULATION_OF_GASTRO_INTESTINAL_SYSTEM_SMOOTH_MUSCLE_CONTRACTION	35.511	0.232912	3.77e-262	8.38e-264	0.296997	593.209	Up
10143	GOBP_CGMP_MEDIATED_SIGNALING	35.3445	0.137816	8.22e-260	1.84e-261	0.251666	587.826	Up
10142	GOBP_NEGATIVE_REGULATION_OF_INTERLEUKIN_18_PRODUCTION	35.2375	0.288004	2.58e-258	5.78e-260	0.387122	584.38	Up
10141	GOBP_IMMUNE_RESPONSE_INHIBITING_CELL_SURFACE_RECEPTOR_SIGNALING_PATHWAY	35.2121	0.224141	5.79e-258	1.31e-259	0.404949	583.564	Up
10140	GOBP_SINOATRIAL_NODE_DEVELOPMENT	35.2044	0.201078	7.38e-258	1.68e-259	0.180508	583.316	Up
10139	GOMF_ACETYLESTERASE_ACTIVITY	35.1673	0.257083	2.43e-257	5.54e-259	0.187933	582.121	Up
10138	GOBP_POSITIVE_REGULATION_OF_AMPA_RECEPTOR_ACTIVITY	35.0585	0.245615	7.94e-256	1.83e-257	0.203001	578.63	Up
10137	GOMF_SOLUTE_PROTON_SYMPORTER_ACTIVITY	35.0573	0.150572	8.21e-256	1.9e-257	0.117038	578.593	Up
10136	GOBP_POSITIVE_REGULATION_OF_INOSITOL_TRISPHOSPHATE_BIOSYNTHETIC_PROCESS	35.0194	0.255189	2.76e-255	6.4e-257	0.142263	577.378	Up
10135	GOBP_POSITIVE_REGULATION_OF_FEEDING_BEHAVIOR	34.9275	0.249377	5.2e-254	1.21e-255	0.127179	574.441	Up
10134	GOMF_3_5_CYCLIC_AMP_PHOSPHODIESTERASE_ACTIVITY	34.8745	0.134917	2.82e-253	6.59e-255	0.384647	572.748	Up
10133	GOCC_INNER_DYNEIN_ARM	34.8642	0.125887	3.9e-253	9.17e-255	0.581386	572.419	Up
10132	GOMF_BICARBONATE_TRANSMEMBRANE_TRANSPORTER_ACTIVITY	34.8216	0.118681	1.51e-252	3.57e-254	0.369268	571.061	Up
10131	GOMF_VOLTAGE_GATED_SODIUM_CHANNEL_ACTIVITY_INVOLVED_IN_CARDIAC_MUSCLE_CELL_ACTION_POTENTIAL	34.8068	0.182684	2.41e-252	5.72e-254	0.411065	570.59	Up
10130	GOBP_REGULATION_OF_BLOOD_CIRCULATION	34.7006	0.0670447	7.05e-251	1.68e-252	0.0916363	567.211	Up
10129	GOMF_EXTRACELLULAR_MATRIX_STRUCTURAL_CONSTITUENT	34.6762	0.147252	1.52e-250	3.65e-252	0.0672986	566.437	Up
10128	GOCC_INTRINSIC_COMPONENT_OF_PLASMA_MEMBRANE	34.6236	0.0483875	8.08e-250	1.94e-251	0.130747	564.767	Up
10127	GOBP_REGULATION_OF_ODONTOGENESIS	34.6112	0.19993	1.19e-249	2.89e-251	0.0675183	564.373	Up
10126	GOCC_SYNAPTIC_CLEFT	34.5857	0.172205	2.67e-249	6.48e-251	0.240288	563.565	Up
10125	GOBP_NEURON_CELL_CELL_ADHESION	34.5843	0.135037	2.78e-249	6.77e-251	0.466868	563.521	Up
10124	GOMF_POTASSIUM_CHANNEL_ACTIVITY	34.535	0.0972138	1.31e-248	3.23e-250	0.374761	561.961	Up
10123	GOBP_REGULATION_OF_POSTSYNAPTIC_SPECIALIZATION_ASSEMBLY	34.5023	0.207386	3.69e-248	9.09e-250	0.255094	560.926	Up
10122	GOMF_SECONDARY_ACTIVE_TRANSMEMBRANE_TRANSPORTER_ACTIVITY	34.484	0.0864474	6.57e-248	1.63e-249	0.0827323	560.345	Up
10121	GOMF_OLIGOSACCHARIDE_BINDING	34.4239	0.18565	4.36e-247	1.09e-248	0.313461	558.449	Up
10120	GOCC_CELL_SURFACE	34.4025	0.0639104	8.52e-247	2.13e-248	0.048075	557.774	Up
10119	GOMF_GLYCINE_BINDING	34.3738	0.173276	2.11e-246	5.29e-248	0.298015	556.867	Up
10118	GOMF_CARBOHYDRATE_CATION_SYMPORTER_ACTIVITY	34.3417	0.161819	5.77e-246	1.45e-247	0.263361	555.856	Up
10117	GOBP_METANEPHRIC_S_SHAPED_BODY_MORPHOGENESIS	34.3365	0.246116	6.77e-246	1.71e-247	0.126902	555.693	Up
10116	GOCC_GROWTH_FACTOR_COMPLEX	34.3232	0.318742	1.03e-245	2.61e-247	0.0104687	555.274	Up
10115	GOBP_OBSERVATIONAL_LEARNING	34.2727	0.245214	5e-245	1.28e-246	0.150023	553.683	Up
10114	GOBP_REGULATION_OF_PROTEIN_KINASE_C_SIGNALING	34.2628	0.159147	6.79e-245	1.75e-246	0.0893212	553.374	Up
10113	GOBP_GRANULOCYTE_MIGRATION	34.2452	0.09655	1.18e-244	3.04e-246	0.047443	552.821	Up
10112	GOBP_NEGATIVE_REGULATION_OF_CELL_ACTIVATION	34.182	0.0756973	8.56e-244	2.22e-245	-0.00102749	550.835	Up
10111	GOBP_DETECTION_OF_ABIOTIC_STIMULUS	34.166	0.0786949	1.41e-243	3.66e-245	0.215332	550.333	Up
10110	GOBP_PARAXIAL_MESODERM_FORMATION	34.0931	0.228828	1.38e-242	3.61e-244	0.115093	548.049	Up
10109	GOBP_RETINA_DEVELOPMENT_IN_CAMERA_TYPE_EYE	34.0807	0.0740763	2.03e-242	5.32e-244	0.0761919	547.661	Up
10108	GOBP_EXCITATORY_SYNAPSE_ASSEMBLY	33.9142	0.156621	3.68e-240	9.71e-242	0.120289	542.46	Up
10107	GOBP_IODIDE_TRANSPORT	33.8255	0.286204	5.8e-239	1.54e-240	0.307151	539.699	Up
10106	GOBP_POSITIVE_REGULATION_OF_CHONDROCYTE_PROLIFERATION	33.805	0.250665	1.09e-238	2.91e-240	0.0889465	539.062	Up
10105	GOBP_REGULATION_OF_PRESYNAPSE_ORGANIZATION	33.7765	0.163986	2.64e-238	7.08e-240	0.0906554	538.176	Up
10104	GOBP_GANGLIOSIDE_BIOSYNTHETIC_PROCESS_VIA_LACTOSYLCERAMIDE	33.7181	0.201372	1.62e-237	4.35e-239	0.0620518	536.363	Up
10103	GOBP_FIBROBLAST_GROWTH_FACTOR_PRODUCTION	33.6907	0.276085	3.78e-237	1.02e-238	0.0226113	535.513	Up
10102	GOBP_AXONAL_FASCICULATION	33.6709	0.166349	6.95e-237	1.88e-238	0.0707637	534.899	Up
10101	GOBP_NEGATIVE_REGULATION_OF_CYTOKINE_PRODUCTION_INVOLVED_IN_IMMUNE_RESPONSE	33.6239	0.190465	2.97e-236	8.07e-238	0.116653	533.445	Up
10100	GOMF_LIPOPEPTIDE_BINDING	33.4753	0.160312	2.91e-234	7.99e-236	0.395402	528.855	Up
10099	GOMF_STRUCTURAL_MOLECULE_ACTIVITY_CONFERRING_ELASTICITY	33.4397	0.183048	8.7e-234	2.4e-235	0.221095	527.758	Up
10098	GOMF_OXIDOREDUCTASE_ACTIVITY_ACTING_ON_THE_CH_NH2_GROUP_OF_DONORS	33.4124	0.155995	2.01e-233	5.57e-235	0.189364	526.916	Up
10097	GOBP_SYNAPSE_ASSEMBLY	33.3499	0.0801168	1.37e-232	3.81e-234	0.114286	524.994	Up
10096	GOCC_EXTERNAL_SIDE_OF_PLASMA_MEMBRANE	33.3194	0.0586489	3.49e-232	9.75e-234	0.158941	524.056	Up
10095	GOBP_SUBPALLIUM_DEVELOPMENT	33.3095	0.180737	4.7e-232	1.32e-233	-0.0109383	523.752	Up
10094	GOCC_CYCLIN_A2_CDK2_COMPLEX	33.146	0.179105	7.02e-230	1.99e-231	0.180137	518.744	Up
10093	GOBP_CAMERA_TYPE_EYE_PHOTORECEPTOR_CELL_DIFFERENTIATION	33.142	0.171613	7.91e-230	2.25e-231	0.158355	518.622	Up
10092	GOBP_OLIGOPEPTIDE_IMPORT_ACROSS_PLASMA_MEMBRANE	33.06	0.278928	9.68e-229	2.76e-230	0.146351	516.117	Up
10091	GOCC_INSULIN_LIKE_GROWTH_FACTOR_BINDING_PROTEIN_COMPLEX	33.0042	0.35175	5.3e-228	1.52e-229	0.0442115	514.415	Up
10090	GOBP_REGULATION_OF_SENSORY_PERCEPTION	32.9357	0.193935	4.25e-227	1.22e-228	0.133823	512.33	Up
10089	GOBP_CELL_CHEMOTAXIS	32.8081	0.0845135	2.05e-225	5.91e-227	0.00397439	508.456	Up
10088	GOBP_REGULATION_OF_DELAYED_RECTIFIER_POTASSIUM_CHANNEL_ACTIVITY	32.8035	0.199223	2.34e-225	6.79e-227	0.170024	508.318	Up
10087	GOCC_DENDRITIC_SPINE_HEAD	32.6705	0.202445	1.31e-223	3.82e-225	0.239053	504.294	Up
10086	GOMF_SOLUTE_CATION_SYMPORTER_ACTIVITY	32.6536	0.0984126	2.18e-223	6.36e-225	0.135625	503.783	Up
10085	GOBP_REGULATION_OF_CELL_KILLING	32.6486	0.120222	2.53e-223	7.4e-225	0.0828563	503.632	Up
10084	GOBP_POSTSYNAPTIC_MEMBRANE_ORGANIZATION	32.5364	0.132663	7.45e-222	2.19e-223	0.148704	500.25	Up
10083	GOBP_INHIBITORY_POSTSYNAPTIC_POTENTIAL	32.5	0.145684	2.21e-221	6.54e-223	0.256371	499.156	Up
10082	GOBP_CELL_CELL_SIGNALING_INVOLVED_IN_CARDIAC_CONDUCTION	32.4551	0.127825	8.52e-221	2.53e-222	0.212356	497.805	Up
10081	GOBP_NEGATIVE_REGULATION_OF_T_CELL_MEDIATED_IMMUNITY	32.4271	0.173633	1.97e-220	5.87e-222	0.0952433	496.964	Up
10080	GOMF_HIGH_VOLTAGE_GATED_CALCIUM_CHANNEL_ACTIVITY	32.3966	0.187702	4.91e-220	1.47e-221	0.25409	496.05	Up
10079	GOCC_INTRINSIC_COMPONENT_OF_POSTSYNAPTIC_SPECIALIZATION_MEMBRANE	32.3636	0.0936898	1.32e-219	3.94e-221	0.349018	495.061	Up
10078	GOBP_POSITIVE_REGULATION_OF_TOLERANCE_INDUCTION	32.3103	0.197739	6.5e-219	1.95e-220	0.0998311	493.464	Up
10077	GOBP_FOLIC_ACID_TRANSPORT	32.2882	0.210939	1.25e-218	3.78e-220	0.0541344	492.804	Up
10076	GOBP_COLLAGEN_CATABOLIC_PROCESS	32.1996	0.1736	1.76e-217	5.35e-219	-0.019841	490.157	Up
10075	GOBP_NEGATIVE_REGULATION_OF_ALPHA_BETA_T_CELL_ACTIVATION	32.1271	0.1318	1.53e-216	4.66e-218	-0.075533	487.995	Up
10074	GOBP_POSITIVE_REGULATION_OF_FATTY_ACID_BIOSYNTHETIC_PROCESS	32.0934	0.195523	4.15e-216	1.27e-217	0.0403796	486.995	Up
10073	GOBP_EYE_PHOTORECEPTOR_CELL_DIFFERENTIATION	32.0896	0.131744	4.64e-216	1.42e-217	0.103175	486.882	Up
10072	GOBP_NEUROTRANSMITTER_LOADING_INTO_SYNAPTIC_VESICLE	32.0241	0.111653	3.25e-215	9.99e-217	0.46312	484.934	Up
10071	GOBP_POSITIVE_REGULATION_OF_ACTIVATION_OF_JANUS_KINASE_ACTIVITY	32.0137	0.322342	4.41e-215	1.36e-216	0.0805422	484.627	Up
10070	GOBP_RESPONSE_TO_MACROPHAGE_COLONY_STIMULATING_FACTOR	32.0118	0.204923	4.65e-215	1.44e-216	0.125354	484.569	Up
10069	GOBP_NEGATIVE_REGULATION_OF_MAST_CELL_ACTIVATION_INVOLVED_IN_IMMUNE_RESPONSE	31.9605	0.194995	2.13e-214	6.6e-216	0.183311	483.048	Up
10068	GOBP_ANGIOGENESIS_INVOLVED_IN_CORONARY_VASCULAR_MORPHOGENESIS	31.9406	0.226012	3.83e-214	1.19e-215	0.0914395	482.457	Up
10067	GOMF_CHONDROITIN_SULFOTRANSFERASE_ACTIVITY	31.9169	0.267388	7.7e-214	2.41e-215	0.0164209	481.755	Up
10066	GOCC_9PLUS0_NON_MOTILE_CILIUM	31.9151	0.0944187	8.1e-214	2.54e-215	0.0527447	481.701	Up
10065	GOBP_BEHAVIORAL_RESPONSE_TO_COCAINE	31.8942	0.187041	1.5e-213	4.72e-215	0.0753673	481.082	Up
10064	GOBP_DIAPHRAGM_DEVELOPMENT	31.8865	0.263879	1.87e-213	5.93e-215	0.0959096	480.856	Up
10063	GOBP_POSITIVE_REGULATION_OF_UTERINE_SMOOTH_MUSCLE_CONTRACTION	31.8387	0.112142	7.71e-213	2.44e-214	0.467784	479.442	Up
10061	GOBP_DEHYDROASCORBIC_ACID_TRANSPORT	31.7419	0.241596	1.33e-211	4.26e-213	0.193992	476.587	Up
10062	GOMF_DEHYDROASCORBIC_ACID_TRANSMEMBRANE_TRANSPORTER_ACTIVITY	31.7419	0.241596	1.33e-211	4.26e-213	0.193992	476.587	Up
10060	GOBP_REGULATION_OF_EATING_BEHAVIOR	31.6461	0.267145	2.23e-210	7.16e-212	0.255023	473.767	Up
10059	GOBP_GRANULOCYTE_COLONY_STIMULATING_FACTOR_PRODUCTION	31.6416	0.272082	2.54e-210	8.18e-212	0.1612	473.635	Up
10058	GOMF_OXALATE_TRANSMEMBRANE_TRANSPORTER_ACTIVITY	31.5891	0.164752	1.19e-209	3.83e-211	0.488539	472.092	Up
10057	GOBP_REGULATION_OF_NATURAL_KILLER_CELL_MEDIATED_IMMUNE_RESPONSE_TO_TUMOR_CELL	31.5859	0.208482	1.3e-209	4.21e-211	0.268149	471.999	Up
10056	GOBP_RECEPTOR_DIFFUSION_TRAPPING	31.5129	0.206538	1.1e-208	3.59e-210	0.285115	469.859	Up
10055	GOBP_SECONDARY_PALATE_DEVELOPMENT	31.4641	0.150298	4.61e-208	1.5e-209	-0.00374006	468.429	Up
10054	GOBP_CELLULAR_RESPONSE_TO_BACTERIAL_LIPOPROTEIN	31.4462	0.162591	7.76e-208	2.53e-209	0.154552	467.906	Up
10053	GOBP_DETECTION_OF_MECHANICAL_STIMULUS_INVOLVED_IN_SENSORY_PERCEPTION_OF_PAIN	31.4069	0.181144	2.44e-207	7.98e-209	0.0902126	466.76	Up
10052	GOBP_MACROPHAGE_INFLAMMATORY_PROTEIN_1_ALPHA_PRODUCTION	31.3103	0.319984	4.09e-206	1.34e-207	0.0675009	463.94	Up
10051	GOBP_NEGATIVE_REGULATION_OF_T_HELPER_1_TYPE_IMMUNE_RESPONSE	31.2947	0.296215	6.42e-206	2.12e-207	0.193209	463.487	Up
10050	GOMF_INORGANIC_ANION_EXCHANGER_ACTIVITY	31.2753	0.159778	1.13e-205	3.72e-207	0.217342	462.923	Up
10049	GOBP_POSITIVE_REGULATION_OF_HUMORAL_IMMUNE_RESPONSE_MEDIATED_BY_CIRCULATING_IMMUNOGLOBULIN	31.2561	0.176025	1.97e-205	6.52e-207	0.322531	462.364	Up
10048	GOBP_POSITIVE_REGULATION_OF_MONOCYTE_CHEMOTACTIC_PROTEIN_1_PRODUCTION	31.25	0.185818	2.34e-205	7.77e-207	0.0493918	462.187	Up
10047	GOBP_REGULATION_OF_ENDODERMAL_CELL_DIFFERENTIATION	31.216	0.303029	6.26e-205	2.09e-206	0.0817949	461.198	Up
10046	GOBP_POSITIVE_REGULATION_OF_TRANSFORMING_GROWTH_FACTOR_BETA_PRODUCTION	31.2029	0.183252	9.14e-205	3.06e-206	0.00320891	460.817	Up
10045	GOBP_RESPONSE_TO_BILE_ACID	31.201	0.0783596	9.62e-205	3.23e-206	0.548287	460.763	Up
10044	GOMF_N_ACETYLGLUCOSAMINE_6_O_SULFOTRANSFERASE_ACTIVITY	31.1067	0.221663	1.48e-203	5e-205	0.244213	458.029	Up
10043	GOBP_SKELETAL_MUSCLE_FIBER_DIFFERENTIATION	31.0679	0.279192	4.56e-203	1.54e-204	0.0669786	456.904	Up
10042	GOCC_BASEMENT_MEMBRANE_COLLAGEN_TRIMER	31.0576	0.205305	6.12e-203	2.08e-204	0.133347	456.607	Up
10041	GOBP_CELL_CELL_ADHESION_VIA_PLASMA_MEMBRANE_ADHESION_MOLECULES	31.0538	0.071855	6.8e-203	2.31e-204	0.128057	456.498	Up
10040	GOBP_LONG_TERM_SYNAPTIC_DEPRESSION	31.0427	0.143601	9.37e-203	3.2e-204	0.033893	456.176	Up
10039	GOCC_GLYCOPROTEIN_COMPLEX	31.0374	0.176699	1.09e-202	3.73e-204	0.100803	456.023	Up
10038	GOMF_NEUROTROPHIN_RECEPTOR_ACTIVITY	31.0224	0.264049	1.67e-202	5.74e-204	0.1046	455.59	Up
10037	GOBP_FEEDING_BEHAVIOR	30.9976	0.0986929	3.42e-202	1.18e-203	0.141584	454.874	Up
10036	GOBP_POSITIVE_REGULATION_OF_LEUKOCYTE_PROLIFERATION	30.9942	0.0831132	3.76e-202	1.3e-203	0.0268743	454.777	Up
10035	GOBP_L_KYNURENINE_METABOLIC_PROCESS	30.9172	0.193781	3.47e-201	1.2e-202	0.118944	452.553	Up
10034	GOBP_LYMPHOCYTE_MIGRATION_INTO_LYMPHOID_ORGANS	30.8273	0.302483	4.61e-200	1.6e-201	0.0970114	449.968	Up
10033	GOBP_POSITIVE_REGULATION_OF_SYNAPSE_ASSEMBLY	30.7936	0.127192	1.21e-199	4.22e-201	0.148724	449	Up
10032	GOMF_SULFOTRANSFERASE_ACTIVITY	30.7876	0.11289	1.44e-199	5.01e-201	0.173473	448.829	Up
10031	GOBP_RESPONSE_TO_DIACYL_BACTERIAL_LIPOPEPTIDE	30.7436	0.180431	5.07e-199	1.77e-200	0.159383	447.565	Up
10030	GOBP_POSITIVE_REGULATION_OF_FATTY_ACID_METABOLIC_PROCESS	30.7318	0.14118	7.09e-199	2.49e-200	-0.00275731	447.228	Up
10029	GOMF_FIBROBLAST_GROWTH_FACTOR_RECEPTOR_BINDING	30.6935	0.178112	2.12e-198	7.46e-200	0.184771	446.131	Up
10028	GOBP_REGULATION_OF_PENILE_ERECTION	30.6002	0.190977	3.06e-197	1.08e-198	0.177587	443.461	Up
10027	GOBP_POSITIVE_CHEMOTAXIS	30.5518	0.122236	1.21e-196	4.3e-198	0.00515056	442.082	Up
10026	GOBP_REGULATION_OF_BINDING_OF_SPERM_TO_ZONA_PELLUCIDA	30.5479	0.163482	1.35e-196	4.81e-198	0.386337	441.97	Up
10025	GOBP_OXYGEN_METABOLIC_PROCESS	30.5418	0.199408	1.6e-196	5.72e-198	0.173727	441.797	Up
10024	GOBP_NEGATIVE_REGULATION_OF_CD4_POSITIVE_ALPHA_BETA_T_CELL_PROLIFERATION	30.5141	0.248336	3.52e-196	1.26e-197	0.0309846	441.008	Up
10023	GOBP_MEMBRANE_REPOLARIZATION_DURING_ACTION_POTENTIAL	30.5065	0.168006	4.36e-196	1.57e-197	0.135694	440.791	Up
10022	GOBP_REGULATION_OF_NEUTROPHIL_CHEMOTAXIS	30.4869	0.114876	7.59e-196	2.74e-197	0.0652113	440.234	Up
10021	GOCC_INTRINSIC_COMPONENT_OF_POSTSYNAPTIC_MEMBRANE	30.4637	0.085725	1.47e-195	5.3e-197	0.299525	439.574	Up
10020	GOBP_ANTRAL_OVARIAN_FOLLICLE_GROWTH	30.4503	0.226019	2.14e-195	7.77e-197	0.160682	439.192	Up
10019	GOBP_CATECHOLAMINE_SECRETION	30.4121	0.102585	6.35e-195	2.31e-196	0.239469	438.105	Up
10018	GOBP_NEGATIVE_REGULATION_OF_MAST_CELL_DEGRANULATION	30.3245	0.191384	7.61e-194	2.77e-195	0.262722	435.621	Up
10017	GOCC_POSTSYNAPTIC_SPECIALIZATION_MEMBRANE	30.317	0.0832418	9.38e-194	3.43e-195	0.211463	435.41	Up
10016	GOCC_VOLTAGE_GATED_SODIUM_CHANNEL_COMPLEX	30.2602	0.0926624	4.68e-193	1.71e-194	0.484487	433.802	Up
10015	GOBP_POSITIVE_REGULATION_OF_NATURAL_KILLER_CELL_MEDIATED_IMMUNE_RESPONSE_TO_TUMOR_CELL	30.1871	0.220716	3.68e-192	1.36e-193	0.281507	431.736	Up
10014	GOCC_PHOTORECEPTOR_INNER_SEGMENT	30.1529	0.102541	9.62e-192	3.56e-193	0.0746896	430.773	Up
10013	GOCC_NEURON_SPINE	30.143	0.0849399	1.27e-191	4.71e-193	-0.00183769	430.492	Up
10012	GOBP_MESONEPHROS_DEVELOPMENT	30.137	0.0961318	1.5e-191	5.59e-193	-0.00831005	430.322	Up
10011	GOBP_CHONDROBLAST_DIFFERENTIATION	30.1306	0.200065	1.79e-191	6.68e-193	0.125869	430.144	Up
10010	GOMF_PHOSPHORUS_OXYGEN_LYASE_ACTIVITY	30.0867	0.128719	6.17e-191	2.31e-192	0.225064	428.907	Up
10009	GOBP_REGULATORY_T_CELL_DIFFERENTIATION	30.0376	0.134332	2.45e-190	9.19e-192	0.0310652	427.527	Up
10008	GOBP_POSITIVE_REGULATION_OF_TOOTH_MINERALIZATION	29.8771	0.259782	2.2e-188	8.31e-190	0.177369	423.028	Up
10007	GOBP_SENSORY_PERCEPTION_OF_SMELL	29.8626	0.0785636	3.3e-188	1.25e-189	0.391973	422.622	Up
10006	GOBP_POSITIVE_REGULATION_OF_PATHWAY_RESTRICTED_SMAD_PROTEIN_PHOSPHORYLATION	29.8115	0.127448	1.38e-187	5.21e-189	0.0206553	421.195	Up
10005	GOBP_REGULATION_OF_NATURAL_KILLER_CELL_MEDIATED_IMMUNITY	29.7957	0.159331	2.13e-187	8.1e-189	0.0962575	420.754	Up
10004	GOBP_INNERVATION	29.7857	0.145995	2.81e-187	1.07e-188	0.0150614	420.475	Up
10003	GOBP_ATRIAL_CARDIAC_MUSCLE_CELL_TO_AV_NODE_CELL_SIGNALING	29.7838	0.142585	2.96e-187	1.13e-188	0.255594	420.421	Up
10002	GOBP_DETERMINATION_OF_LIVER_LEFT_RIGHT_ASYMMETRY	29.775	0.215404	3.77e-187	1.44e-188	0.132862	420.178	Up
10001	GOBP_GANGLIOSIDE_BIOSYNTHETIC_PROCESS	29.7708	0.129109	4.23e-187	1.62e-188	0.233619	420.06	Up
10000	GOBP_CEREBELLAR_GRANULAR_LAYER_FORMATION	29.7622	0.339768	5.37e-187	2.06e-188	0.103891	419.82	Up
9999	GOBP_RESPONSE_TO_INSECTICIDE	29.7553	0.217577	6.49e-187	2.5e-188	0.172229	419.627	Up
9998	GOBP_SOMATIC_MOTOR_NEURON_DIFFERENTIATION	29.6968	0.283499	3.31e-186	1.28e-187	0.162122	417.999	Up
9997	GOBP_AROMATIC_AMINO_ACID_FAMILY_CATABOLIC_PROCESS	29.6383	0.177621	1.68e-185	6.51e-187	0.201312	416.373	Up
9996	GOMF_SEROTONIN_RECEPTOR_ACTIVITY	29.5982	0.108628	5.09e-185	1.98e-186	0.4363	415.261	Up
9995	GOBP_PENILE_ERECTION	29.5942	0.180412	5.68e-185	2.22e-186	0.117282	415.15	Up
9994	GOBP_NEGATIVE_REGULATION_OF_IMMUNE_EFFECTOR_PROCESS	29.5531	0.104382	1.77e-184	6.94e-186	-0.0387308	414.01	Up
9993	GOBP_FUSION_OF_SPERM_TO_EGG_PLASMA_MEMBRANE_INVOLVED_IN_SINGLE_FERTILIZATION	29.535	0.232745	2.92e-184	1.15e-185	0.249292	413.509	Up
9992	GOBP_CEREBELLAR_GRANULAR_LAYER_DEVELOPMENT	29.4556	0.232937	2.63e-183	1.03e-184	0.0871385	411.313	Up
9991	GOBP_MEDIUM_CHAIN_FATTY_ACID_CATABOLIC_PROCESS	29.4194	0.243054	7.12e-183	2.81e-184	0.0889376	410.315	Up
9990	GOBP_NEUROINFLAMMATORY_RESPONSE	29.2782	0.143129	3.48e-181	1.38e-182	-0.00321268	406.425	Up
9989	GOBP_NEGATIVE_REGULATION_OF_ADAPTIVE_IMMUNE_RESPONSE	29.2351	0.127216	1.13e-180	4.51e-182	-0.00553876	405.243	Up
9988	GOMF_ANTIPORTER_ACTIVITY	29.2247	0.0958134	1.51e-180	6.01e-182	0.0615226	404.957	Up
9987	GOBP_PATHWAY_RESTRICTED_SMAD_PROTEIN_PHOSPHORYLATION	29.1798	0.118448	5.14e-180	2.06e-181	0.0131054	403.727	Up
9986	GOCC_DENDRITIC_SPINE_MEMBRANE	29.1644	0.20531	7.84e-180	3.14e-181	0.185047	403.304	Up
9985	GOBP_LEUKOCYTE_CHEMOTAXIS	29.1635	0.0776128	8.01e-180	3.22e-181	0.0177052	403.28	Up
9984	GOBP_MAST_CELL_ACTIVATION	29.037	0.110942	2.54e-178	1.03e-179	0.0426834	399.823	Up
9983	GOBP_BIOLOGICAL_PROCESS_INVOLVED_IN_INTRASPECIES_INTERACTION_BETWEEN_ORGANISMS	29.015	0.118021	4.63e-178	1.87e-179	0.0658208	399.223	Up
9982	GOBP_ADAPTIVE_IMMUNE_RESPONSE	28.9867	0.0565779	9.93e-178	4.05e-179	0.0316893	398.452	Up
9981	GOBP_AXONEMAL_DYNEIN_COMPLEX_ASSEMBLY	28.873	0.117673	2.19e-176	8.94e-178	0.325375	395.362	Up
9980	GOBP_T_CELL_TOLERANCE_INDUCTION	28.8471	0.190439	4.42e-176	1.81e-177	0.0732339	394.658	Up
9979	GOMF_STEROL_ESTERASE_ACTIVITY	28.8445	0.190584	4.73e-176	1.94e-177	0.175128	394.588	Up
9978	GOBP_TAXIS	28.8422	0.0584616	5.02e-176	2.07e-177	-0.032245	394.526	Up
9977	GOMF_POTASSIUM_PROTON_ANTIPORTER_ACTIVITY	28.8396	0.172547	5.38e-176	2.22e-177	0.0704372	394.454	Up
9976	GOBP_OXALATE_TRANSPORT	28.8305	0.143057	6.86e-176	2.84e-177	0.469162	394.209	Up
9975	GOBP_MAINTENANCE_OF_PRESYNAPTIC_ACTIVE_ZONE_STRUCTURE	28.8216	0.267969	8.72e-176	3.62e-177	0.106764	393.967	Up
9974	GOMF_NMDA_GLUTAMATE_RECEPTOR_ACTIVITY	28.8125	0.148711	1.11e-175	4.63e-177	0.298961	393.721	Up
9973	GOBP_AMINOGLYCAN_BIOSYNTHETIC_PROCESS	28.8036	0.100041	1.42e-175	5.9e-177	-0.0495846	393.479	Up
9972	GOBP_GLIAL_CELL_FATE_COMMITMENT	28.7907	0.213989	2e-175	8.36e-177	0.138422	393.13	Up
9971	GOBP_COLLAGEN_METABOLIC_PROCESS	28.7626	0.119009	4.28e-175	1.79e-176	-0.0404063	392.37	Up
9970	GOBP_CILIARY_BASAL_BODY_ORGANIZATION	28.7354	0.214504	8.92e-175	3.74e-176	0.0840691	391.634	Up
9969	GOBP_CEREBELLAR_GRANULAR_LAYER_MORPHOGENESIS	28.6433	0.269854	1.07e-173	4.51e-175	0.103148	389.148	Up
9968	GOBP_POSITIVE_REGULATION_OF_DIGESTIVE_SYSTEM_PROCESS	28.6253	0.151883	1.73e-173	7.34e-175	0.192664	388.662	Up
9967	GOBP_REGULATION_OF_CYTOSOLIC_CALCIUM_ION_CONCENTRATION	28.611	0.0468857	2.54e-173	1.08e-174	0.110801	388.279	Up
9966	GOCC_EXTRINSIC_COMPONENT_OF_SYNAPTIC_VESICLE_MEMBRANE	28.6088	0.164617	2.69e-173	1.14e-174	0.398309	388.22	Up
9965	GOBP_OTIC_VESICLE_FORMATION	28.5749	0.233192	6.68e-173	2.85e-174	0.0511202	387.308	Up
9964	GOBP_REGULATION_OF_ODONTOGENESIS_OF_DENTIN_CONTAINING_TOOTH	28.532	0.204398	2.11e-172	9.05e-174	0.0818631	386.153	Up
9963	GOBP_NEGATIVE_REGULATION_OF_SYNAPTIC_TRANSMISSION	28.5153	0.0990439	3.31e-172	1.42e-173	0.000248004	385.705	Up
9962	GOBP_NEGATIVE_REGULATION_OF_PRODUCTION_OF_MOLECULAR_MEDIATOR_OF_IMMUNE_RESPONSE	28.5137	0.131593	3.44e-172	1.48e-173	0.0372679	385.662	Up
9961	GOCC_CILIUM	28.503	0.0454989	4.55e-172	1.97e-173	-0.00274984	385.376	Up
9960	GOBP_SENSORY_PERCEPTION	28.4362	0.044389	2.73e-171	1.18e-172	0.16446	383.586	Up
9959	GOBP_AMINOGLYCAN_METABOLIC_PROCESS	28.4096	0.084575	5.56e-171	2.42e-172	-0.011635	382.873	Up
9958	GOBP_LUNG_VASCULATURE_DEVELOPMENT	28.3422	0.305568	3.36e-170	1.47e-171	0.0611537	381.071	Up
9957	GOBP_MAST_CELL_PROLIFERATION	28.3388	0.286829	3.68e-170	1.61e-171	0.107846	380.98	Up
9955	GOBP_CELLULAR_RESPONSE_TO_AMMONIUM_ION	28.3239	0.313302	5.44e-170	2.39e-171	0.103392	380.584	Up
9956	GOBP_RESPONSE_TO_AMMONIUM_ION	28.3239	0.313302	5.44e-170	2.39e-171	0.103392	380.584	Up
9954	GOBP_MEMBRANE_REPOLARIZATION_DURING_CARDIAC_MUSCLE_CELL_ACTION_POTENTIAL	28.3112	0.159175	7.61e-170	3.36e-171	0.178041	380.245	Up
9953	GOBP_MUCOPOLYSACCHARIDE_METABOLIC_PROCESS	28.308	0.0977554	8.27e-170	3.66e-171	-0.0207763	380.159	Up
9952	GOBP_POLY_N_ACETYLLACTOSAMINE_METABOLIC_PROCESS	28.3039	0.18254	9.21e-170	4.08e-171	0.0767	380.05	Up
9951	GOMF_ARYLSULFATASE_ACTIVITY	28.267	0.157576	2.46e-169	1.09e-170	0.0429748	379.067	Up
9950	GOMF_LIPOPROTEIN_PARTICLE_RECEPTOR_ACTIVITY	28.2537	0.175913	3.5e-169	1.56e-170	0.00811559	378.712	Up
9949	GOMF_ADENYLATE_CYCLASE_ACTIVITY	28.1547	0.141258	4.85e-168	2.18e-169	0.222194	376.081	Up
9948	GOMF_OXIDOREDUCTASE_ACTIVITY_ACTING_ON_PAIRED_DONORS_WITH_INCORPORATION_OR_REDUCTION_OF_MOLECULAR_OXYGEN_NAD_P_H_AS_ONE_DONOR_AND_INCORPORATION_OF_ONE_ATOM_OF_OXYGEN	28.1505	0.108917	5.41e-168	2.43e-169	0.0670536	375.97	Up
9947	GOMF_ACIDIC_AMINO_ACID_TRANSMEMBRANE_TRANSPORTER_ACTIVITY	28.1025	0.166534	1.94e-167	8.72e-169	0.0350518	374.695	Up
9946	GOMF_SULFUR_COMPOUND_TRANSMEMBRANE_TRANSPORTER_ACTIVITY	28.0413	0.0893644	9.78e-167	4.41e-168	0.113135	373.075	Up
9945	GOBP_CATECHOLAMINE_UPTAKE_INVOLVED_IN_SYNAPTIC_TRANSMISSION	28.038	0.217485	1.06e-166	4.81e-168	0.0830458	372.989	Up
9944	GOBP_ADENYLATE_CYCLASE_MODULATING_G_PROTEIN_COUPLED_RECEPTOR_SIGNALING_PATHWAY	28.0303	0.0551484	1.3e-166	5.91e-168	0.16501	372.784	Up
9943	GOBP_CALCIUM_ION_TRANSPORT_INTO_CYTOSOL	28.0121	0.0629586	2.1e-166	9.56e-168	0.0443065	372.304	Up
9942	GOMF_1_PHOSPHATIDYLINOSITOL_3_KINASE_REGULATOR_ACTIVITY	28.0035	0.176212	2.63e-166	1.2e-167	-0.0112667	372.077	Up
9941	GOBP_POSITIVE_REGULATION_OF_PEPTIDYL_TYROSINE_PHOSPHORYLATION	27.9239	0.0705363	2.15e-165	9.83e-167	-0.0313183	369.977	Up
9940	GOBP_REGULATION_OF_TOLERANCE_INDUCTION	27.922	0.181959	2.25e-165	1.03e-166	0.0512372	369.927	Up
9939	GOBP_NEGATIVE_REGULATION_OF_REGULATORY_T_CELL_DIFFERENTIATION	27.9169	0.259227	2.57e-165	1.18e-166	0.051893	369.792	Up
9938	GOMF_OXIDOREDUCTASE_ACTIVITY_ACTING_ON_THE_CH_NH_GROUP_OF_DONORS_NAD_OR_NADP_AS_ACCEPTOR	27.9069	0.14359	3.34e-165	1.54e-166	0.0305597	369.527	Up
9937	GOBP_NEGATIVE_REGULATION_OF_SECONDARY_METABOLITE_BIOSYNTHETIC_PROCESS	27.884	0.264583	6.1e-165	2.82e-166	-0.0320656	368.925	Up
9936	GOBP_POSITIVE_REGULATION_OF_UNSATURATED_FATTY_ACID_BIOSYNTHETIC_PROCESS	27.8437	0.264539	1.76e-164	8.15e-166	0.0249615	367.865	Up
9935	GOBP_POSITIVE_REGULATION_OF_INTERLEUKIN_12_PRODUCTION	27.8433	0.10448	1.77e-164	8.22e-166	0.0617246	367.856	Up
9934	GOCC_DYSTROPHIN_ASSOCIATED_GLYCOPROTEIN_COMPLEX	27.7606	0.163762	1.55e-163	7.24e-165	0.0858049	365.684	Up
9933	GOBP_MYD88_INDEPENDENT_TOLL_LIKE_RECEPTOR_SIGNALING_PATHWAY	27.7391	0.167078	2.72e-163	1.27e-164	0.0132417	365.122	Up
9932	GOCC_POSTSYNAPTIC_DENSITY_MEMBRANE	27.739	0.0848773	2.73e-163	1.28e-164	0.171871	365.118	Up
9931	GOBP_TRIGEMINAL_GANGLION_DEVELOPMENT	27.7216	0.20838	4.3e-163	2.01e-164	0.234972	364.663	Up
9930	GOMF_VASCULAR_ENDOTHELIAL_GROWTH_FACTOR_BINDING	27.6496	0.1598	2.82e-162	1.33e-163	0.177037	362.779	Up
9929	GOCC_DENDRITE_MEMBRANE	27.6386	0.11171	3.75e-162	1.77e-163	0.202597	362.493	Up
9928	GOBP_CEREBRAL_CORTEX_TANGENTIAL_MIGRATION	27.6177	0.294432	6.45e-162	3.06e-163	0.14533	361.947	Up
9927	GOBP_REGULATION_OF_ACTIVATION_OF_JANUS_KINASE_ACTIVITY	27.6172	0.214448	6.52e-162	3.1e-163	0.104705	361.934	Up
9926	GOBP_MESONEPHRIC_TUBULE_MORPHOGENESIS	27.6104	0.099435	7.78e-162	3.7e-163	0.0251834	361.756	Up
9925	GOBP_PROTEIN_LOCALIZATION_TO_AXON	27.547	0.207163	4.05e-161	1.94e-162	0.154021	360.104	Up
9924	GOBP_ACTIVATION_OF_TRANSMEMBRANE_RECEPTOR_PROTEIN_TYROSINE_KINASE_ACTIVITY	27.5247	0.148426	7.24e-161	3.46e-162	0.0336941	359.523	Up
9923	GOBP_NEGATIVE_REGULATION_OF_ALPHA_BETA_T_CELL_PROLIFERATION	27.4821	0.189554	2.19e-160	1.05e-161	-0.0778913	358.416	Up
9922	GOBP_COMPLEMENT_ACTIVATION_LECTIN_PATHWAY	27.4775	0.208441	2.46e-160	1.18e-161	0.268954	358.296	Up
9921	GOMF_TRANSFORMING_GROWTH_FACTOR_BETA_RECEPTOR_ACTIVITY_TYPE_I	27.473	0.222677	2.76e-160	1.33e-161	0.0354103	358.181	Up
9920	GOBP_AORTA_SMOOTH_MUSCLE_TISSUE_MORPHOGENESIS	27.4693	0.233401	3.03e-160	1.46e-161	0.0908213	358.084	Up
9919	GOBP_RESPONSE_TO_PROSTAGLANDIN	27.4585	0.117655	4.01e-160	1.94e-161	0.00903517	357.803	Up
9918	GOBP_POSITIVE_REGULATION_OF_MAST_CELL_ACTIVATION	27.4522	0.137413	4.71e-160	2.28e-161	0.0382961	357.64	Up
9917	GOMF_NEUROTROPHIN_BINDING	27.3829	0.17646	2.84e-159	1.38e-160	0.0371711	355.843	Up
9916	GOBP_POSITIVE_REGULATION_OF_B_CELL_PROLIFERATION	27.3723	0.110166	3.73e-159	1.81e-160	0.0365158	355.57	Up
9915	GOBP_THERMOCEPTION	27.3485	0.134575	6.91e-159	3.37e-160	0.35201	354.952	Up
9914	GOBP_POSITIVE_REGULATION_OF_CELL_GROWTH_INVOLVED_IN_CARDIAC_MUSCLE_CELL_DEVELOPMENT	27.3429	0.230934	7.96e-159	3.89e-160	-0.0429455	354.809	Up
9913	GOBP_POSITIVE_REGULATION_OF_NON_CANONICAL_WNT_SIGNALING_PATHWAY	27.3353	0.166345	9.66e-159	4.73e-160	-0.00671699	354.613	Up
9912	GOBP_NEURON_FATE_COMMITMENT	27.3349	0.113038	9.75e-159	4.78e-160	0.0433339	354.602	Up
9911	GOMF_NEUREXIN_FAMILY_PROTEIN_BINDING	27.3057	0.136005	2.06e-158	1.02e-159	0.178261	353.848	Up
9910	GOBP_VENTRICULAR_CARDIAC_MUSCLE_CELL_MEMBRANE_REPOLARIZATION	27.2868	0.11025	3.36e-158	1.66e-159	0.211912	353.358	Up
9909	GOBP_NEGATIVE_REGULATION_OF_CHEMOKINE_MEDIATED_SIGNALING_PATHWAY	27.2846	0.212655	3.55e-158	1.76e-159	0.0224593	353.302	Up
9908	GOBP_REGULATION_OF_ANIMAL_ORGAN_MORPHOGENESIS	27.2366	0.0814962	1.23e-157	6.09e-159	-0.0594027	352.063	Up
9907	GOBP_LYSINE_CATABOLIC_PROCESS	27.2198	0.166686	1.88e-157	9.38e-159	0.234172	351.632	Up
9906	GOCC_DENTATE_GYRUS_MOSSY_FIBER	27.2004	0.243325	3.1e-157	1.55e-158	0.111939	351.132	Up
9905	GOBP_SENSORY_PERCEPTION_OF_CHEMICAL_STIMULUS	27.1841	0.0525572	4.7e-157	2.35e-158	0.376128	350.714	Up
9904	GOBP_REGULATION_OF_SYNAPSE_ASSEMBLY	27.1412	0.08869	1.41e-156	7.11e-158	0.135929	349.609	Up
9903	GOBP_AUTONOMIC_NERVOUS_SYSTEM_DEVELOPMENT	27.0774	0.129622	7.24e-156	3.67e-157	0.0254753	347.971	Up
9902	GOBP_MINERALOCORTICOID_BIOSYNTHETIC_PROCESS	27.0631	0.207157	1.04e-155	5.28e-157	0.0112547	347.606	Up
9901	GOBP_REGULATION_OF_GLUTAMATE_SECRETION	27.035	0.181535	2.14e-155	1.09e-156	-0.00126585	346.886	Up
9900	GOBP_POSITIVE_REGULATION_OF_ACUTE_INFLAMMATORY_RESPONSE	27.0265	0.150521	2.66e-155	1.35e-156	0.12385	346.668	Up
9899	GOBP_NEGATIVE_REGULATION_OF_T_CELL_APOPTOTIC_PROCESS	27.0129	0.139059	3.76e-155	1.92e-156	0.0625452	346.32	Up
9898	GOBP_CARDIAC_MUSCLE_CELL_MEMBRANE_REPOLARIZATION	26.9747	0.121607	9.94e-155	5.09e-156	0.122726	345.345	Up
9897	GOBP_CIRCULATORY_SYSTEM_PROCESS	26.9738	0.0432711	1.02e-154	5.21e-156	0.0304201	345.321	Up
9896	GOMF_NEUROPEPTIDE_BINDING	26.9551	0.111646	1.63e-154	8.41e-156	0.447451	344.844	Up
9895	GOBP_POSITIVE_REGULATION_OF_SYNAPTIC_VESICLE_EXOCYTOSIS	26.9313	0.145584	3e-154	1.54e-155	0.382274	344.236	Up
9894	GOBP_NEGATIVE_REGULATION_OF_FIBROBLAST_GROWTH_FACTOR_RECEPTOR_SIGNALING_PATHWAY	26.9095	0.157676	5.23e-154	2.7e-155	0.0115638	343.678	Up
9893	GOBP_EMBRYONIC_VISCEROCRANIUM_MORPHOGENESIS	26.8864	0.185272	9.4e-154	4.87e-155	-0.0157511	343.09	Up
9892	GOBP_ADENOSINE_METABOLIC_PROCESS	26.8703	0.182292	1.41e-153	7.34e-155	0.0019786	342.68	Up
9891	GOBP_NEGATIVE_REGULATION_OF_NEUTROPHIL_MIGRATION	26.8006	0.141232	8.24e-153	4.33e-154	0.401637	340.909	Up
9890	GOBP_FOLATE_TRANSMEMBRANE_TRANSPORT	26.7905	0.168461	1.07e-152	5.6e-154	0.0975015	340.652	Up
9889	GOBP_CD4_POSITIVE_ALPHA_BETA_T_CELL_ACTIVATION	26.7674	0.0838358	1.92e-152	1.01e-153	-0.0172645	340.064	Up
9887	GOBP_REGULATION_OF_SKELETAL_MUSCLE_TISSUE_GROWTH	26.7656	0.212322	1.99e-152	1.05e-153	0.0378014	340.02	Up
9888	GOBP_SKELETAL_MUSCLE_TISSUE_GROWTH	26.7656	0.212322	1.99e-152	1.05e-153	0.0378014	340.02	Up
9886	GOMF_CHLORIDE_TRANSMEMBRANE_TRANSPORTER_ACTIVITY	26.6356	0.114862	5.36e-151	2.85e-152	0.371663	336.728	Up
9885	GOBP_PRIMARY_AMINO_COMPOUND_BIOSYNTHETIC_PROCESS	26.6355	0.243669	5.36e-151	2.85e-152	0.333686	336.727	Up
9884	GOBP_SA_NODE_CELL_TO_ATRIAL_CARDIAC_MUSCLE_CELL_COMMUNICATION	26.613	0.0881787	9.48e-151	5.05e-152	0.471077	336.156	Up
9883	GOBP_ACTIVATION_OF_PROTEIN_KINASE_ACTIVITY	26.6091	0.0685621	1.04e-150	5.58e-152	-0.0862712	336.058	Up
9882	GOBP_NEGATIVE_REGULATION_OF_T_CELL_MIGRATION	26.604	0.151243	1.19e-150	6.35e-152	0.169795	335.929	Up
9881	GOBP_CATECHOL_CONTAINING_COMPOUND_BIOSYNTHETIC_PROCESS	26.5713	0.198054	2.69e-150	1.45e-151	-0.0504323	335.106	Up
9880	GOBP_LUNG_SECRETORY_CELL_DIFFERENTIATION	26.4755	0.219998	3e-149	1.62e-150	0.131857	332.694	Up
9879	GOBP_CARDIAC_MUSCLE_CELL_ACTION_POTENTIAL_INVOLVED_IN_CONTRACTION	26.4549	0.104858	5.01e-149	2.72e-150	0.136519	332.179	Up
9878	GOBP_NEGATIVE_REGULATION_OF_SMAD_PROTEIN_SIGNAL_TRANSDUCTION	26.4449	0.239826	6.43e-149	3.5e-150	0.102818	331.927	Up
9877	GOBP_LEARNING	26.4307	0.0631239	9.18e-149	5e-150	0.0145586	331.569	Up
9876	GOBP_NEURONAL_ACTION_POTENTIAL_PROPAGATION	26.398	0.158485	2.08e-148	1.14e-149	0.239392	330.751	Up
9875	GOCC_PHOTORECEPTOR_OUTER_SEGMENT_MEMBRANE	26.3442	0.148013	8.01e-148	4.38e-149	0.157938	329.403	Up
9874	GOBP_NEGATIVE_REGULATION_OF_COLLATERAL_SPROUTING	26.2323	0.209298	1.31e-146	7.18e-148	0.169773	326.61	Up
9873	GOBP_REGULATION_OF_TOOTH_MINERALIZATION	26.183	0.19581	4.45e-146	2.46e-147	0.102691	325.383	Up
9872	GOBP_FOREBRAIN_NEURON_DIFFERENTIATION	26.1611	0.1177	7.68e-146	4.24e-147	0.0447083	324.837	Up
9871	GOBP_REGULATION_OF_COMPLEMENT_DEPENDENT_CYTOTOXICITY	26.1438	0.274319	1.18e-145	6.53e-147	0.0192869	324.407	Up
9870	GOBP_NEGATIVE_REGULATION_OF_CELLULAR_RESPONSE_TO_GROWTH_FACTOR_STIMULUS	26.1312	0.0833715	1.61e-145	8.94e-147	-0.0560096	324.093	Up
9869	GOBP_PERIPHERAL_NERVOUS_SYSTEM_NEURON_DIFFERENTIATION	26.1208	0.157989	2.08e-145	1.16e-146	0.149612	323.837	Up
9868	GOBP_NEGATIVE_REGULATION_OF_T_CELL_MEDIATED_CYTOTOXICITY	26.1135	0.178857	2.49e-145	1.39e-146	0.213863	323.654	Up
9867	GOMF_METAL_ION_TRANSMEMBRANE_TRANSPORTER_ACTIVITY	26.0922	0.0524032	4.22e-145	2.35e-146	0.163151	323.127	Up
9866	GOBP_MATURE_B_CELL_DIFFERENTIATION	26.0659	0.127457	8.09e-145	4.53e-146	0.00528706	322.474	Up
9865	GOBP_CALCIUM_DEPENDENT_CELL_CELL_ADHESION_VIA_PLASMA_MEMBRANE_CELL_ADHESION_MOLECULES	25.9971	0.0883195	4.43e-144	2.49e-145	0.27098	320.772	Up
9864	GOBP_REGULATION_OF_FEMALE_RECEPTIVITY	25.9919	0.204455	5.04e-144	2.83e-145	0.0676924	320.643	Up
9863	GOBP_CELL_FATE_COMMITMENT	25.9386	0.0608427	1.87e-143	1.06e-144	-0.0115174	319.328	Up
9862	GOBP_POSITIVE_REGULATION_OF_TOLL_LIKE_RECEPTOR_4_SIGNALING_PATHWAY	25.927	0.192427	2.49e-143	1.41e-144	0.0191609	319.043	Up
9861	GOMF_INWARD_RECTIFIER_POTASSIUM_CHANNEL_ACTIVITY	25.866	0.105578	1.12e-142	6.35e-144	0.349574	317.54	Up
9860	GOBP_NEGATIVE_REGULATION_OF_CARTILAGE_DEVELOPMENT	25.8533	0.129836	1.53e-142	8.68e-144	0.00240037	317.227	Up
9859	GOBP_ORGAN_OR_TISSUE_SPECIFIC_IMMUNE_RESPONSE	25.8184	0.134479	3.61e-142	2.05e-143	0.223143	316.369	Up
9858	GOBP_T_CELL_ACTIVATION_VIA_T_CELL_RECEPTOR_CONTACT_WITH_ANTIGEN_BOUND_TO_MHC_MOLECULE_ON_ANTIGEN_PRESENTING_CELL	25.8047	0.229087	5.04e-142	2.87e-143	0.116625	316.033	Up
9857	GOCC_CELL_BODY_MEMBRANE	25.7999	0.115702	5.66e-142	3.23e-143	0.225172	315.915	Up
9856	GOBP_MESENCHYME_MIGRATION	25.7864	0.132991	7.86e-142	4.5e-143	0.403447	315.585	Up
9855	GOBP_RESPONSE_TO_AUDITORY_STIMULUS	25.7261	0.11148	3.45e-141	1.98e-142	0.221706	314.105	Up
9854	GOMF_DICARBOXYLIC_ACID_TRANSMEMBRANE_TRANSPORTER_ACTIVITY	25.7206	0.101554	3.95e-141	2.27e-142	0.205312	313.97	Up
9853	GOMF_LIGAND_GATED_CALCIUM_CHANNEL_ACTIVITY	25.6954	0.114892	7.26e-141	4.2e-142	0.113132	313.355	Up
9852	GOBP_NEUROTRANSMITTER_BIOSYNTHETIC_PROCESS	25.6805	0.190974	1.05e-140	6.05e-142	0.140363	312.99	Up
9851	GOBP_REGULATION_OF_PLATELET_AGGREGATION	25.6759	0.109915	1.17e-140	6.77e-142	0.0879078	312.878	Up
9850	GOCC_G_PROTEIN_COUPLED_RECEPTOR_COMPLEX	25.6726	0.200767	1.26e-140	7.34e-142	0.148793	312.797	Up
9849	GOBP_MECHANOSENSORY_BEHAVIOR	25.6526	0.136474	2.06e-140	1.2e-141	0.258736	312.308	Up
9848	GOMF_VOLTAGE_GATED_CHANNEL_ACTIVITY	25.6466	0.0482312	2.38e-140	1.39e-141	0.301119	312.161	Up
9847	GOMF_DELAYED_RECTIFIER_POTASSIUM_CHANNEL_ACTIVITY	25.6374	0.0904694	2.97e-140	1.74e-141	0.458343	311.936	Up
9846	GOBP_POSITIVE_REGULATION_OF_EPITHELIAL_TO_MESENCHYMAL_TRANSITION_INVOLVED_IN_ENDOCARDIAL_CUSHION_FORMATION	25.6165	0.208141	4.94e-140	2.89e-141	-0.113627	311.427	Up
9845	GOBP_REGULATION_OF_MAST_CELL_ACTIVATION_INVOLVED_IN_IMMUNE_RESPONSE	25.6039	0.0966035	6.71e-140	3.94e-141	0.0337318	311.119	Up
9844	GOBP_POSITIVE_REGULATION_OF_CHEMOTAXIS	25.5804	0.0732227	1.18e-139	6.98e-141	-0.0275152	310.548	Up
9842	GOBP_AMMONIUM_TRANSMEMBRANE_TRANSPORT	25.5612	0.147746	1.88e-139	1.12e-140	0.0723921	310.081	Up
9843	GOMF_AMMONIUM_TRANSMEMBRANE_TRANSPORTER_ACTIVITY	25.5612	0.147746	1.88e-139	1.12e-140	0.0723921	310.081	Up
9841	GOMF_MOLECULAR_TRANSDUCER_ACTIVITY	25.5333	0.044124	3.71e-139	2.2e-140	0.158101	309.401	Up
9840	GOBP_AMINO_ACID_HOMEOSTASIS	25.5117	0.216944	6.25e-139	3.73e-140	0.0572615	308.877	Up
9839	GOBP_B_CELL_PROLIFERATION	25.5048	0.0746479	7.39e-139	4.41e-140	0.0518365	308.708	Up
9838	GOMF_FOLIC_ACID_BINDING	25.4701	0.145463	1.71e-138	1.03e-139	0.205366	307.866	Up
9837	GOBP_NEGATIVE_REGULATION_OF_DELAYED_RECTIFIER_POTASSIUM_CHANNEL_ACTIVITY	25.4449	0.196056	3.15e-138	1.89e-139	0.243754	307.255	Up
9836	GOBP_ORGANIC_ANION_TRANSPORT	25.3874	0.0449121	1.27e-137	7.63e-139	0.0131574	305.863	Up
9835	GOMF_GAP_JUNCTION_HEMI_CHANNEL_ACTIVITY	25.3644	0.233503	2.21e-137	1.33e-138	0.149611	305.306	Up
9834	GOBP_GLUCOSE_IMPORT_ACROSS_PLASMA_MEMBRANE	25.3446	0.267787	3.56e-137	2.15e-138	0.138929	304.827	Up
9833	GOBP_TANGENTIAL_MIGRATION_FROM_THE_SUBVENTRICULAR_ZONE_TO_THE_OLFACTORY_BULB	25.3336	0.204272	4.63e-137	2.81e-138	-0.0644275	304.563	Up
9832	GOBP_EYE_MORPHOGENESIS	25.2966	0.0679714	1.13e-136	6.87e-138	-0.0049913	303.669	Up
9831	GOBP_CENTRAL_NERVOUS_SYSTEM_NEURON_DIFFERENTIATION	25.2707	0.0651479	2.1e-136	1.28e-137	-0.0401518	303.045	Up
9830	GOBP_NEGATIVE_REGULATION_OF_NUCLEOTIDE_BIOSYNTHETIC_PROCESS	25.2628	0.240128	2.54e-136	1.55e-137	0.212426	302.855	Up
9829	GOBP_KYNURENINE_METABOLIC_PROCESS	25.2604	0.155365	2.68e-136	1.65e-137	0.131646	302.797	Up
9828	GOBP_SEROTONIN_TRANSPORT	25.2523	0.122435	3.26e-136	2e-137	0.284733	302.601	Up
9827	GOBP_POSITIVE_REGULATION_OF_TYROSINE_PHOSPHORYLATION_OF_STAT_PROTEIN	25.2328	0.104444	5.21e-136	3.2e-137	0.0009889	302.132	Up
9826	GOMF_MYOSIN_LIGHT_CHAIN_BINDING	25.2055	0.191237	1e-135	6.18e-137	0.0730729	301.476	Up
9825	GOBP_MOTILE_CILIUM_ASSEMBLY	25.1955	0.0966028	1.27e-135	7.87e-137	0.143367	301.235	Up
9824	GOMF_NUCLEOTIDE_DIPHOSPHATASE_ACTIVITY	25.1363	0.142167	5.27e-135	3.26e-136	0.106164	299.815	Up
9823	GOBP_NEGATIVE_REGULATION_OF_GRANULOCYTE_CHEMOTAXIS	25.0678	0.132626	2.72e-134	1.69e-135	0.375365	298.173	Up
9822	GOBP_SENSORY_PERCEPTION_OF_MECHANICAL_STIMULUS	25.0608	0.0540997	3.21e-134	2e-135	0.0163169	298.008	Up
9821	GOCC_NMDA_SELECTIVE_GLUTAMATE_RECEPTOR_COMPLEX	25.0531	0.145923	3.85e-134	2.4e-135	0.222735	297.823	Up
9820	GOBP_RETINAL_ROD_CELL_DIFFERENTIATION	25.0502	0.1837	4.13e-134	2.58e-135	0.0810594	297.753	Up
9819	GOCC_DEUTEROSOME	25.0155	0.16471	9.45e-134	5.91e-135	0.260937	296.924	Up
9818	GOBP_PHOTORECEPTOR_CELL_DIFFERENTIATION	25.0066	0.0936804	1.17e-133	7.3e-135	0.0670781	296.713	Up
9817	GOBP_NEGATIVE_REGULATION_OF_LEUKOCYTE_MEDIATED_IMMUNITY	24.9958	0.100241	1.51e-133	9.46e-135	0.0039829	296.454	Up
9816	GOMF_HEPARAN_SULFATE_SULFOTRANSFERASE_ACTIVITY	24.9337	0.176507	6.61e-133	4.16e-134	0.0650229	294.975	Up
9815	GOBP_RECEPTOR_GUANYLYL_CYCLASE_SIGNALING_PATHWAY	24.9098	0.120965	1.17e-132	7.37e-134	0.409708	294.406	Up
9814	GOBP_THYROID_HORMONE_METABOLIC_PROCESS	24.8924	0.138476	1.76e-132	1.11e-133	0.0194268	293.993	Up
9813	GOBP_CHONDROCYTE_DEVELOPMENT	24.8758	0.126194	2.6e-132	1.65e-133	-0.050055	293.6	Up
9812	GOBP_CYCLIC_NUCLEOTIDE_MEDIATED_SIGNALING	24.8658	0.0905511	3.3e-132	2.1e-133	0.147238	293.362	Up
9811	GOBP_MESENCHYMAL_CELL_PROLIFERATION	24.8615	0.107625	3.65e-132	2.32e-133	0.00964011	293.259	Up
9810	GOBP_GLUTAMATE_RECEPTOR_SIGNALING_PATHWAY	24.8368	0.096542	6.54e-132	4.18e-133	0.183402	292.673	Up
9809	GOBP_GRANULOCYTE_MACROPHAGE_COLONY_STIMULATING_FACTOR_PRODUCTION	24.8282	0.155301	7.99e-132	5.12e-133	0.134236	292.47	Up
9808	GOMF_N_ACETYLLACTOSAMINIDE_BETA_1_3_N_ACETYLGLUCOSAMINYLTRANSFERASE_ACTIVITY	24.8254	0.201264	8.53e-132	5.48e-133	0.0880553	292.402	Up
9807	GOBP_TONIC_SMOOTH_MUSCLE_CONTRACTION	24.8155	0.196153	1.08e-131	6.94e-133	0.0366669	292.168	Up
9806	GOBP_INDOLALKYLAMINE_METABOLIC_PROCESS	24.8133	0.154583	1.13e-131	7.3e-133	0.149493	292.117	Up
9805	GOBP_MOTOR_NEURON_AXON_GUIDANCE	24.807	0.108394	1.31e-131	8.48e-133	-0.00572352	291.967	Up
9804	GOBP_INTERLEUKIN_10_PRODUCTION	24.8017	0.114741	1.49e-131	9.62e-133	0.0142079	291.841	Up
9803	GOBP_REGULATION_OF_GAP_JUNCTION_ASSEMBLY	24.7626	0.229431	3.76e-131	2.43e-132	0.0722106	290.916	Up
9802	GOBP_RESPONSE_TO_UV_A	24.7362	0.201813	7e-131	4.54e-132	-0.12615	290.292	Up
9801	GOBP_SPINAL_CORD_ASSOCIATION_NEURON_DIFFERENTIATION	24.7353	0.266636	7.15e-131	4.64e-132	0.225249	290.27	Up
9800	GOBP_EXTRACELLULAR_MATRIX_DISASSEMBLY	24.6367	0.118671	7.27e-130	4.77e-131	-0.0302828	287.945	Up
9799	GOBP_REGULATION_OF_POSITIVE_CHEMOTAXIS	24.6134	0.142308	1.26e-129	8.25e-131	0.0752372	287.398	Up
9798	GOBP_NEPHRON_MORPHOGENESIS	24.5408	0.0878828	6.91e-129	4.56e-130	-0.0112607	285.692	Up
9797	GOBP_NEGATIVE_REGULATION_OF_MYOBLAST_DIFFERENTIATION	24.5396	0.132012	7.1e-129	4.69e-130	-0.081553	285.663	Up
9796	GOBP_CAMP_CATABOLIC_PROCESS	24.501	0.122616	1.75e-128	1.16e-129	0.280161	284.759	Up
9795	GOBP_REGULATION_OF_INOSITOL_TRISPHOSPHATE_BIOSYNTHETIC_PROCESS	24.4568	0.17864	4.94e-128	3.27e-129	0.019206	283.724	Up
9794	GOBP_REGULATION_OF_GAMMA_AMINOBUTYRIC_ACID_SECRETION	24.4424	0.18021	6.91e-128	4.59e-129	0.182374	283.387	Up
9793	GOBP_NEGATIVE_REGULATION_OF_NEUROINFLAMMATORY_RESPONSE	24.4386	0.167177	7.53e-128	5.01e-129	0.0960918	283.3	Up
9792	GOBP_EMBRYONIC_EYE_MORPHOGENESIS	24.4347	0.105129	8.23e-128	5.49e-129	0.00299139	283.208	Up
9791	GOBP_10_FORMYLTETRAHYDROFOLATE_METABOLIC_PROCESS	24.4338	0.166756	8.4e-128	5.61e-129	0.0398992	283.187	Up
9790	GOBP_NEGATIVE_REGULATION_OF_CHRONIC_INFLAMMATORY_RESPONSE	24.4007	0.398627	1.82e-127	1.22e-128	0.0444621	282.414	Up
9789	GOBP_CELL_PROLIFERATION_IN_FOREBRAIN	24.3827	0.13551	2.76e-127	1.85e-128	0.0223099	281.995	Up
9788	GOBP_NEGATIVE_REGULATION_OF_CD4_POSITIVE_ALPHA_BETA_T_CELL_ACTIVATION	24.3617	0.113084	4.51e-127	3.03e-128	-0.074311	281.504	Up
9787	GOCC_HIPPOCAMPAL_MOSSY_FIBER	24.3495	0.27034	5.98e-127	4.02e-128	0.0861607	281.22	Up
9786	GOBP_REGULATION_OF_PHOSPHOLIPASE_C_ACTIVITY	24.2935	0.0930962	2.19e-126	1.48e-127	0.119651	279.918	Up
9785	GOBP_NEURONAL_ION_CHANNEL_CLUSTERING	24.289	0.145034	2.44e-126	1.65e-127	0.121606	279.812	Up
9784	GOBP_SYNAPTIC_MEMBRANE_ADHESION	24.2738	0.101621	3.47e-126	2.35e-127	0.149085	279.459	Up
9783	GOBP_MEMBRANE_REPOLARIZATION_DURING_ATRIAL_CARDIAC_MUSCLE_CELL_ACTION_POTENTIAL	24.2537	0.216372	5.53e-126	3.75e-127	0.255472	278.992	Up
9782	GOBP_BONE_MATURATION	24.2491	0.125661	6.14e-126	4.17e-127	0.0240756	278.886	Up
9781	GOBP_POSITIVE_REGULATION_OF_TRANSCRIPTION_FROM_RNA_POLYMERASE_II_PROMOTER_INVOLVED_IN_HEART_DEVELOPMENT	24.1773	0.229287	3.24e-125	2.21e-126	-0.0315579	277.223	Up
9780	GOBP_OVULATION_CYCLE_PROCESS	24.1617	0.100755	4.64e-125	3.17e-126	0.0449264	276.862	Up
9779	GOBP_DEVELOPMENTAL_INDUCTION	24.1595	0.108969	4.87e-125	3.34e-126	-0.000542738	276.811	Up
9778	GOBP_VASCULAR_PROCESS_IN_CIRCULATORY_SYSTEM	24.1578	0.0485384	5.05e-125	3.47e-126	0.0312778	276.771	Up
9777	GOBP_MYELOID_LEUKOCYTE_MIGRATION	24.1523	0.0668815	5.73e-125	3.94e-126	0.0097348	276.645	Up
9776	GOMF_CYCLASE_ACTIVITY	24.1501	0.107372	6.02e-125	4.15e-126	0.159422	276.593	Up
9775	GOBP_ANDROGEN_CATABOLIC_PROCESS	24.1211	0.202102	1.18e-124	8.11e-126	0.123977	275.923	Up
9774	GOBP_REGULATION_OF_RHO_DEPENDENT_PROTEIN_SERINE_THREONINE_KINASE_ACTIVITY	24.1008	0.221296	1.88e-124	1.3e-125	-0.0996276	275.455	Up
9773	GOBP_PARAXIAL_MESODERM_MORPHOGENESIS	24.0614	0.151727	4.64e-124	3.23e-125	-0.0438015	274.546	Up
9772	GOCC_MICROFIBRIL	24.0599	0.167079	4.79e-124	3.34e-125	0.0305574	274.512	Up
9771	GOBP_FOREBRAIN_DORSAL_VENTRAL_PATTERN_FORMATION	24.0395	0.222728	7.65e-124	5.34e-125	0.0921436	274.043	Up
9770	GOBP_NEGATIVE_REGULATION_OF_CELL_FATE_COMMITMENT	24.0355	0.146016	8.39e-124	5.86e-125	0.185346	273.95	Up
9769	GOMF_TESTOSTERONE_17_BETA_DEHYDROGENASE_NADPPLUS_ACTIVITY	24.011	0.203997	1.47e-123	1.03e-124	0.0188077	273.386	Up
9768	GOBP_HIPPOCAMPAL_NEURON_APOPTOTIC_PROCESS	24.0065	0.101094	1.63e-123	1.14e-124	0.35554	273.284	Up
9767	GOBP_PLANAR_CELL_POLARITY_PATHWAY_INVOLVED_IN_AXIS_ELONGATION	23.9934	0.202441	2.2e-123	1.55e-124	0.106061	272.983	Up
9766	GOBP_DETECTION_OF_LIGHT_STIMULUS	23.9576	0.0777549	5.02e-123	3.52e-124	0.246816	272.16	Up
9765	GOMF_CYTOKINE_RECEPTOR_BINDING	23.9542	0.062287	5.41e-123	3.81e-124	-0.0326631	272.082	Up
9764	GOBP_POSITIVE_REGULATION_OF_VASCULAR_ASSOCIATED_SMOOTH_MUSCLE_CELL_MIGRATION	23.9402	0.153486	7.47e-123	5.26e-124	0.0176692	271.76	Up
9763	GOBP_NEGATIVE_T_CELL_SELECTION	23.9069	0.140931	1.6e-122	1.13e-123	0.202591	270.997	Up
9762	GOBP_POSTSYNAPTIC_MEMBRANE_ASSEMBLY	23.9025	0.170539	1.76e-122	1.25e-123	0.38949	270.897	Up
9761	GOBP_FAT_CELL_PROLIFERATION	23.8634	0.208556	4.31e-122	3.06e-123	-0.032057	270.002	Up
9760	GOBP_POTASSIUM_ION_TRANSPORT	23.855	0.0549683	5.22e-122	3.71e-123	0.145332	269.809	Up
9759	GOMF_UDP_GLYCOSYLTRANSFERASE_ACTIVITY	23.848	0.0701501	6.11e-122	4.35e-123	-0.0342987	269.651	Up
9758	GOCC_CILIARY_MEMBRANE	23.8478	0.0859749	6.14e-122	4.38e-123	0.0178178	269.646	Up
9757	GOBP_POSITIVE_REGULATION_OF_EXCITATORY_POSTSYNAPTIC_POTENTIAL	23.8426	0.109674	6.91e-122	4.93e-123	0.147353	269.526	Up
9756	GOBP_REGULATION_OF_FAT_CELL_PROLIFERATION	23.8384	0.212655	7.59e-122	5.43e-123	-0.024352	269.431	Up
9755	GOBP_PIRNA_METABOLIC_PROCESS	23.8187	0.0774041	1.19e-121	8.52e-123	0.431395	268.981	Up
9754	GOMF_CYCLIC_NUCLEOTIDE_BINDING	23.8076	0.0961392	1.53e-121	1.1e-122	0.181129	268.728	Up
9753	GOBP_REGULATION_OF_LYMPHANGIOGENESIS	23.7765	0.204569	3.1e-121	2.24e-122	-0.0361693	268.018	Up
9752	GOBP_G_PROTEIN_COUPLED_OPIOID_RECEPTOR_SIGNALING_PATHWAY	23.7726	0.205028	3.38e-121	2.44e-122	0.0520445	267.931	Up
9751	GOBP_ACROSOME_REACTION	23.7609	0.0982607	4.42e-121	3.19e-122	0.199844	267.663	Up
9750	GOBP_LYMPHOCYTE_ACTIVATION_INVOLVED_IN_IMMUNE_RESPONSE	23.7185	0.0558909	1.15e-120	8.38e-122	-0.0807038	266.699	Up
9749	GOBP_CAMERA_TYPE_EYE_DEVELOPMENT	23.7057	0.0485032	1.54e-120	1.12e-121	-0.0187666	266.408	Up
9748	GOMF_LBD_DOMAIN_BINDING	23.6747	0.215153	3.13e-120	2.27e-121	0.00232971	265.703	Up
9747	GOBP_ENAMEL_MINERALIZATION	23.6676	0.143209	3.66e-120	2.67e-121	0.0324584	265.543	Up
9746	GOBP_EXTRACELLULAR_MATRIX_ASSEMBLY	23.6641	0.0973872	3.96e-120	2.89e-121	-0.0572412	265.463	Up
9745	GOBP_OUTER_DYNEIN_ARM_ASSEMBLY	23.6039	0.114859	1.55e-119	1.14e-120	0.236678	264.098	Up
9744	GOBP_REGULATION_OF_PHOSPHATIDYLINOSITOL_3_KINASE_ACTIVITY	23.6036	0.087126	1.55e-119	1.14e-120	-0.0233793	264.092	Up
9743	GOBP_REGULATION_OF_CAMP_MEDIATED_SIGNALING	23.6027	0.104837	1.59e-119	1.17e-120	0.228487	264.072	Up
9742	GOMF_FILAMIN_BINDING	23.6	0.15618	1.68e-119	1.24e-120	0.119289	264.01	Up
9741	GOBP_ATRIAL_CARDIAC_MUSCLE_CELL_MEMBRANE_REPOLARIZATION	23.5972	0.153907	1.79e-119	1.32e-120	0.342569	263.946	Up
9740	GOBP_COMPLEMENT_DEPENDENT_CYTOTOXICITY	23.5929	0.221037	1.97e-119	1.46e-120	0.0176669	263.849	Up
9739	GOBP_REGULATION_OF_IMMATURE_T_CELL_PROLIFERATION	23.5886	0.206554	2.17e-119	1.61e-120	-0.0874276	263.752	Up
9738	GOBP_REGULATION_OF_GRANULOCYTE_DIFFERENTIATION	23.5766	0.147078	2.84e-119	2.11e-120	0.0928591	263.481	Up
9737	GOMF_STRUCTURAL_CONSTITUENT_OF_PRESYNAPTIC_ACTIVE_ZONE	23.556	0.249132	4.53e-119	3.36e-120	0.0753773	263.014	Up
9736	GOMF_OUTWARD_RECTIFIER_POTASSIUM_CHANNEL_ACTIVITY	23.5506	0.112518	5.1e-119	3.79e-120	0.34233	262.894	Up
9735	GOBP_ACETYLCHOLINE_METABOLIC_PROCESS	23.5456	0.13024	5.71e-119	4.25e-120	0.31666	262.781	Up
9734	GOBP_NEUROFILAMENT_CYTOSKELETON_ORGANIZATION	23.5431	0.175155	6.04e-119	4.5e-120	-0.0133854	262.723	Up
9733	GOBP_CYCLIC_NUCLEOTIDE_CATABOLIC_PROCESS	23.535	0.12312	7.24e-119	5.4e-120	0.196448	262.541	Up
9732	GOBP_TOLL_LIKE_RECEPTOR_4_SIGNALING_PATHWAY	23.4459	0.110633	5.38e-118	4.04e-119	-0.084451	260.533	Up
9731	GOBP_GLOMERULAR_EPITHELIUM_DEVELOPMENT	23.4315	0.136076	7.43e-118	5.59e-119	-0.0330612	260.209	Up
9730	GOBP_PROTEIN_LOCALIZATION_TO_SYNAPSE	23.4283	0.085291	7.96e-118	6.01e-119	-0.0208028	260.138	Up
9729	GOMF_PHOSPHATE_ION_TRANSMEMBRANE_TRANSPORTER_ACTIVITY	23.4233	0.169053	8.9e-118	6.73e-119	-2.16e-05	260.025	Up
9728	GOMF_BETA_GALACTOSIDE_CMP_ALPHA_2_3_SIALYLTRANSFERASE_ACTIVITY	23.416	0.162501	1.05e-117	7.93e-119	-0.0425271	259.86	Up
9727	GOMF_D_GLUCOSE_TRANSMEMBRANE_TRANSPORTER_ACTIVITY	23.3462	0.151419	5.01e-117	3.81e-118	0.203453	258.295	Up
9726	GOBP_CORTICOSPINAL_TRACT_MORPHOGENESIS	23.336	0.189787	6.29e-117	4.79e-118	-0.0982208	258.067	Up
9725	GOBP_MYOSIN_FILAMENT_ORGANIZATION	23.3105	0.18157	1.11e-116	8.49e-118	-0.0214501	257.495	Up
9724	GOMF_MUTSALPHA_COMPLEX_BINDING	23.3084	0.158502	1.17e-116	8.9e-118	-0.00854576	257.448	Up
9723	GOBP_PHOTOTRANSDUCTION	23.2661	0.0919205	3e-116	2.3e-117	0.20907	256.501	Up
9722	GOBP_EGG_ACTIVATION	23.2648	0.232355	3.08e-116	2.36e-117	0.155642	256.474	Up
9721	GOBP_OLFACTORY_BULB_INTERNEURON_DIFFERENTIATION	23.2512	0.153207	4.17e-116	3.2e-117	0.0190852	256.17	Up
9720	GOBP_REGULATION_OF_T_CELL_APOPTOTIC_PROCESS	23.2399	0.106849	5.37e-116	4.13e-117	-0.0122101	255.917	Up
9719	GOCC_INTERSTITIAL_MATRIX	23.1631	0.159696	2.98e-115	2.29e-116	0.0485549	254.207	Up
9718	GOBP_SENSORY_SYSTEM_DEVELOPMENT	23.1241	0.0457044	7.08e-115	5.46e-116	-0.0129365	253.339	Up
9717	GOBP_REGULATION_OF_CILIUM_BEAT_FREQUENCY	23.1239	0.13675	7.11e-115	5.49e-116	0.0523424	253.334	Up
9716	GOBP_DETECTION_OF_STIMULUS	23.105	0.0335987	1.08e-114	8.35e-116	0.254881	252.915	Up
9715	GOMF_IONOTROPIC_GLUTAMATE_RECEPTOR_BINDING	23.1017	0.141068	1.16e-114	8.98e-116	0.0628687	252.843	Up
9714	GOBP_MALE_GENITALIA_DEVELOPMENT	23.0944	0.150667	1.36e-114	1.06e-115	0.0253702	252.681	Up
9713	GOBP_REGULATION_OF_CD4_POSITIVE_ALPHA_BETA_T_CELL_ACTIVATION	23.0882	0.0855083	1.57e-114	1.22e-115	-0.0266612	252.541	Up
9712	GOBP_NEUROTRANSMITTER_METABOLIC_PROCESS	23.0837	0.118839	1.73e-114	1.34e-115	0.0623849	252.441	Up
9711	GOBP_REGULATION_OF_FIBROBLAST_GROWTH_FACTOR_RECEPTOR_SIGNALING_PATHWAY	23.0767	0.110433	2.01e-114	1.57e-115	-0.0439583	252.287	Up
9710	GOBP_MESANGIAL_CELL_DEVELOPMENT	23.0618	0.228685	2.8e-114	2.18e-115	0.0553282	251.958	Up
9709	GOBP_NEUROMUSCULAR_PROCESS_CONTROLLING_POSTURE	23.0608	0.151124	2.85e-114	2.23e-115	-0.0103082	251.936	Up
9708	GOMF_MHC_CLASS_IB_PROTEIN_BINDING	23.0558	0.254103	3.19e-114	2.49e-115	0.0346716	251.825	Up
9707	GOMF_ACETYL_COA_HYDROLASE_ACTIVITY	23.0544	0.19994	3.29e-114	2.57e-115	-0.0403447	251.793	Up
9706	GOMF_PLATELET_DERIVED_GROWTH_FACTOR_BINDING	23.036	0.158908	4.94e-114	3.87e-115	-0.052987	251.385	Up
9705	GOMF_PHOTORECEPTOR_ACTIVITY	23.0348	0.189048	5.07e-114	3.98e-115	0.113974	251.358	Up
9704	GOBP_POSITIVE_REGULATION_OF_MEIOTIC_CELL_CYCLE_PHASE_TRANSITION	22.9719	0.200181	2.02e-113	1.6e-114	0.195708	249.968	Up
9703	GOMF_IONOTROPIC_GLUTAMATE_RECEPTOR_ACTIVITY	22.9507	0.0805588	3.22e-113	2.56e-114	0.422371	249.501	Up
9702	GOBP_ENDOTHELIAL_CELL_FATE_COMMITMENT	22.9183	0.203804	6.58e-113	5.23e-114	-0.0356937	248.787	Up
9701	GOBP_PARASYMPATHETIC_NERVOUS_SYSTEM_DEVELOPMENT	22.8729	0.140988	1.78e-112	1.42e-113	-0.0206826	247.788	Up
9700	GOBP_ANTEROGRADE_DENDRITIC_TRANSPORT	22.8487	0.207805	3.03e-112	2.43e-113	0.0149848	247.255	Up
9699	GOBP_FOLIC_ACID_METABOLIC_PROCESS	22.8464	0.126121	3.18e-112	2.55e-113	-0.0477507	247.205	Up
9698	GOMF_IMMUNE_RECEPTOR_ACTIVITY	22.8431	0.0598981	3.42e-112	2.75e-113	0.184196	247.132	Up
9697	GOBP_NEGATIVE_REGULATION_OF_VASCULAR_PERMEABILITY	22.8394	0.130674	3.7e-112	2.98e-113	0.0734672	247.051	Up
9696	GOBP_CATECHOL_CONTAINING_COMPOUND_METABOLIC_PROCESS	22.7884	0.0885954	1.13e-111	9.14e-113	0.0236924	245.932	Up
9695	GOBP_ARTERY_DEVELOPMENT	22.7744	0.0740355	1.54e-111	1.24e-112	-0.0392905	245.626	Up
9694	GOBP_REGULATION_OF_FERTILIZATION	22.7545	0.148352	2.38e-111	1.92e-112	0.170156	245.19	Up
9693	GOBP_FERTILIZATION	22.7417	0.0591112	3.14e-111	2.55e-112	0.0263402	244.909	Up
9692	GOBP_POSITIVE_REGULATION_OF_FERTILIZATION	22.7004	0.180589	7.76e-111	6.3e-112	0.393055	244.006	Up
9691	GOBP_POST_ANAL_TAIL_MORPHOGENESIS	22.6802	0.131372	1.2e-110	9.79e-112	-0.0307688	243.566	Up
9690	GOCC_AXOLEMMA	22.6743	0.131527	1.37e-110	1.11e-111	0.0883963	243.437	Up
9689	GOBP_BICARBONATE_TRANSPORT	22.6466	0.088848	2.5e-110	2.04e-111	0.240293	242.833	Up
9688	GOBP_LYMPHANGIOGENESIS	22.6372	0.130052	3.07e-110	2.51e-111	0.0229789	242.628	Up
9687	GOBP_CELLULAR_RESPONSE_TO_PROSTAGLANDIN_STIMULUS	22.6304	0.112019	3.56e-110	2.91e-111	-0.00721637	242.48	Up
9686	GOBP_REGULATION_OF_AMPA_RECEPTOR_ACTIVITY	22.5949	0.101305	7.69e-110	6.3e-111	0.279026	241.709	Up
9685	GOBP_PURINE_NUCLEOSIDE_DIPHOSPHATE_CATABOLIC_PROCESS	22.5899	0.161308	8.57e-110	7.03e-111	-0.0641185	241.599	Up
9684	GOBP_PANCREATIC_A_CELL_DIFFERENTIATION	22.5765	0.214114	1.14e-109	9.4e-111	0.237812	241.309	Up
9683	GOBP_STRIATUM_DEVELOPMENT	22.572	0.135627	1.26e-109	1.04e-110	-0.0688327	241.211	Up
9682	GOBP_CARDIAC_PACEMAKER_CELL_DIFFERENTIATION	22.5654	0.158751	1.45e-109	1.2e-110	0.10733	241.067	Up
9681	GOBP_REGULATION_OF_HEART_RATE_BY_CARDIAC_CONDUCTION	22.5182	0.107784	4.05e-109	3.35e-110	0.132737	240.042	Up
9680	GOBP_REGULATION_OF_HEART_CONTRACTION	22.504	0.047966	5.5e-109	4.55e-110	0.0681692	239.735	Up
9679	GOBP_REGULATION_OF_MACROPHAGE_ACTIVATION	22.4548	0.0924203	1.59e-108	1.32e-109	-0.00125206	238.67	Up
9678	GOMF_POTASSIUM_CHLORIDE_SYMPORTER_ACTIVITY	22.4547	0.147251	1.59e-108	1.33e-109	-0.0253044	238.669	Up
9677	GOBP_INDUCTION_OF_POSITIVE_CHEMOTAXIS	22.43	0.162924	2.72e-108	2.26e-109	0.0959898	238.136	Up
9676	GOBP_HOMOPHILIC_CELL_ADHESION_VIA_PLASMA_MEMBRANE_ADHESION_MOLECULES	22.408	0.0638192	4.37e-108	3.64e-109	0.157726	237.661	Up
9675	GOBP_SYNAPTIC_VESICLE_PRIMING	22.3153	0.121542	3.23e-107	2.7e-108	0.0191406	235.663	Up
9674	GOMF_TRANSFERASE_ACTIVITY_TRANSFERRING_SULPHUR_CONTAINING_GROUPS	22.3109	0.0826879	3.54e-107	2.96e-108	0.0465126	235.569	Up
9673	GOMF_METALLOENDOPEPTIDASE_INHIBITOR_ACTIVITY	22.3061	0.131384	3.92e-107	3.28e-108	0.122183	235.466	Up
9672	GOMF_SECONDARY_ACTIVE_SULFATE_TRANSMEMBRANE_TRANSPORTER_ACTIVITY	22.284	0.108057	6.3e-107	5.28e-108	0.434058	234.992	Up
9671	GOBP_DENDRITIC_CELL_APOPTOTIC_PROCESS	22.2739	0.159729	7.83e-107	6.56e-108	0.136608	234.775	Up
9670	GOBP_MACROPHAGE_ACTIVATION_INVOLVED_IN_IMMUNE_RESPONSE	22.2151	0.16449	2.76e-106	2.32e-107	0.0301347	233.515	Up
9669	GOBP_DENTINOGENESIS	22.2086	0.202195	3.17e-106	2.67e-107	0.00493229	233.376	Up
9668	GOBP_CHEMOKINE_C_C_MOTIF_LIGAND_5_PRODUCTION	22.1919	0.198819	4.53e-106	3.82e-107	-0.0655027	233.017	Up
9667	GOBP_REGULATION_OF_PHOSPHOLIPASE_ACTIVITY	22.1888	0.0768646	4.83e-106	4.08e-107	0.00161936	232.952	Up
9666	GOBP_EPITHELIAL_MESENCHYMAL_CELL_SIGNALING	22.1882	0.187032	4.89e-106	4.13e-107	0.0907837	232.94	Up
9665	GOBP_LUNG_GROWTH	22.1829	0.2173	5.47e-106	4.63e-107	-0.0603129	232.826	Up
9664	GOBP_POSITIVE_REGULATION_OF_ALCOHOL_BIOSYNTHETIC_PROCESS	22.1788	0.12562	5.97e-106	5.06e-107	-0.031004	232.738	Up
9662	GOBP_DIPHOSPHOINOSITOL_POLYPHOSPHATE_METABOLIC_PROCESS	22.168	0.207284	7.51e-106	6.37e-107	0.0745713	232.508	Up
9663	GOMF_ENDOPOLYPHOSPHATASE_ACTIVITY	22.168	0.207284	7.51e-106	6.37e-107	0.0745713	232.508	Up
9661	GOBP_INTERCELLULAR_TRANSPORT	22.1648	0.215094	8.01e-106	6.82e-107	0.0894494	232.44	Up
9660	GOBP_SYNAPTIC_SIGNALING	22.163	0.0294976	8.33e-106	7.09e-107	0.0148491	232.401	Up
9659	GOBP_ARTERY_MORPHOGENESIS	22.157	0.0790172	9.46e-106	8.06e-107	-0.046046	232.273	Up
9658	GOBP_MEMBRANE_REPOLARIZATION	22.1386	0.100759	1.4e-105	1.2e-106	0.0954127	231.88	Up
9657	GOBP_GONADAL_MESODERM_DEVELOPMENT	22.1299	0.119691	1.68e-105	1.44e-106	0.399744	231.694	Up
9656	GOBP_PEPTIDE_MODIFICATION	22.1067	0.25305	2.75e-105	2.36e-106	0.107665	231.199	Up
9655	GOMF_COMPLEMENT_RECEPTOR_ACTIVITY	22.102	0.0680524	3.03e-105	2.61e-106	0.469607	231.099	Up
9654	GOBP_PRESYNAPTIC_ACTIVE_ZONE_ORGANIZATION	22.0811	0.180537	4.73e-105	4.08e-106	0.064703	230.654	Up
9653	GOBP_CELL_AGGREGATION	22.06	0.133591	7.41e-105	6.4e-106	-0.0414785	230.206	Up
9652	GOCC_POTASSIUM_CHANNEL_COMPLEX	22.0322	0.0599321	1.34e-104	1.16e-105	0.283933	229.614	Up
9651	GOBP_HEXOSE_PHOSPHATE_TRANSPORT	22.0205	0.135031	1.71e-104	1.48e-105	0.0327233	229.366	Up
9650	GOBP_NEPHRON_EPITHELIUM_DEVELOPMENT	22.0204	0.0695694	1.71e-104	1.49e-105	-0.0333255	229.364	Up
9649	GOBP_NEGATIVE_REGULATION_OF_VOLTAGE_GATED_POTASSIUM_CHANNEL_ACTIVITY	22.0099	0.175505	2.13e-104	1.86e-105	0.151242	229.142	Up
9648	GOBP_REGULATION_OF_GRANULOCYTE_CHEMOTAXIS	21.9991	0.0810034	2.68e-104	2.34e-105	0.0206365	228.912	Up
9647	GOBP_POSITIVE_REGULATION_OF_T_CELL_TOLERANCE_INDUCTION	21.9711	0.175514	4.85e-104	4.24e-105	0.00361871	228.318	Up
9646	GOBP_POSITIVE_REGULATION_OF_VASCULAR_WOUND_HEALING	21.9534	0.180788	7.02e-104	6.18e-105	0.0924017	227.943	Up
9645	GOBP_FOREBRAIN_GENERATION_OF_NEURONS	21.9395	0.0948273	9.4e-104	8.29e-105	0.0245339	227.65	Up
9644	GOBP_PEPTIDYL_LYSINE_HYDROXYLATION	21.9365	0.13936	1e-103	8.83e-105	-0.0565893	227.587	Up
9643	GOBP_POSITIVE_REGULATION_OF_ADENYLATE_CYCLASE_ACTIVITY	21.9216	0.177478	1.37e-103	1.21e-104	0.0396196	227.27	Up
9642	GOBP_EYE_PHOTORECEPTOR_CELL_DEVELOPMENT	21.9214	0.0960846	1.38e-103	1.22e-104	0.11502	227.267	Up
9641	GOBP_SENSORY_ORGAN_MORPHOGENESIS	21.9038	0.0417346	1.99e-103	1.77e-104	0.00370975	226.895	Up
9640	GOBP_CATECHOLAMINE_UPTAKE	21.8628	0.134846	4.73e-103	4.21e-104	0.102725	226.029	Up
9639	GOMF_GLUTAMATE_GATED_CALCIUM_ION_CHANNEL_ACTIVITY	21.8433	0.0724325	7.13e-103	6.35e-104	0.492815	225.619	Up
9638	GOBP_NEGATIVE_REGULATION_OF_CHEMOKINE_C_C_MOTIF_LIGAND_5_PRODUCTION	21.8377	0.249366	8.01e-103	7.15e-104	-0.0659444	225.501	Up
9637	GOBP_CALCIUM_ION_IMPORT	21.8336	0.0653159	8.73e-103	7.79e-104	0.0116632	225.414	Up
9636	GOBP_INTERLEUKIN_23_PRODUCTION	21.8222	0.204195	1.11e-102	9.93e-104	0.00150069	225.173	Up
9635	GOCC_GABA_ERGIC_SYNAPSE	21.8024	0.0726345	1.68e-102	1.51e-103	0.177327	224.757	Up
9634	GOBP_NEGATIVE_REGULATION_OF_BONE_REMODELING	21.787	0.106895	2.32e-102	2.08e-103	0.0769888	224.433	Up
9633	GOBP_DETECTION_OF_VISIBLE_LIGHT	21.7649	0.0861417	3.68e-102	3.31e-103	0.237454	223.97	Up
9632	GOBP_POSITIVE_REGULATION_OF_RESPONSE_TO_TUMOR_CELL	21.7614	0.137931	3.96e-102	3.57e-103	0.0946877	223.896	Up
9631	GOBP_ENDOTHELIAL_CELL_APOPTOTIC_PROCESS	21.7347	0.091815	6.94e-102	6.26e-103	-0.0151613	223.335	Up
9630	GOBP_REGULATION_OF_LEUKOCYTE_MEDIATED_CYTOTOXICITY	21.7039	0.0748635	1.33e-101	1.2e-102	0.10282	222.689	Up
9629	GOMF_QUATERNARY_AMMONIUM_GROUP_TRANSMEMBRANE_TRANSPORTER_ACTIVITY	21.6767	0.107857	2.34e-101	2.12e-102	0.212695	222.121	Up
9628	GOBP_REGULATION_OF_VASOCONSTRICTION	21.6736	0.0753356	2.49e-101	2.26e-102	0.133667	222.056	Up
9627	GOBP_POSITIVE_REGULATION_OF_SYNAPTIC_TRANSMISSION	21.6729	0.0596422	2.53e-101	2.29e-102	0.0357638	222.041	Up
9626	GOBP_RESPONSE_TO_AMYLOID_BETA	21.6629	0.0963298	3.11e-101	2.83e-102	-0.0842203	221.831	Up
9625	GOBP_NEGATIVE_REGULATION_OF_SYNAPTIC_TRANSMISSION_GLUTAMATERGIC	21.6561	0.146955	3.58e-101	3.26e-102	0.279083	221.688	Up
9624	GOBP_DETECTION_OF_STIMULUS_INVOLVED_IN_SENSORY_PERCEPTION	21.6512	0.0554114	3.96e-101	3.61e-102	0.386784	221.587	Up
9623	GOBP_NEGATIVE_REGULATION_OF_G0_TO_G1_TRANSITION	21.5981	0.160776	1.2e-100	1.1e-101	-0.0638532	220.479	Up
9622	GOBP_PURINE_RIBONUCLEOSIDE_CATABOLIC_PROCESS	21.5878	0.155614	1.49e-100	1.36e-101	0.104178	220.263	Up
9621	GOCC_G_PROTEIN_COUPLED_RECEPTOR_DIMERIC_COMPLEX	21.5817	0.184531	1.69e-100	1.55e-101	0.200216	220.136	Up
9620	GOBP_MESANGIAL_CELL_DIFFERENTIATION	21.5399	0.200246	4.02e-100	3.69e-101	0.0620893	219.267	Up
9619	GOCC_DENDRITIC_SHAFT	21.5374	0.0974602	4.23e-100	3.89e-101	0.00122506	219.216	Up
9618	GOBP_POSITIVE_REGULATION_OF_EPITHELIAL_TUBE_FORMATION	21.5346	0.176403	4.47e-100	4.13e-101	0.174745	219.157	Up
9617	GOBP_BONE_TRABECULA_FORMATION	21.5067	0.148392	7.98e-100	7.38e-101	0.0104405	218.576	Up
9616	GOBP_COLLAGEN_ACTIVATED_SIGNALING_PATHWAY	21.4948	0.136286	1.02e-99	9.47e-101	-0.000889176	218.329	Up
9615	GOBP_PROTEIN_SIDE_CHAIN_DEGLUTAMYLATION	21.4815	0.131345	1.34e-99	1.25e-100	0.22296	218.053	Up
9614	GOBP_REGULATION_OF_CD8_POSITIVE_ALPHA_BETA_T_CELL_ACTIVATION	21.4174	0.136742	5.06e-99	4.73e-100	-0.0419736	216.725	Up
9613	GOBP_CGMP_BIOSYNTHETIC_PROCESS	21.4037	0.109131	6.71e-99	6.27e-100	0.386557	216.442	Up
9612	GOMF_LIPID_PHOSPHATASE_ACTIVITY	21.3676	0.13048	1.42e-98	1.33e-99	0.0282622	215.696	Up
9611	GOMF_4_GALACTOSYL_N_ACETYLGLUCOSAMINIDE_3_ALPHA_L_FUCOSYLTRANSFERASE_ACTIVITY	21.3501	0.147328	2.03e-98	1.9e-99	0.454191	215.335	Up
9610	GOBP_POSITIVE_REGULATION_OF_SARCOMERE_ORGANIZATION	21.3347	0.207084	2.78e-98	2.62e-99	0.133927	215.017	Up
9609	GOBP_CYCLIC_NUCLEOTIDE_BIOSYNTHETIC_PROCESS	21.3332	0.0965736	2.86e-98	2.7e-99	0.234071	214.987	Up
9608	GOBP_ANIMAL_ORGAN_MORPHOGENESIS	21.3214	0.0392666	3.64e-98	3.44e-99	-0.0516377	214.744	Up
9607	GOMF_GPI_LINKED_EPHRIN_RECEPTOR_ACTIVITY	21.3008	0.159861	5.56e-98	5.26e-99	0.276552	214.32	Up
9605	GOBP_CHITIN_METABOLIC_PROCESS	21.2928	0.200415	6.55e-98	6.22e-99	0.189997	214.154	Up
9606	GOMF_CHITINASE_ACTIVITY	21.2928	0.200415	6.55e-98	6.22e-99	0.189997	214.154	Up
9604	GOBP_IMMUNE_RESPONSE_TO_TUMOR_CELL	21.2882	0.120443	7.19e-98	6.83e-99	-0.008034	214.06	Up
9603	GOBP_ADENYLATE_CYCLASE_ACTIVATING_G_PROTEIN_COUPLED_RECEPTOR_SIGNALING_PATHWAY	21.2722	0.0499921	1e-97	9.51e-99	0.156516	213.73	Up
9602	GOBP_SENSORY_PERCEPTION_OF_LIGHT_STIMULUS	21.2653	0.0512833	1.15e-97	1.09e-98	0.151833	213.59	Up
9601	GOBP_POSITIVE_REGULATION_OF_ANIMAL_ORGAN_MORPHOGENESIS	21.2426	0.0997109	1.83e-97	1.75e-98	0.056721	213.123	Up
9600	GOCC_MAIN_AXON	21.2252	0.0843762	2.61e-97	2.5e-98	0.081487	212.766	Up
9599	GOBP_MAST_CELL_ACTIVATION_INVOLVED_IN_IMMUNE_RESPONSE	21.2227	0.0774715	2.75e-97	2.63e-98	0.0194142	212.715	Up
9598	GOBP_G_PROTEIN_COUPLED_RECEPTOR_SIGNALING_PATHWAY	21.2214	0.0336051	2.82e-97	2.71e-98	0.157433	212.687	Up
9597	GOBP_CELL_ADHESION_INVOLVED_IN_HEART_MORPHOGENESIS	21.2134	0.190091	3.32e-97	3.18e-98	-0.153388	212.524	Up
9596	GOBP_NEGATIVE_REGULATION_OF_MACROPHAGE_DIFFERENTIATION	21.1937	0.194919	4.97e-97	4.77e-98	0.0201056	212.121	Up
9595	GOBP_NEUROENDOCRINE_CELL_DIFFERENTIATION	21.1775	0.192124	6.91e-97	6.66e-98	-0.107356	211.789	Up
9594	GOBP_CILIUM_MOVEMENT	21.1674	0.049449	8.5e-97	8.19e-98	0.18536	211.582	Up
9593	GOBP_PROTEIN_O_LINKED_GLYCOSYLATION	21.1393	0.0653285	1.51e-96	1.46e-97	-0.0697377	211.007	Up
9592	GOBP_IMMUNE_EFFECTOR_PROCESS	21.1088	0.0424445	2.8e-96	2.72e-97	-0.0331385	210.384	Up
9591	GOBP_RETINA_LAYER_FORMATION	21.0886	0.118471	4.23e-96	4.11e-97	0.0196046	209.973	Up
9590	GOBP_INTERLEUKIN_18_MEDIATED_SIGNALING_PATHWAY	21.0874	0.217955	4.34e-96	4.22e-97	-0.045348	209.947	Up
9589	GOBP_TOOTH_MINERALIZATION	21.0837	0.119404	4.67e-96	4.55e-97	0.00728242	209.872	Up
9588	GOCC_CILIARY_PLASM	21.0589	0.0638561	7.74e-96	7.55e-97	0.0944753	209.366	Up
9587	GOMF_ACYLGLYCEROL_LIPASE_ACTIVITY	21.0283	0.139085	1.44e-95	1.41e-96	0.0205867	208.744	Up
9586	GOBP_REGULATION_OF_NATURAL_KILLER_CELL_DIFFERENTIATION	21.0183	0.167499	1.76e-95	1.73e-96	-0.0260688	208.541	Up
9585	GOMF_RETINAL_DEHYDROGENASE_ACTIVITY	20.9667	0.165604	5.01e-95	4.94e-96	-0.0275887	207.492	Up
9584	GOBP_SULFUR_COMPOUND_TRANSPORT	20.964	0.0722813	5.29e-95	5.22e-96	0.0711102	207.438	Up
9583	GOBP_INTERLEUKIN_12_PRODUCTION	20.9464	0.0836248	7.54e-95	7.46e-96	0.0247063	207.082	Up
9582	GOBP_CAMP_METABOLIC_PROCESS	20.9108	0.0963979	1.55e-94	1.54e-95	0.182854	206.36	Up
9581	GOBP_TOLERANCE_INDUCTION	20.8984	0.130637	1.99e-94	1.98e-95	0.0449383	206.11	Up
9580	GOBP_LYMPHOCYTE_CHEMOTAXIS	20.8908	0.0941147	2.32e-94	2.31e-95	0.0699058	205.955	Up
9579	GOBP_HYALURONAN_METABOLIC_PROCESS	20.8583	0.109935	4.46e-94	4.45e-95	-0.0445048	205.3	Up
9578	GOBP_DETERMINATION_OF_PANCREATIC_LEFT_RIGHT_ASYMMETRY	20.8579	0.158919	4.49e-94	4.49e-95	0.155541	205.292	Up
9577	GOBP_CELL_ACTIVATION_INVOLVED_IN_IMMUNE_RESPONSE	20.85	0.046329	5.27e-94	5.26e-95	-0.0541145	205.133	Up
9576	GOMF_ALPHA_N_ACETYLGALACTOSAMINIDE_ALPHA_2_6_SIALYLTRANSFERASE_ACTIVITY	20.8499	0.0986217	5.27e-94	5.28e-95	0.334249	205.13	Up
9575	GOMF_GLYCOGEN_BINDING	20.8477	0.130581	5.51e-94	5.52e-95	0.0714516	205.086	Up
9574	GOBP_POSITIVE_REGULATION_OF_T_CELL_PROLIFERATION	20.8465	0.0829604	5.64e-94	5.65e-95	0.0249795	205.062	Up
9573	GOCC_CYTOSKELETON_OF_PRESYNAPTIC_ACTIVE_ZONE	20.8234	0.215149	8.98e-94	9.02e-95	0.173689	204.595	Up
9572	GOBP_EMBRYONIC_DIGESTIVE_TRACT_MORPHOGENESIS	20.8136	0.150185	1.09e-93	1.1e-94	0.0437139	204.399	Up
9571	GOBP_GLOMERULAR_EPITHELIAL_CELL_DIFFERENTIATION	20.7379	0.127942	5.02e-93	5.06e-94	-0.0362506	202.876	Up
9570	GOBP_LIGAND_GATED_ION_CHANNEL_SIGNALING_PATHWAY	20.7368	0.104242	5.13e-93	5.17e-94	0.212126	202.853	Up
9569	GOBP_TYROSINE_PHOSPHORYLATION_OF_STAT_PROTEIN	20.695	0.0776044	1.19e-92	1.2e-93	-0.0595825	202.016	Up
9568	GOBP_CALCIUM_ION_REGULATED_EXOCYTOSIS_OF_NEUROTRANSMITTER	20.684	0.120824	1.48e-92	1.49e-93	0.0371017	201.796	Up
9567	GOBP_RIBONUCLEOTIDE_CATABOLIC_PROCESS	20.6736	0.0845914	1.82e-92	1.84e-93	-0.0143717	201.587	Up
9566	GOBP_PROLINE_TRANSMEMBRANE_TRANSPORT	20.6422	0.114541	3.41e-92	3.46e-93	0.143306	200.958	Up
9565	GOMF_MODIFIED_AMINO_ACID_BINDING	20.6331	0.0616042	4.08e-92	4.15e-93	-0.0148357	200.777	Up
9564	GOBP_FC_EPSILON_RECEPTOR_SIGNALING_PATHWAY	20.6306	0.110501	4.28e-92	4.36e-93	-0.108811	200.728	Up
9563	GOBP_MEMBRANOUS_SEPTUM_MORPHOGENESIS	20.603	0.149832	7.44e-92	7.58e-93	-0.0254023	200.175	Up
9562	GOBP_REGULATION_OF_HOMOPHILIC_CELL_ADHESION	20.5694	0.183754	1.45e-91	1.48e-92	0.0684484	199.506	Up
9561	GOBP_NEGATIVE_REGULATION_OF_CELL_KILLING	20.4781	0.142314	8.9e-91	9.15e-92	-0.00898202	197.691	Up
9560	GOBP_LEUKOTRIENE_TRANSPORT	20.4433	0.153511	1.77e-90	1.83e-91	0.0707976	197.001	Up
9559	GOBP_IMMATURE_T_CELL_PROLIFERATION	20.4412	0.174862	1.85e-90	1.9e-91	-0.123589	196.961	Up
9558	GOBP_PRESYNAPSE_ORGANIZATION	20.432	0.0797561	2.21e-90	2.29e-91	0.0743417	196.778	Up
9557	GOCC_PHOSPHATIDYLINOSITOL_3_KINASE_COMPLEX_CLASS_I	20.4318	0.182245	2.22e-90	2.29e-91	-0.0234002	196.774	Up
9556	GOBP_POSITIVE_REGULATION_OF_CD4_POSITIVE_ALPHA_BETA_T_CELL_ACTIVATION	20.4138	0.0995923	3.16e-90	3.28e-91	0.0304168	196.418	Up
9555	GOBP_COBALAMIN_TRANSPORT	20.3957	0.134801	4.51e-90	4.69e-91	-0.0252763	196.06	Up
9554	GOBP_T_CELL_ACTIVATION_INVOLVED_IN_IMMUNE_RESPONSE	20.3866	0.0702888	5.39e-90	5.63e-91	-0.0214611	195.879	Up
9553	GOBP_POSITIVE_REGULATION_OF_LYMPHOCYTE_ANERGY	20.3607	0.210543	8.97e-90	9.39e-91	0.0147912	195.368	Up
9552	GOBP_POSITIVE_REGULATION_OF_NATURAL_KILLER_CELL_MEDIATED_IMMUNITY	20.3471	0.111795	1.17e-89	1.23e-90	0.112521	195.101	Up
9551	GOBP_CAMP_MEDIATED_SIGNALING	20.3433	0.0884845	1.26e-89	1.33e-90	0.129929	195.024	Up
9550	GOBP_NEGATIVE_REGULATION_OF_INTRINSIC_APOPTOTIC_SIGNALING_PATHWAY_IN_RESPONSE_TO_OSMOTIC_STRESS	20.3327	0.258387	1.55e-89	1.63e-90	-0.030787	194.816	Up
9549	GOBP_INTRACILIARY_TRANSPORT	20.3002	0.110496	2.94e-89	3.1e-90	-0.0690132	194.176	Up
9548	GOBP_TRANSEPITHELIAL_CHLORIDE_TRANSPORT	20.2963	0.144218	3.17e-89	3.35e-90	-0.0508236	194.1	Up
9547	GOCC_COMPLEX_OF_COLLAGEN_TRIMERS	20.2907	0.125415	3.53e-89	3.74e-90	-0.00351282	193.99	Up
9546	GOMF_NUCLEOSIDE_DIPHOSPHATASE_ACTIVITY	20.2747	0.12265	4.84e-89	5.13e-90	-0.0356093	193.675	Up
9545	GOBP_ENDOCANNABINOID_SIGNALING_PATHWAY	20.2665	0.182403	5.68e-89	6.04e-90	-0.016716	193.513	Up
9544	GOMF_ALPHA_1_3_FUCOSYLTRANSFERASE_ACTIVITY	20.264	0.12842	5.95e-89	6.33e-90	0.194833	193.465	Up
9543	GOMF_EPHRIN_RECEPTOR_ACTIVITY	20.2548	0.130735	7.13e-89	7.6e-90	0.00159607	193.283	Up
9542	GOMF_GUANOSINE_DIPHOSPHATASE_ACTIVITY	20.2327	0.12818	1.1e-88	1.17e-89	0.000745629	192.851	Up
9541	GOBP_NEGATIVE_REGULATION_OF_INTERFERON_GAMMA_PRODUCTION	20.1968	0.100171	2.21e-88	2.37e-89	0.0384415	192.147	Up
9540	GOBP_CARBOXYLIC_ACID_TRANSPORT	20.1785	0.0398477	3.17e-88	3.4e-89	0.0220441	191.787	Up
9539	GOBP_NEGATIVE_REGULATION_OF_TISSUE_REMODELING	20.1678	0.0961996	3.91e-88	4.2e-89	0.0412939	191.578	Up
9538	GOMF_D_THREO_ALDOSE_1_DEHYDROGENASE_ACTIVITY	20.1587	0.143617	4.65e-88	5.01e-89	-0.0411866	191.402	Up
9537	GOBP_IMPORT_INTO_CELL	20.1231	0.0455537	9.34e-88	1.01e-88	0.0466741	190.705	Up
9536	GOBP_DORSAL_SPINAL_CORD_DEVELOPMENT	20.1142	0.125767	1.11e-87	1.2e-88	0.254265	190.533	Up
9535	GOBP_POSITIVE_REGULATION_OF_ACTIN_FILAMENT_DEPOLYMERIZATION	20.1135	0.120464	1.12e-87	1.22e-88	0.0401714	190.518	Up
9534	GOBP_REGULATION_OF_B_CELL_PROLIFERATION	20.1108	0.0673293	1.18e-87	1.28e-88	0.0201812	190.466	Up
9533	GOBP_METAL_ION_TRANSPORT	20.0924	0.0265916	1.69e-87	1.84e-88	0.0250836	190.106	Up
9532	GOBP_POSITIVE_REGULATION_OF_NEUROTRANSMITTER_SECRETION	20.0755	0.0941726	2.35e-87	2.55e-88	0.165017	189.778	Up
9531	GOBP_REGULATION_OF_SYNAPSE_STRUCTURE_OR_ACTIVITY	20.0687	0.0489284	2.68e-87	2.92e-88	0.00726731	189.645	Up
9530	GOBP_CALCIUM_ION_TRANSMEMBRANE_TRANSPORT_VIA_HIGH_VOLTAGE_GATED_CALCIUM_CHANNEL	20.0489	0.128832	3.94e-87	4.29e-88	-0.020763	189.26	Up
9529	GOBP_NEGATIVE_REGULATION_OF_OSTEOCLAST_DEVELOPMENT	20.0358	0.228868	5.07e-87	5.54e-88	0.104129	189.005	Up
9528	GOBP_REGULATION_OF_VASCULAR_ENDOTHELIAL_GROWTH_FACTOR_RECEPTOR_SIGNALING_PATHWAY	20.0078	0.0995662	8.73e-87	9.56e-88	-0.0693854	188.462	Up
9527	GOMF_MHC_CLASS_II_PROTEIN_BINDING	20.0055	0.169656	9.11e-87	9.98e-88	0.183394	188.418	Up
9526	GOBP_HINDGUT_DEVELOPMENT	19.9999	0.190885	1.02e-86	1.11e-87	0.033252	188.308	Up
9525	GOBP_POSITIVE_REGULATION_OF_PHOSPHOLIPASE_ACTIVITY	19.981	0.0720947	1.46e-86	1.61e-87	0.0631688	187.943	Up
9524	GOBP_REGULATION_OF_MACROPHAGE_DERIVED_FOAM_CELL_DIFFERENTIATION	19.9616	0.106795	2.13e-86	2.34e-87	-0.00285449	187.567	Up
9523	GOBP_ODONTOGENESIS	19.9567	0.0638273	2.34e-86	2.58e-87	-0.0359912	187.471	Up
9522	GOBP_REGULATION_OF_NON_CANONICAL_WNT_SIGNALING_PATHWAY	19.9534	0.100964	2.49e-86	2.75e-87	-0.0179746	187.407	Up
9521	GOBP_POSITIVE_REGULATION_OF_INTERLEUKIN_23_PRODUCTION	19.9488	0.204405	2.72e-86	3.01e-87	-0.00627891	187.318	Up
9520	GOBP_NEGATIVE_REGULATION_OF_DENDRITIC_CELL_DIFFERENTIATION	19.9449	0.120309	2.93e-86	3.25e-87	0.323498	187.242	Up
9519	GOBP_REGULATION_OF_IMMUNE_EFFECTOR_PROCESS	19.942	0.0460751	3.1e-86	3.43e-87	-0.0314139	187.186	Up
9518	GOBP_POSITIVE_REGULATION_OF_HUMORAL_IMMUNE_RESPONSE	19.9337	0.134323	3.63e-86	4.03e-87	0.0962773	187.026	Up
9517	GOBP_EMBRYONIC_SKELETAL_SYSTEM_MORPHOGENESIS	19.9172	0.0728998	4.99e-86	5.55e-87	0.080263	186.707	Up
9516	GOBP_PHOTORECEPTOR_CELL_MAINTENANCE	19.8315	0.0832272	2.59e-85	2.91e-86	0.0546657	185.054	Up
9515	GOBP_POSITIVE_REGULATION_OF_NUCLEAR_DIVISION	19.7927	0.0785604	5.46e-85	6.15e-86	-0.0970522	184.308	Up
9514	GOBP_POSITIVE_REGULATION_OF_NATURAL_KILLER_CELL_MEDIATED_CYTOTOXICITY	19.759	0.107221	1.04e-84	1.18e-85	0.102442	183.661	Up
9513	GOBP_REGULATION_OF_LEUKOCYTE_MEDIATED_IMMUNITY	19.7456	0.0455681	1.35e-84	1.53e-85	-0.0220117	183.403	Up
9512	GOBP_OUTFLOW_TRACT_SEPTUM_MORPHOGENESIS	19.7383	0.103839	1.55e-84	1.76e-85	-0.0600542	183.263	Up
9511	GOBP_EMBRYONIC_CRANIAL_SKELETON_MORPHOGENESIS	19.7355	0.0817158	1.63e-84	1.85e-85	-0.0377982	183.21	Up
9510	GOBP_NUCLEOSIDE_DIPHOSPHATE_CATABOLIC_PROCESS	19.734	0.126326	1.68e-84	1.91e-85	-0.0420269	183.18	Up
9509	GOBP_NEGATIVE_REGULATION_OF_HYDROGEN_PEROXIDE_METABOLIC_PROCESS	19.7153	0.131367	2.4e-84	2.73e-85	0.107651	182.823	Up
9508	GOBP_REGULATION_OF_T_HELPER_17_TYPE_IMMUNE_RESPONSE	19.6947	0.137239	3.54e-84	4.05e-85	0.0228098	182.429	Up
9507	GOBP_POSITIVE_REGULATION_OF_CHEMOKINE_C_X_C_MOTIF_LIGAND_1_PRODUCTION	19.6851	0.182505	4.26e-84	4.87e-85	-0.063171	182.245	Up
9505	GOBP_HISTONE_THREONINE_PHOSPHORYLATION	19.6675	0.113154	5.96e-84	6.83e-85	0.100858	181.908	Up
9506	GOMF_HISTONE_THREONINE_KINASE_ACTIVITY	19.6675	0.113154	5.96e-84	6.83e-85	0.100858	181.908	Up
9504	GOBP_NEGATIVE_REGULATION_OF_BMP_SIGNALING_PATHWAY	19.6609	0.0761685	6.75e-84	7.74e-85	-0.0556109	181.783	Up
9503	GOBP_NEGATIVE_REGULATION_OF_CAMP_MEDIATED_SIGNALING	19.6607	0.105631	6.77e-84	7.77e-85	0.234879	181.78	Up
9502	GOBP_POSITIVE_REGULATION_OF_CELL_DIVISION	19.6459	0.0731762	8.98e-84	1.03e-84	-0.0758039	181.497	Up
9501	GOBP_CELL_MIGRATION_INVOLVED_IN_GASTRULATION	19.644	0.132784	9.32e-84	1.07e-84	0.100592	181.46	Up
9500	GOBP_SOFT_PALATE_DEVELOPMENT	19.6366	0.121594	1.07e-83	1.23e-84	0.221539	181.319	Up
9499	GOBP_URETER_MORPHOGENESIS	19.6332	0.183505	1.14e-83	1.32e-84	-0.103263	181.254	Up
9498	GOBP_RESPONSE_TO_COCAINE	19.6201	0.0787782	1.47e-83	1.69e-84	0.0643658	181.005	Up
9497	GOBP_PYRIDINE_NUCLEOTIDE_BIOSYNTHETIC_PROCESS	19.6066	0.103614	1.89e-83	2.19e-84	-0.0107655	180.748	Up
9496	GOBP_DOPAMINE_METABOLIC_PROCESS	19.5826	0.0946557	3e-83	3.46e-84	0.0432189	180.29	Up
9495	GOBP_DETECTION_OF_LIGHT_STIMULUS_INVOLVED_IN_SENSORY_PERCEPTION	19.5644	0.0778889	4.23e-83	4.89e-84	0.351794	179.946	Up
9494	GOBP_NEURON_RECOGNITION	19.5519	0.0773954	5.36e-83	6.21e-84	0.0299048	179.707	Up
9493	GOBP_NEGATIVE_REGULATION_OF_T_CELL_CYTOKINE_PRODUCTION	19.5454	0.183692	6.06e-83	7.03e-84	0.250035	179.584	Up
9492	GOBP_POSITIVE_REGULATION_OF_HETEROTYPIC_CELL_CELL_ADHESION	19.5424	0.149125	6.41e-83	7.44e-84	0.0507776	179.527	Up
9491	GOBP_NEGATIVE_REGULATION_OF_LYMPHOCYTE_MEDIATED_IMMUNITY	19.5324	0.0898257	7.74e-83	9e-84	-0.0421596	179.337	Up
9490	GOBP_GLOMERULAR_MESANGIAL_CELL_DEVELOPMENT	19.495	0.20714	1.57e-82	1.83e-83	0.0149509	178.629	Up
9489	GOCC_VOLTAGE_GATED_CALCIUM_CHANNEL_COMPLEX	19.4926	0.0716136	1.64e-82	1.92e-83	0.300144	178.583	Up
9488	GOBP_MESENCHYMAL_STEM_CELL_PROLIFERATION	19.4572	0.242165	3.21e-82	3.75e-83	-0.0395382	177.913	Up
9487	GOBP_POSITIVE_REGULATION_OF_GAP_JUNCTION_ASSEMBLY	19.4516	0.207483	3.56e-82	4.18e-83	0.0687985	177.806	Up
9486	GOMF_CAMP_BINDING	19.4419	0.0900853	4.27e-82	5.01e-83	0.12327	177.624	Up
9485	GOBP_ORGAN_INDUCTION	19.4402	0.102242	4.41e-82	5.18e-83	0.0594242	177.591	Up
9484	GOBP_POSITIVE_REGULATION_OF_SMOOTH_MUSCLE_CELL_MIGRATION	19.4082	0.0856199	8.07e-82	9.49e-83	-0.0472097	176.988	Up
9483	GOBP_MINERALOCORTICOID_METABOLIC_PROCESS	19.3978	0.136799	9.81e-82	1.16e-82	-0.0214282	176.791	Up
9482	GOBP_PROTEIN_LIPID_COMPLEX_SUBUNIT_ORGANIZATION	19.3787	0.0878531	1.41e-81	1.66e-82	-0.0152294	176.431	Up
9481	GOBP_FOLIC_ACID_CONTAINING_COMPOUND_CATABOLIC_PROCESS	19.3742	0.153409	1.53e-81	1.8e-82	0.0501742	176.347	Up
9480	GOBP_CHEMOKINE_PRODUCTION	19.3722	0.0730294	1.59e-81	1.87e-82	-0.0503346	176.309	Up
9479	GOBP_CELLULAR_RESPONSE_TO_ALKALOID	19.3695	0.0834501	1.67e-81	1.97e-82	0.0744991	176.258	Up
9478	GOBP_REGULATION_OF_NEUTROPHIL_MIGRATION	19.3543	0.0717473	2.21e-81	2.63e-82	-0.00201655	175.973	Up
9477	GOMF_ATPASE_COUPLED_INORGANIC_ANION_TRANSMEMBRANE_TRANSPORTER_ACTIVITY	19.3466	0.0850165	2.56e-81	3.04e-82	0.252762	175.828	Up
9476	GOMF_CALCIUM_ACTIVATED_CATION_CHANNEL_ACTIVITY	19.3402	0.0895535	2.89e-81	3.43e-82	0.169554	175.706	Up
9475	GOBP_CAMERA_TYPE_EYE_MORPHOGENESIS	19.2961	0.0536935	6.58e-81	7.86e-82	-0.0115572	174.88	Up
9474	GOBP_OPSONIZATION	19.2853	0.161003	8.04e-81	9.63e-82	0.242853	174.677	Up
9473	GOBP_RETINAL_METABOLIC_PROCESS	19.2499	0.120998	1.56e-80	1.87e-81	-0.110953	174.014	Up
9472	GOBP_POSITIVE_REGULATION_OF_INHIBITORY_POSTSYNAPTIC_POTENTIAL	19.245	0.153215	1.71e-80	2.05e-81	0.0814051	173.922	Up
9471	GOBP_NEUTROPHIL_MEDIATED_KILLING_OF_GRAM_NEGATIVE_BACTERIUM	19.2288	0.199168	2.32e-80	2.79e-81	-0.0635574	173.618	Up
9470	GOBP_FC_RECEPTOR_MEDIATED_INHIBITORY_SIGNALING_PATHWAY	19.2138	0.130347	3.06e-80	3.69e-81	0.412929	173.338	Up
9469	GOBP_CD4_POSITIVE_ALPHA_BETA_T_CELL_PROLIFERATION	19.2084	0.140642	3.39e-80	4.08e-81	-0.0609203	173.236	Up
9468	GOBP_REGULATION_OF_LEUKOCYTE_PROLIFERATION	19.2074	0.0454787	3.44e-80	4.16e-81	-0.0184508	173.219	Up
9467	GOBP_REGULATION_OF_MICROTUBULE_BASED_MOVEMENT	19.1991	0.0784136	4.01e-80	4.86e-81	0.10461	173.064	Up
9466	GOBP_MESENCHYME_MORPHOGENESIS	19.1892	0.075531	4.82e-80	5.85e-81	-0.0180953	172.879	Up
9465	GOMF_EXTRACELLULAR_MATRIX_STRUCTURAL_CONSTITUENT_CONFERRING_COMPRESSION_RESISTANCE	19.1617	0.137788	8.05e-80	9.77e-81	0.0429244	172.367	Up
9464	GOBP_PERICYTE_CELL_DIFFERENTIATION	19.1468	0.152704	1.06e-79	1.29e-80	0.00524151	172.088	Up
9463	GOMF_HYDROLASE_ACTIVITY_HYDROLYZING_N_GLYCOSYL_COMPOUNDS	19.1438	0.0797749	1.12e-79	1.37e-80	-0.00348607	172.032	Up
9462	GOMF_GLUTAMATE_RECEPTOR_BINDING	19.1432	0.0881695	1.13e-79	1.38e-80	0.0139391	172.022	Up
9461	GOBP_POSITIVE_REGULATION_OF_EPITHELIAL_CELL_PROLIFERATION_INVOLVED_IN_WOUND_HEALING	19.1257	0.197588	1.57e-79	1.92e-80	-0.00561222	171.695	Up
9460	GOBP_AMINO_SUGAR_METABOLIC_PROCESS	19.104	0.0782586	2.34e-79	2.87e-80	-0.0152109	171.293	Up
9459	GOBP_PURINE_CONTAINING_COMPOUND_CATABOLIC_PROCESS	19.0935	0.0761711	2.85e-79	3.49e-80	-0.0265128	171.098	Up
9458	GOBP_INTERLEUKIN_13_PRODUCTION	19.0866	0.120325	3.24e-79	3.97e-80	-0.0521152	170.969	Up
9457	GOBP_MULTICELLULAR_ORGANISMAL_SIGNALING	19.0693	0.0508881	4.46e-79	5.48e-80	0.118711	170.648	Up
9456	GOBP_MONOCYTE_CHEMOTACTIC_PROTEIN_1_PRODUCTION	19.0684	0.11424	4.53e-79	5.57e-80	-0.0404607	170.631	Up
9455	GOMF_GLUTAMATE_SODIUM_SYMPORTER_ACTIVITY	19.0645	0.180268	4.86e-79	5.99e-80	0.14293	170.559	Up
9454	GOMF_CGMP_BINDING	19.0288	0.109609	9.42e-79	1.16e-79	0.327405	169.898	Up
9453	GOBP_MAMMARY_GLAND_FORMATION	19.0126	0.182443	1.27e-78	1.57e-79	-0.0733476	169.598	Up
9452	GOBP_NEURON_PROJECTION_GUIDANCE	18.9771	0.0517937	2.45e-78	3.03e-79	-0.0466619	168.942	Up
9451	GOBP_NEGATIVE_REGULATION_OF_LYMPHOCYTE_ACTIVATION	18.9634	0.0490161	3.15e-78	3.91e-79	-0.0426188	168.689	Up
9450	GOBP_NEGATIVE_REGULATION_OF_CELL_MATURATION	18.962	0.206925	3.23e-78	4.01e-79	0.205098	168.663	Up
9449	GOBP_DETECTION_OF_MECHANICAL_STIMULUS_INVOLVED_IN_SENSORY_PERCEPTION_OF_SOUND	18.9305	0.121211	5.79e-78	7.19e-79	0.249603	168.081	Up
9448	GOBP_RESPONSE_TO_FLUID_SHEAR_STRESS	18.9026	0.0927488	9.67e-78	1.2e-78	-0.102871	167.568	Up
9447	GOBP_ACETATE_ESTER_TRANSPORT	18.8922	0.065206	1.17e-77	1.46e-78	0.497705	167.376	Up
9446	GOBP_EXTRACELLULAR_TRANSPORT	18.8744	0.0810319	1.62e-77	2.02e-78	0.116853	167.049	Up
9445	GOMF_CHEMOATTRACTANT_ACTIVITY	18.8613	0.113344	2.06e-77	2.57e-78	-0.0385151	166.81	Up
9444	GOBP_EXTRACELLULAR_MATRIX_CELL_SIGNALING	18.8359	0.163653	3.28e-77	4.11e-78	0.100413	166.344	Up
9443	GOBP_REGULATION_OF_POTASSIUM_ION_TRANSMEMBRANE_TRANSPORTER_ACTIVITY	18.8279	0.0772651	3.8e-77	4.76e-78	-0.0115802	166.198	Up
9442	GOBP_NEGATIVE_REGULATION_OF_VASCULAR_WOUND_HEALING	18.7768	0.178087	9.69e-77	1.22e-77	0.0864504	165.261	Up
9441	GOCC_AXONEMAL_DYNEIN_COMPLEX	18.7545	0.0620249	1.46e-76	1.83e-77	0.434984	164.855	Up
9440	GOBP_PYRIDINE_NUCLEOTIDE_METABOLIC_PROCESS	18.7545	0.103034	1.46e-76	1.83e-77	0.00421173	164.853	Up
9439	GOBP_ADULT_BEHAVIOR	18.7501	0.0464768	1.58e-76	1.98e-77	0.0100724	164.774	Up
9438	GOBP_REGULATION_OF_ESTABLISHMENT_OF_PLANAR_POLARITY	18.7495	0.0795573	1.59e-76	2.01e-77	-0.0973848	164.762	Up
9437	GOMF_BILE_ACID_TRANSMEMBRANE_TRANSPORTER_ACTIVITY	18.6741	0.0907669	6.27e-76	7.96e-77	0.168288	163.389	Up
9436	GOBP_CELL_DIFFERENTIATION_INVOLVED_IN_KIDNEY_DEVELOPMENT	18.6722	0.0851554	6.49e-76	8.24e-77	-0.0740209	163.354	Up
9435	GOBP_THYROID_HORMONE_TRANSPORT	18.6696	0.1787	6.79e-76	8.63e-77	0.0127998	163.307	Up
9434	GOBP_POSITIVE_REGULATION_OF_BIOMINERALIZATION	18.6524	0.0768482	9.26e-76	1.18e-76	-0.00389218	162.995	Up
9433	GOBP_ODONTOGENESIS_OF_DENTIN_CONTAINING_TOOTH	18.6139	0.0662356	1.86e-75	2.38e-76	-0.0249646	162.295	Up
9432	GOBP_TRYPTOPHAN_CATABOLIC_PROCESS_TO_KYNURENINE	18.6095	0.180332	2.02e-75	2.58e-76	0.255951	162.215	Up
9431	GOCC_INTRINSIC_COMPONENT_OF_SYNAPTIC_MEMBRANE	18.6082	0.0482917	2.06e-75	2.64e-76	0.229779	162.193	Up
9430	GOBP_REGULATION_OF_LIPASE_ACTIVITY	18.6068	0.0637175	2.11e-75	2.71e-76	-0.0237769	162.166	Up
9429	GOBP_DICARBOXYLIC_ACID_TRANSPORT	18.5688	0.0536326	4.2e-75	5.4e-76	0.0466633	161.479	Up
9428	GOBP_POSITIVE_REGULATION_OF_MITOTIC_NUCLEAR_DIVISION	18.561	0.0776522	4.83e-75	6.23e-76	-0.127747	161.338	Up
9427	GOBP_POSITIVE_REGULATION_OF_SMOOTH_MUSCLE_CONTRACTION	18.553	0.0906054	5.58e-75	7.19e-76	0.072987	161.194	Up
9426	GOMF_BETA_GALACTOSIDASE_ACTIVITY	18.5118	0.159222	1.17e-74	1.52e-75	-9.92e-05	160.449	Up
9425	GOBP_DIPEPTIDE_TRANSMEMBRANE_TRANSPORT	18.4858	0.146438	1.87e-74	2.43e-75	0.0578521	159.981	Up
9424	GOBP_REGULATION_OF_BONE_REMODELING	18.4716	0.0659152	2.41e-74	3.14e-75	-0.0142547	159.725	Up
9423	GOMF_OXIDOREDUCTASE_ACTIVITY_ACTING_ON_METAL_IONS_OXYGEN_AS_ACCEPTOR	18.4573	0.217753	3.11e-74	4.06e-75	-0.0167994	159.468	Up
9422	GOMF_CHONDROITIN_SULFATE_BINDING	18.456	0.137543	3.19e-74	4.16e-75	0.0283782	159.445	Up
9421	GOBP_REGULATION_OF_EPITHELIAL_TO_MESENCHYMAL_TRANSITION_INVOLVED_IN_ENDOCARDIAL_CUSHION_FORMATION	18.4469	0.138559	3.75e-74	4.9e-75	-0.0648735	159.281	Up
9420	GOBP_KIDNEY_MORPHOGENESIS	18.4379	0.0610748	4.4e-74	5.76e-75	-0.0441159	159.12	Up
9419	GOBP_POSITIVE_REGULATION_OF_REGULATORY_T_CELL_DIFFERENTIATION	18.4355	0.104832	4.6e-74	6.02e-75	-0.0423966	159.075	Up
9418	GOBP_RESPONSE_TO_PROSTAGLANDIN_E	18.4037	0.0905179	8.11e-74	1.07e-74	0.0392859	158.506	Up
9417	GOBP_POSITIVE_REGULATION_OF_MACROPHAGE_DERIVED_FOAM_CELL_DIFFERENTIATION	18.397	0.116003	9.14e-74	1.21e-74	0.14895	158.384	Up
9416	GOBP_NEGATIVE_REGULATION_OF_T_HELPER_CELL_DIFFERENTIATION	18.3939	0.127644	9.66e-74	1.27e-74	-0.101194	158.329	Up
9415	GOMF_CHEMOKINE_RECEPTOR_BINDING	18.3411	0.0706665	2.49e-73	3.29e-74	0.103398	157.384	Up
9414	GOMF_DEOXYCYTIDINE_DEAMINASE_ACTIVITY	18.3314	0.108855	2.96e-73	3.91e-74	0.157077	157.21	Up
9413	GOBP_GEPHYRIN_CLUSTERING_INVOLVED_IN_POSTSYNAPTIC_DENSITY_ASSEMBLY	18.33	0.192148	3.03e-73	4.01e-74	0.0992524	157.186	Up
9412	GOMF_SOLUTE_ANION_ANTIPORTER_ACTIVITY	18.3247	0.0803965	3.33e-73	4.41e-74	0.153271	157.091	Up
9411	GOCC_ELASTIC_FIBER	18.316	0.130129	3.89e-73	5.16e-74	0.171246	156.935	Up
9410	GOBP_REGULATION_OF_SYNCYTIUM_FORMATION_BY_PLASMA_MEMBRANE_FUSION	18.3124	0.10833	4.14e-73	5.49e-74	0.00593897	156.872	Up
9409	GOBP_KIDNEY_EPITHELIUM_DEVELOPMENT	18.2885	0.0557102	6.34e-73	8.44e-74	-0.0509407	156.444	Up
9408	GOMF_PROTEIN_GLUTAMIC_ACID_LIGASE_ACTIVITY	18.2858	0.125659	6.65e-73	8.85e-74	0.0568501	156.397	Up
9407	GOBP_REGULATION_OF_VASCULAR_WOUND_HEALING	18.2334	0.122629	1.69e-72	2.25e-73	0.000585793	155.464	Up
9406	GOBP_REGULATION_OF_ALPHA_BETA_T_CELL_ACTIVATION	18.2304	0.0548633	1.78e-72	2.38e-73	-0.0405316	155.411	Up
9405	GOBP_L_PROLINE_BIOSYNTHETIC_PROCESS	18.2058	0.166517	2.76e-72	3.69e-73	-0.000192665	154.974	Up
9404	GOBP_PUTRESCINE_BIOSYNTHETIC_PROCESS	18.203	0.164491	2.89e-72	3.87e-73	0.0289588	154.925	Up
9403	GOBP_POSITIVE_REGULATION_OF_INTERLEUKIN_10_PRODUCTION	18.2029	0.103339	2.9e-72	3.88e-73	-0.0253788	154.923	Up
9402	GOCC_COLLAGEN_TYPE_IV_TRIMER	18.1876	0.143122	3.8e-72	5.1e-73	0.0939793	154.65	Up
9401	GOMF_CARBOHYDRATE_BINDING	18.159	0.0394162	6.31e-72	8.48e-73	-0.0282211	154.144	Up
9400	GOMF_PROTEOGLYCAN_BINDING	18.1424	0.0880538	8.46e-72	1.14e-72	-0.000449781	153.85	Up
9399	GOBP_POSITIVE_REGULATION_OF_EXTRACELLULAR_MATRIX_DISASSEMBLY	18.1321	0.126254	1.02e-71	1.37e-72	0.00442742	153.668	Up
9398	GOMF_ANION_CATION_SYMPORTER_ACTIVITY	18.1271	0.0805099	1.11e-71	1.49e-72	0.1504	153.58	Up
9397	GOBP_NEGATIVE_REGULATION_OF_FEEDING_BEHAVIOR	18.1091	0.12823	1.53e-71	2.06e-72	0.106086	153.261	Up
9396	GOBP_REGULATION_OF_ANIMAL_ORGAN_FORMATION	18.1087	0.0897705	1.53e-71	2.07e-72	0.0310844	153.255	Up
9395	GOBP_NEGATIVE_REGULATION_OF_DENDRITIC_CELL_APOPTOTIC_PROCESS	18.0998	0.173212	1.79e-71	2.42e-72	0.174418	153.098	Up
9394	GOBP_POSITIVE_REGULATION_OF_CHEMOKINE_PRODUCTION	18.0576	0.0695244	3.77e-71	5.11e-72	-0.0380993	152.353	Up
9393	GOBP_REGULATION_OF_CALCIUM_ION_TRANSMEMBRANE_TRANSPORT	18.0531	0.0459455	4.08e-71	5.54e-72	2.88e-05	152.274	Up
9392	GOBP_REGULATION_OF_NEUROTRANSMITTER_UPTAKE	18.0515	0.111736	4.2e-71	5.7e-72	0.101912	152.245	Up
9391	GOBP_REGULATION_OF_CALCIUM_ION_TRANSPORT	18.0489	0.0398943	4.39e-71	5.97e-72	0.0100651	152.199	Up
9390	GOBP_NEGATIVE_REGULATION_OF_ALPHA_BETA_T_CELL_DIFFERENTIATION	18.0414	0.104592	5e-71	6.81e-72	-0.143816	152.068	Up
9389	GOCC_SPANNING_COMPONENT_OF_MEMBRANE	18.038	0.0867409	5.3e-71	7.23e-72	0.269662	152.008	Up
9388	GOBP_ALPHA_BETA_T_CELL_PROLIFERATION	18.0138	0.0770875	8.11e-71	1.11e-71	-0.0309406	151.582	Up
9387	GOBP_DETECTION_OF_CELL_DENSITY	18.0132	0.135173	8.19e-71	1.12e-71	-0.0570714	151.572	Up
9386	GOBP_ADULT_FEEDING_BEHAVIOR	18.0112	0.175549	8.48e-71	1.16e-71	0.132587	151.536	Up
9385	GOBP_CD4_POSITIVE_ALPHA_BETA_T_CELL_DIFFERENTIATION	18.0051	0.0640052	9.43e-71	1.29e-71	-0.0393972	151.43	Up
9384	GOBP_POSITIVE_REGULATION_OF_GONAD_DEVELOPMENT	17.9924	0.182308	1.18e-70	1.62e-71	0.0636442	151.206	Up
9383	GOMF_HISTONE_SERINE_KINASE_ACTIVITY	17.9559	0.123507	2.24e-70	3.07e-71	0.0697418	150.566	Up
9382	GOBP_TETRAHYDROFOLATE_METABOLIC_PROCESS	17.9443	0.0863556	2.74e-70	3.77e-71	-0.0180524	150.363	Up
9381	GOBP_NEGATIVE_REGULATION_OF_NEURON_PROJECTION_REGENERATION	17.9202	0.115388	4.18e-70	5.75e-71	-0.0799672	149.941	Up
9380	GOBP_NEGATIVE_REGULATION_OF_SMOOTH_MUSCLE_CONTRACTION	17.9169	0.130028	4.42e-70	6.09e-71	0.0252387	149.884	Up
9379	GOBP_CHEMOKINE_C_X_C_MOTIF_LIGAND_1_PRODUCTION	17.9131	0.166821	4.73e-70	6.51e-71	-0.123842	149.817	Up
9378	GOMF_BUTYRATE_COA_LIGASE_ACTIVITY	17.8976	0.147424	6.18e-70	8.54e-71	0.19422	149.547	Up
9377	GOMF_SINGLE_STRANDED_DNA_3_5_EXODEOXYRIBONUCLEASE_ACTIVITY	17.8645	0.140817	1.1e-69	1.52e-70	0.0637374	148.969	Up
9376	GOBP_SENSORY_ORGAN_DEVELOPMENT	17.8612	0.0300448	1.16e-69	1.62e-70	-0.0230931	148.912	Up
9375	GOBP_POSITIVE_REGULATION_OF_PROTEIN_KINASE_C_SIGNALING	17.8603	0.117655	1.18e-69	1.64e-70	0.0484026	148.895	Up
9374	GOBP_POSITIVE_REGULATION_OF_GRANULOCYTE_DIFFERENTIATION	17.8584	0.136157	1.22e-69	1.7e-70	0.138455	148.862	Up
9373	GOBP_RESPONSE_TO_INTERLEUKIN_18	17.8367	0.178337	1.78e-69	2.48e-70	-0.0965024	148.485	Up
9372	GOMF_CYTOKINE_BINDING	17.8203	0.0421295	2.37e-69	3.3e-70	0.0339298	148.199	Up
9371	GOCC_VARICOSITY	17.7954	0.178657	3.65e-69	5.09e-70	0.147472	147.767	Up
9369	GOBP_SIALIC_ACID_TRANSPORT	17.7869	0.156474	4.22e-69	5.91e-70	-0.159708	147.618	Up
9370	GOMF_SIALIC_ACID_TRANSMEMBRANE_TRANSPORTER_ACTIVITY	17.7869	0.156474	4.22e-69	5.91e-70	-0.159708	147.618	Up
9368	GOBP_L_ASPARTATE_TRANSMEMBRANE_TRANSPORT	17.7869	0.12379	4.22e-69	5.92e-70	-0.0124423	147.618	Up
9367	GOBP_REGULATION_OF_TRANS_SYNAPTIC_SIGNALING	17.7858	0.0290708	4.29e-69	6.03e-70	0.0183496	147.599	Up
9366	GOBP_SMOOTH_MUSCLE_CELL_MIGRATION	17.7771	0.0732468	4.98e-69	7.01e-70	-0.0756466	147.448	Up
9365	GOMF_GLYCEROPHOSPHOLIPID_FLIPPASE_ACTIVITY	17.7756	0.100393	5.11e-69	7.19e-70	0.116849	147.423	Up
9364	GOCC_PRESYNAPTIC_CYTOSKELETON	17.7453	0.175597	8.62e-69	1.22e-69	0.0722026	146.898	Up
9363	GOBP_MULTICELLULAR_ORGANISMAL_RESPONSE_TO_STRESS	17.7299	0.059015	1.12e-68	1.59e-69	0.00637006	146.631	Up
9362	GOMF_OXIDOREDUCTASE_ACTIVITY_ACTING_ON_PAIRED_DONORS_WITH_INCORPORATION_OR_REDUCTION_OF_MOLECULAR_OXYGEN_REDUCED_ASCORBATE_AS_ONE_DONOR_AND_INCORPORATION_OF_ONE_ATOM_OF_OXYGEN	17.7079	0.212935	1.65e-68	2.33e-69	-0.0463326	146.25	Up
9361	GOBP_INNATE_IMMUNE_RESPONSE_ACTIVATING_SIGNAL_TRANSDUCTION	17.7077	0.104269	1.65e-68	2.34e-69	-0.0797375	146.247	Up
9360	GOMF_VOLTAGE_GATED_CALCIUM_CHANNEL_ACTIVITY	17.686	0.0662872	2.4e-68	3.42e-69	0.214853	145.87	Up
9359	GOBP_CHEMICAL_SYNAPTIC_TRANSMISSION_POSTSYNAPTIC	17.6793	0.0503224	2.69e-68	3.83e-69	0.128128	145.755	Up
9358	GOBP_NEGATIVE_REGULATION_OF_PATHWAY_RESTRICTED_SMAD_PROTEIN_PHOSPHORYLATION	17.6517	0.11625	4.33e-68	6.18e-69	0.0892143	145.28	Up
9357	GOBP_ESTABLISHMENT_OF_TISSUE_POLARITY	17.6454	0.0686082	4.82e-68	6.89e-69	-0.0688169	145.171	Up
9356	GOBP_COLLAGEN_ACTIVATED_TYROSINE_KINASE_RECEPTOR_SIGNALING_PATHWAY	17.6155	0.134508	8.05e-68	1.15e-68	-0.0505132	144.657	Up
9355	GOBP_PHENOL_CONTAINING_COMPOUND_METABOLIC_PROCESS	17.6151	0.052826	8.1e-68	1.16e-68	0.0256339	144.65	Up
9354	GOBP_REGULATION_OF_ORGANELLE_TRANSPORT_ALONG_MICROTUBULE	17.6102	0.118482	8.8e-68	1.27e-68	0.0111892	144.565	Up
9353	GOMF_CORECEPTOR_ACTIVITY	17.6016	0.0818268	1.02e-67	1.47e-68	0.0431382	144.417	Up
9352	GOBP_VASCULAR_ENDOTHELIAL_GROWTH_FACTOR_SIGNALING_PATHWAY	17.5917	0.0774957	1.21e-67	1.74e-68	-0.0813283	144.247	Up
9351	GOBP_REGULATION_OF_RESPONSE_TO_TUMOR_CELL	17.5897	0.099918	1.25e-67	1.8e-68	0.012105	144.212	Up
9350	GOBP_HYPOTHALAMUS_CELL_MIGRATION	17.5856	0.106393	1.34e-67	1.93e-68	0.221417	144.143	Up
9349	GOBP_REGULATION_OF_SMOOTH_MUSCLE_CONTRACTION	17.5707	0.0621605	1.73e-67	2.5e-68	0.0476808	143.886	Up
9348	GOBP_TRIF_DEPENDENT_TOLL_LIKE_RECEPTOR_SIGNALING_PATHWAY	17.5591	0.147252	2.11e-67	3.06e-68	-0.0942222	143.687	Up
9347	GOBP_WATER_SOLUBLE_VITAMIN_METABOLIC_PROCESS	17.5561	0.0613219	2.22e-67	3.21e-68	-0.0676206	143.636	Up
9346	GOBP_THYROID_HORMONE_GENERATION	17.5391	0.107409	2.97e-67	4.31e-68	-0.0342185	143.345	Up
9345	GOBP_MYELOID_CELL_ACTIVATION_INVOLVED_IN_IMMUNE_RESPONSE	17.5127	0.0642276	4.66e-67	6.78e-68	0.0235411	142.892	Up
9344	GOBP_AXONOGENESIS_INVOLVED_IN_INNERVATION	17.504	0.143569	5.41e-67	7.88e-68	-0.0206263	142.743	Up
9343	GOBP_CALCIUM_ION_TRANSMEMBRANE_TRANSPORT	17.481	0.0300671	8e-67	1.17e-67	0.008247	142.351	Up
9341	GOBP_DIADENOSINE_POLYPHOSPHATE_CATABOLIC_PROCESS	17.4699	0.150294	9.68e-67	1.41e-67	0.0515206	142.161	Up
9342	GOBP_DIADENOSINE_POLYPHOSPHATE_METABOLIC_PROCESS	17.4699	0.150294	9.68e-67	1.41e-67	0.0515206	142.161	Up
9340	GOMF_OLFACTORY_RECEPTOR_ACTIVITY	17.4662	0.0431221	1.03e-66	1.5e-67	0.568413	142.098	Up
9339	GOBP_CENTRAL_NERVOUS_SYSTEM_NEURON_DEVELOPMENT	17.4655	0.0630577	1.04e-66	1.52e-67	-0.0493773	142.086	Up
9338	GOBP_REGULATION_OF_MESODERMAL_CELL_FATE_SPECIFICATION	17.456	0.116859	1.23e-66	1.79e-67	0.132815	141.923	Up
9337	GOBP_ESTABLISHMENT_OF_LEFT_RIGHT_ASYMMETRY	17.4406	0.17903	1.59e-66	2.33e-67	0.0242291	141.662	Up
9336	GOBP_PARAXIAL_MESODERM_DEVELOPMENT	17.439	0.0900221	1.64e-66	2.4e-67	-0.0714574	141.633	Up
9335	GOBP_REGULATION_OF_FEAR_RESPONSE	17.4286	0.16201	1.95e-66	2.87e-67	0.0641898	141.456	Up
9334	GOMF_MICROTUBULE_SEVERING_ATPASE_ACTIVITY	17.4215	0.146141	2.2e-66	3.23e-67	-0.0324432	141.336	Up
9333	GOBP_INDOLE_CONTAINING_COMPOUND_METABOLIC_PROCESS	17.4134	0.0873212	2.53e-66	3.71e-67	0.142667	141.198	Up
9332	GOBP_NEURON_FATE_SPECIFICATION	17.3978	0.0996974	3.29e-66	4.84e-67	0.185084	140.933	Up
9331	GOBP_REGULATION_OF_NEUROTROPHIN_TRK_RECEPTOR_SIGNALING_PATHWAY	17.38	0.121852	4.46e-66	6.57e-67	-0.0172753	140.63	Up
9330	GOMF_MONOCARBOXYLIC_ACID_TRANSMEMBRANE_TRANSPORTER_ACTIVITY	17.3736	0.0626666	4.96e-66	7.32e-67	0.0882116	140.522	Up
9329	GOBP_REGULATION_OF_SPROUTING_ANGIOGENESIS	17.3719	0.0799365	5.11e-66	7.54e-67	-0.0746659	140.493	Up
9328	GOBP_ANTEROGRADE_DENDRITIC_TRANSPORT_OF_NEUROTRANSMITTER_RECEPTOR_COMPLEX	17.3571	0.212392	6.56e-66	9.7e-67	0.13966	140.241	Up
9327	GOBP_REGULATION_OF_FATTY_ACID_BIOSYNTHETIC_PROCESS	17.3564	0.083987	6.63e-66	9.81e-67	-0.116366	140.23	Up
9326	GOBP_REGULATION_OF_HIPPO_SIGNALING	17.3181	0.0968099	1.27e-65	1.88e-66	-0.1061	139.581	Up
9325	GOBP_CAMP_BIOSYNTHETIC_PROCESS	17.3158	0.110089	1.32e-65	1.96e-66	0.191151	139.542	Up
9324	GOBP_LOW_DENSITY_LIPOPROTEIN_PARTICLE_REMODELING	17.3058	0.136615	1.56e-65	2.32e-66	0.279197	139.372	Up
9323	GOBP_T_CELL_APOPTOTIC_PROCESS	17.2864	0.0716463	2.17e-65	3.22e-66	-0.0961888	139.045	Up
9322	GOBP_REGULATION_OF_BILE_ACID_METABOLIC_PROCESS	17.2779	0.110765	2.5e-65	3.72e-66	0.0759706	138.901	Up
9321	GOBP_NEGATIVE_REGULATION_OF_GRANULOCYTE_DIFFERENTIATION	17.2522	0.158507	3.85e-65	5.75e-66	-0.035893	138.468	Up
9320	GOBP_REFLEX	17.2481	0.130933	4.13e-65	6.17e-66	-0.0072379	138.397	Up
9319	GOCC_CEREBELLAR_MOSSY_FIBER	17.2444	0.196806	4.39e-65	6.56e-66	0.097172	138.336	Up
9318	GOBP_GLUCOSAMINE_CONTAINING_COMPOUND_METABOLIC_PROCESS	17.2284	0.0847795	5.76e-65	8.61e-66	0.0505166	138.065	Up
9317	GOMF_FOLIC_ACID_TRANSMEMBRANE_TRANSPORTER_ACTIVITY	17.2229	0.131366	6.31e-65	9.44e-66	-0.0124142	137.973	Up
9316	GOCC_INTRINSIC_COMPONENT_OF_EXTERNAL_SIDE_OF_PLASMA_MEMBRANE	17.2228	0.101622	6.31e-65	9.46e-66	0.0430712	137.972	Up
9315	GOBP_NEGATIVE_REGULATION_OF_CHROMATIN_ORGANIZATION	17.2042	0.15751	8.63e-65	1.29e-65	-0.0611222	137.659	Up
9314	GOBP_NEGATIVE_REGULATION_OF_BONE_MINERALIZATION	17.1895	0.113357	1.1e-64	1.66e-65	8.37e-05	137.412	Up
9313	GOBP_PURINE_NUCLEOTIDE_CATABOLIC_PROCESS	17.1702	0.0723768	1.53e-64	2.3e-65	-0.0383133	137.088	Up
9312	GOMF_G_PROTEIN_COUPLED_RECEPTOR_BINDING	17.1651	0.0358614	1.66e-64	2.5e-65	-0.00661817	137.002	Up
9311	GOBP_POSITIVE_REGULATION_OF_PHOSPHOLIPASE_A2_ACTIVITY	17.1597	0.189104	1.82e-64	2.74e-65	-0.0691815	136.912	Up
9310	GOBP_NEGATIVE_REGULATION_OF_HEART_RATE	17.1427	0.161467	2.42e-64	3.65e-65	0.0619228	136.626	Up
9309	GOBP_RECEPTOR_LOCALIZATION_TO_NON_MOTILE_CILIUM	17.141	0.147883	2.49e-64	3.76e-65	-0.0128528	136.597	Up
9308	GOBP_POSITIVE_REGULATION_OF_PROSTAGLANDIN_BIOSYNTHETIC_PROCESS	17.1238	0.182326	3.32e-64	5.01e-65	-0.0654458	136.31	Up
9307	GOMF_O_PALMITOYLTRANSFERASE_ACTIVITY	17.1224	0.0936223	3.39e-64	5.13e-65	0.111582	136.286	Up
9306	GOCC_LYSOSOMAL_LUMEN	17.1201	0.0652801	3.52e-64	5.34e-65	-0.0881193	136.248	Up
9305	GOBP_POSITIVE_REGULATION_OF_CHROMOSOME_CONDENSATION	17.0815	0.170978	6.73e-64	1.02e-64	0.091777	135.601	Up
9304	GOMF_G_PROTEIN_COUPLED_OPIOID_RECEPTOR_ACTIVITY	17.075	0.188249	7.48e-64	1.14e-64	0.0948889	135.494	Up
9303	GOBP_GERMINAL_CENTER_B_CELL_DIFFERENTIATION	17.0677	0.125489	8.45e-64	1.28e-64	0.268639	135.372	Up
9302	GOBP_REGULATION_OF_GUANYLATE_CYCLASE_ACTIVITY	17.06	0.100385	9.61e-64	1.46e-64	0.406289	135.243	Up
9301	GOMF_PHOSPHATIDYLSERINE_FLIPPASE_ACTIVITY	17.0544	0.134805	1.05e-63	1.61e-64	0.0326717	135.15	Up
9300	GOBP_SPERM_FLAGELLUM_ASSEMBLY	17.0521	0.0799749	1.09e-63	1.67e-64	0.185854	135.111	Up
9299	GOBP_POSITIVE_REGULATION_OF_RECEPTOR_SIGNALING_PATHWAY_VIA_STAT	17.0521	0.0725987	1.09e-63	1.67e-64	-0.0295189	135.111	Up
9298	GOBP_NEGATIVE_CHEMOTAXIS	17.0209	0.0726018	1.84e-63	2.82e-64	0.0232108	134.591	Up
9297	GOMF_HISTONE_KINASE_ACTIVITY	16.9823	0.0897471	3.48e-63	5.36e-64	0.0279915	133.95	Up
9296	GOBP_REGULATION_OF_LYMPHOCYTE_CHEMOTAXIS	16.974	0.0906693	4e-63	6.16e-64	-0.0207693	133.811	Up
9295	GOBP_CALCIUM_ION_TRANSPORT	16.9653	0.0285156	4.61e-63	7.11e-64	0.0130456	133.668	Up
9294	GOBP_REGULATION_OF_HETEROTYPIC_CELL_CELL_ADHESION	16.9612	0.108382	4.94e-63	7.62e-64	-0.0511262	133.599	Up
9293	GOBP_NEGATIVE_REGULATION_OF_NATURAL_KILLER_CELL_ACTIVATION	16.9335	0.132748	7.82e-63	1.21e-63	0.0939729	133.139	Up
9292	GOBP_CELLULAR_MONOVALENT_INORGANIC_ANION_HOMEOSTASIS	16.908	0.140761	1.19e-62	1.85e-63	0.16236	132.717	Up
9291	GOBP_NEGATIVE_REGULATION_OF_CHONDROCYTE_DIFFERENTIATION	16.892	0.0975917	1.55e-62	2.41e-63	-0.073538	132.453	Up
9290	GOBP_DETECTION_OF_STIMULUS_INVOLVED_IN_SENSORY_PERCEPTION_OF_PAIN	16.8877	0.0866186	1.66e-62	2.59e-63	0.0360051	132.381	Up
9289	GOCC_PERICILIARY_MEMBRANE_COMPARTMENT	16.8709	0.120808	2.19e-62	3.41e-63	0.0428919	132.105	Up
9288	GOBP_POSITIVE_REGULATION_OF_NEURAL_PRECURSOR_CELL_PROLIFERATION	16.8484	0.0695959	3.17e-62	4.96e-63	0.052253	131.733	Up
9287	GOBP_VASCULAR_ENDOTHELIAL_GROWTH_FACTOR_RECEPTOR_SIGNALING_PATHWAY	16.8407	0.066126	3.59e-62	5.63e-63	-0.11174	131.606	Up
9286	GOBP_REGULATION_OF_BARBED_END_ACTIN_FILAMENT_CAPPING	16.8349	0.16147	3.95e-62	6.2e-63	-0.0401524	131.51	Up
9285	GOBP_REGULATION_OF_FEEDING_BEHAVIOR	16.8043	0.097973	6.54e-62	1.03e-62	0.0542216	131.007	Up
9284	GOBP_MALE_MEIOSIS_I	16.793	0.08552	7.88e-62	1.24e-62	0.0156406	130.821	Up
9283	GOBP_NEGATIVE_REGULATION_OF_LEUKOCYTE_CELL_CELL_ADHESION	16.7713	0.0478828	1.12e-61	1.77e-62	-0.0665383	130.465	Up
9282	GOBP_MEDIUM_CHAIN_FATTY_ACID_BIOSYNTHETIC_PROCESS	16.7576	0.130037	1.41e-61	2.22e-62	0.0121708	130.241	Up
9281	GOBP_RENAL_TUBULE_DEVELOPMENT	16.7562	0.055331	1.44e-61	2.27e-62	-0.031451	130.216	Up
9280	GOBP_HEPARAN_SULFATE_PROTEOGLYCAN_BIOSYNTHETIC_PROCESS_ENZYMATIC_MODIFICATION	16.7561	0.157067	1.44e-61	2.27e-62	0.0138201	130.215	Up
9279	GOBP_NEGATIVE_REGULATION_OF_INTERLEUKIN_6_PRODUCTION	16.7553	0.0803214	1.46e-61	2.31e-62	0.136846	130.202	Up
9278	GOBP_EMBRYONIC_FORELIMB_MORPHOGENESIS	16.7527	0.0872755	1.52e-61	2.4e-62	0.00105772	130.16	Up
9277	GOBP_MONOCARBOXYLIC_ACID_TRANSPORT	16.7489	0.0486079	1.62e-61	2.56e-62	0.0392181	130.098	Up
9276	GOBP_POSITIVE_REGULATION_OF_LEUKOCYTE_CELL_CELL_ADHESION	16.726	0.0442628	2.35e-61	3.73e-62	-0.0127541	129.723	Up
9275	GOBP_MARGINAL_ZONE_B_CELL_DIFFERENTIATION	16.7256	0.138045	2.36e-61	3.75e-62	-0.0812003	129.716	Up
9274	GOMF_GROWTH_FACTOR_RECEPTOR_BINDING	16.7156	0.0470003	2.78e-61	4.42e-62	-0.120918	129.552	Up
9273	GOBP_ACTIVATION_OF_ADENYLATE_CYCLASE_ACTIVITY	16.7129	0.0964784	2.91e-61	4.63e-62	0.00110292	129.508	Up
9272	GOBP_VASCULAR_ASSOCIATED_SMOOTH_MUSCLE_CELL_MIGRATION	16.7083	0.103369	3.14e-61	4.99e-62	-0.0395428	129.432	Up
9271	GOMF_TFIIB_CLASS_TRANSCRIPTION_FACTOR_BINDING	16.6863	0.163338	4.49e-61	7.16e-62	0.0787575	129.073	Up
9270	GOBP_EMBRYONIC_ORGAN_MORPHOGENESIS	16.6827	0.035536	4.76e-61	7.59e-62	0.0147432	129.015	Up
9269	GOBP_POSITIVE_REGULATION_OF_KERATINOCYTE_PROLIFERATION	16.6521	0.12906	7.81e-61	1.25e-61	-0.0881417	128.515	Up
9268	GOBP_REGULATION_OF_CILIUM_BEAT_FREQUENCY_INVOLVED_IN_CILIARY_MOTILITY	16.6402	0.127563	9.48e-61	1.52e-61	-0.115693	128.321	Up
9267	GOBP_TRANSPOSITION	16.6349	0.0905034	1.03e-60	1.66e-61	0.0878711	128.235	Up
9266	GOBP_PROLINE_TRANSPORT	16.6346	0.0779837	1.04e-60	1.67e-61	0.176187	128.23	Up
9265	GOBP_OVULATION_CYCLE	16.6272	0.063388	1.17e-60	1.88e-61	0.015682	128.109	Up
9264	GOBP_SOMITE_DEVELOPMENT	16.5799	0.055689	2.52e-60	4.08e-61	-0.00318031	127.34	Up
9263	GOBP_CELL_KILLING	16.5762	0.0641816	2.68e-60	4.33e-61	0.00265162	127.28	Up
9262	GOBP_DENDRITE_EXTENSION	16.5615	0.0747905	3.4e-60	5.5e-61	0.0134844	127.041	Up
9261	GOBP_MAINTENANCE_OF_ANIMAL_ORGAN_IDENTITY	16.559	0.155582	3.53e-60	5.73e-61	-0.0280003	127.001	Up
9260	GOBP_REGULATION_OF_RECEPTOR_SIGNALING_PATHWAY_VIA_STAT	16.5472	0.055141	4.28e-60	6.95e-61	-0.0406728	126.809	Up
9259	GOBP_NEGATIVE_REGULATION_OF_AXONOGENESIS	16.5434	0.0655623	4.54e-60	7.38e-61	-0.0116766	126.748	Up
9258	GOMF_LIPASE_ACTIVATOR_ACTIVITY	16.5385	0.0959058	4.92e-60	8e-61	-0.0854395	126.668	Up
9257	GOBP_POSITIVE_REGULATION_OF_MESENCHYMAL_STEM_CELL_PROLIFERATION	16.5348	0.202965	5.22e-60	8.5e-61	-0.0756338	126.608	Up
9256	GOBP_POSITIVE_REGULATION_OF_PROTEIN_TYROSINE_KINASE_ACTIVITY	16.5319	0.0654505	5.47e-60	8.9e-61	-0.0231011	126.562	Up
9255	GOBP_ENDOTHELIAL_CELL_MORPHOGENESIS	16.5313	0.121074	5.52e-60	8.99e-61	-0.0523516	126.552	Up
9254	GOMF_DEATH_RECEPTOR_ACTIVITY	16.5114	0.12699	7.61e-60	1.24e-60	-0.0451182	126.23	Up
9253	GOBP_NATURAL_KILLER_CELL_ACTIVATION_INVOLVED_IN_IMMUNE_RESPONSE	16.4945	0.12531	9.98e-60	1.63e-60	-0.0620156	125.956	Up
9252	GOBP_G1_TO_G0_TRANSITION_INVOLVED_IN_CELL_DIFFERENTIATION	16.4728	0.114723	1.42e-59	2.32e-60	0.142558	125.606	Up
9251	GOBP_POSITIVE_REGULATION_OF_PROTEIN_LOCALIZATION_TO_SYNAPSE	16.4685	0.13733	1.52e-59	2.49e-60	-0.0911832	125.537	Up
9250	GOBP_POSITIVE_REGULATION_OF_CGMP_MEDIATED_SIGNALING	16.4621	0.0948838	1.68e-59	2.76e-60	0.327448	125.433	Up
9249	GOBP_PRODUCTION_OF_MOLECULAR_MEDIATOR_OF_IMMUNE_RESPONSE	16.4588	0.0364823	1.77e-59	2.91e-60	-0.0486664	125.381	Up
9248	GOBP_POSITIVE_REGULATION_OF_ODONTOGENESIS	16.4527	0.160531	1.96e-59	3.22e-60	-0.0220685	125.282	Up
9247	GOBP_FATTY_ACID_BIOSYNTHETIC_PROCESS	16.4455	0.0477213	2.2e-59	3.61e-60	-0.0608092	125.166	Up
9246	GOBP_SALIVARY_GLAND_DEVELOPMENT	16.4316	0.0867354	2.74e-59	4.52e-60	-0.0725673	124.943	Up
9245	GOBP_AMELOGENESIS	16.4316	0.0912096	2.74e-59	4.53e-60	-0.00389543	124.942	Up
9244	GOCC_ANCHORED_COMPONENT_OF_EXTERNAL_SIDE_OF_PLASMA_MEMBRANE	16.4243	0.101103	3.08e-59	5.09e-60	0.0624525	124.825	Up
9243	GOBP_ACTIVATION_OF_PROTEIN_KINASE_B_ACTIVITY	16.4077	0.085313	4.02e-59	6.65e-60	-0.0720971	124.558	Up
9242	GOMF_PIRNA_BINDING	16.4037	0.0701312	4.29e-59	7.1e-60	0.509743	124.493	Up
9241	GOBP_POSITIVE_REGULATION_OF_LEUKOCYTE_CHEMOTAXIS	16.3957	0.0524054	4.86e-59	8.07e-60	-0.0446444	124.366	Up
9240	GOMF_IRON_ION_BINDING	16.3778	0.0395191	6.47e-59	1.08e-59	-0.00895131	124.078	Up
9239	GOBP_POSITIVE_REGULATION_OF_MAST_CELL_ACTIVATION_INVOLVED_IN_IMMUNE_RESPONSE	16.372	0.0936425	7.1e-59	1.18e-59	0.0371273	123.985	Up
9238	GOBP_NEGATIVE_REGULATION_OF_TUMOR_NECROSIS_FACTOR_SUPERFAMILY_CYTOKINE_PRODUCTION	16.3699	0.0732437	7.34e-59	1.22e-59	0.0303228	123.951	Up
9237	GOBP_POSITIVE_REGULATION_OF_CHEMOKINE_C_X_C_MOTIF_LIGAND_2_PRODUCTION	16.3655	0.152754	7.87e-59	1.31e-59	0.0351669	123.881	Up
9236	GOBP_NEGATIVE_REGULATION_OF_INSULIN_LIKE_GROWTH_FACTOR_RECEPTOR_SIGNALING_PATHWAY	16.3551	0.132722	9.3e-59	1.55e-59	0.0798492	123.713	Up
9235	GOBP_CELLULAR_MODIFIED_AMINO_ACID_BIOSYNTHETIC_PROCESS	16.349	0.0722217	1.02e-58	1.71e-59	-0.109279	123.616	Up
9234	GOBP_SPINAL_CORD_DEVELOPMENT	16.3456	0.04941	1.08e-58	1.81e-59	0.00219874	123.561	Up
9233	GOBP_CHOLESTEROL_STORAGE	16.3172	0.0935245	1.7e-58	2.85e-59	-0.0849266	123.108	Up
9232	GOBP_LEUKOCYTE_DEGRANULATION	16.2997	0.0573792	2.25e-58	3.78e-59	-0.00295733	122.827	Up
9231	GOBP_CRANIAL_SUTURE_MORPHOGENESIS	16.2906	0.12364	2.61e-58	4.38e-59	-0.112425	122.682	Up
9230	GOCC_APICAL_PART_OF_CELL	16.2754	0.0375607	3.32e-58	5.58e-59	-0.0224003	122.44	Up
9229	GOBP_NEGATIVE_REGULATION_OF_OSTEOBLAST_DIFFERENTIATION	16.2746	0.0670959	3.35e-58	5.65e-59	-0.0112511	122.427	Up
9228	GOBP_CHRONIC_INFLAMMATORY_RESPONSE	16.2684	0.131357	3.7e-58	6.24e-59	0.0243776	122.329	Up
9227	GOBP_REGULATION_OF_NUCLEAR_DIVISION	16.2557	0.045744	4.53e-58	7.65e-59	-0.0715486	122.126	Up
9226	GOBP_REGULATION_OF_OOCYTE_MATURATION	16.2446	0.164526	5.41e-58	9.14e-59	0.0119985	121.949	Up
9225	GOBP_MACROPHAGE_ACTIVATION	16.2132	0.0503305	8.89e-58	1.51e-58	0.0104243	121.45	Up
9224	GOBP_RESPONSE_TO_PAIN	16.1962	0.0797494	1.16e-57	1.98e-58	0.065746	121.179	Up
9223	GOBP_PROTEIN_TRANSPORT_WITHIN_LIPID_BILAYER	16.1953	0.145397	1.18e-57	2.01e-58	-0.0324822	121.165	Up
9222	GOBP_VENTRICULAR_CARDIAC_MUSCLE_CELL_ACTION_POTENTIAL	16.1946	0.0801848	1.19e-57	2.03e-58	0.13715	121.154	Up
9221	GOMF_NEUROPEPTIDE_RECEPTOR_ACTIVITY	16.1933	0.0515225	1.22e-57	2.07e-58	0.445446	121.133	Up
9220	GOBP_REGULATION_OF_STEROID_HORMONE_SECRETION	16.1759	0.089667	1.6e-57	2.73e-58	0.143816	120.858	Up
9219	GOBP_NEUROPEPTIDE_SIGNALING_PATHWAY	16.1419	0.0576849	2.73e-57	4.69e-58	0.231106	120.32	Up
9218	GOBP_MAST_CELL_DIFFERENTIATION	16.1343	0.153641	3.08e-57	5.29e-58	-0.00536454	120.199	Up
9217	GOMF_AMINO_ACID_BINDING	16.1326	0.0638213	3.16e-57	5.44e-58	0.04667	120.172	Up
9216	GOBP_THIAMINE_CONTAINING_COMPOUND_METABOLIC_PROCESS	16.1246	0.0916386	3.59e-57	6.18e-58	0.250476	120.045	Up
9215	GOBP_REGULATION_OF_INOSITOL_1_4_5_TRISPHOSPHATE_SENSITIVE_CALCIUM_RELEASE_CHANNEL_ACTIVITY	16.1197	0.132887	3.88e-57	6.68e-58	-0.0630001	119.968	Up
9214	GOBP_L_LYSINE_TRANSMEMBRANE_TRANSPORT	16.1106	0.182415	4.47e-57	7.72e-58	-0.102803	119.824	Up
9213	GOBP_NEGATIVE_REGULATION_OF_NERVOUS_SYSTEM_DEVELOPMENT	16.0795	0.0480969	7.3e-57	1.26e-57	-0.059506	119.334	Up
9212	GOBP_REGULATION_OF_NERVOUS_SYSTEM_PROCESS	16.0767	0.0395256	7.62e-57	1.32e-57	0.0958789	119.289	Up
9211	GOBP_CILIUM_OR_FLAGELLUM_DEPENDENT_CELL_MOTILITY	16.0746	0.0360009	7.88e-57	1.36e-57	0.214927	119.256	Up
9210	GOMF_ORGANIC_ACID_TRANSMEMBRANE_TRANSPORTER_ACTIVITY	16.0658	0.0391461	9.05e-57	1.57e-57	0.0755824	119.117	Up
9209	GOBP_SPINDLE_ASSEMBLY_INVOLVED_IN_FEMALE_MEIOSIS	16.0628	0.121291	9.47e-57	1.64e-57	0.233692	119.071	Up
9208	GOBP_RETINAL_ROD_CELL_DEVELOPMENT	16.0439	0.129875	1.28e-56	2.22e-57	0.0603477	118.773	Up
9207	GOBP_NEUROMUSCULAR_SYNAPTIC_TRANSMISSION	16.0329	0.0854681	1.51e-56	2.64e-57	0.105749	118.601	Up
9206	GOBP_INTERFERON_GAMMA_PRODUCTION	16.0303	0.0482005	1.58e-56	2.75e-57	0.0387364	118.559	Up
9205	GOBP_REGULATION_OF_TOLL_LIKE_RECEPTOR_4_SIGNALING_PATHWAY	16.0232	0.0944793	1.76e-56	3.07e-57	-0.117109	118.447	Up
9204	GOBP_CELLULAR_POTASSIUM_ION_HOMEOSTASIS	16.0194	0.137015	1.87e-56	3.26e-57	0.033355	118.388	Up
9203	GOBP_CELLULAR_RESPONSE_TO_CALCIUM_ION	16.0171	0.0538509	1.94e-56	3.38e-57	0.00693883	118.352	Up
9202	GOCC_RECEPTOR_COMPLEX	16.0165	0.0296874	1.95e-56	3.41e-57	0.109413	118.343	Up
9201	GOCC_APICAL_PLASMA_MEMBRANE	16.0137	0.0375377	2.04e-56	3.57e-57	-0.00918579	118.298	Up
9200	GOBP_COLLAGEN_BIOSYNTHETIC_PROCESS	16.0131	0.0778536	2.06e-56	3.61e-57	-0.0539076	118.288	Up
9199	GOBP_REGULATION_OF_LIPID_KINASE_ACTIVITY	15.9899	0.0551926	2.97e-56	5.2e-57	-0.0738729	117.924	Up
9198	GOBP_ENDOTHELIN_RECEPTOR_SIGNALING_PATHWAY	15.9784	0.121476	3.55e-56	6.23e-57	-0.118857	117.744	Up
9197	GOMF_GANGLIOSIDE_BINDING	15.9647	0.1853	4.39e-56	7.72e-57	0.106955	117.53	Up
9196	GOBP_NEGATIVE_REGULATION_OF_T_HELPER_17_TYPE_IMMUNE_RESPONSE	15.9194	0.13969	8.92e-56	1.57e-56	-0.0933465	116.822	Up
9195	GOMF_SIGNALING_RECEPTOR_BINDING	15.9051	0.027273	1.11e-55	1.97e-56	-0.0386829	116.598	Up
9194	GOBP_NEGATIVE_REGULATION_OF_INTERLEUKIN_12_PRODUCTION	15.8799	0.107672	1.65e-55	2.92e-56	0.0921832	116.205	Up
9193	GOMF_CATION_CHANNEL_ACTIVITY	15.8735	0.0271716	1.82e-55	3.22e-56	0.206349	116.107	Up
9192	GOBP_CARNITINE_TRANSPORT	15.8601	0.101287	2.24e-55	3.98e-56	0.185741	115.897	Up
9191	GOBP_NEGATIVE_REGULATION_OF_CD4_POSITIVE_ALPHA_BETA_T_CELL_DIFFERENTIATION	15.8598	0.0976487	2.25e-55	4e-56	-0.126674	115.893	Up
9190	GOMF_WNT_ACTIVATED_RECEPTOR_ACTIVITY	15.8485	0.0931416	2.68e-55	4.77e-56	-0.035767	115.717	Up
9189	GOBP_GANGLIOSIDE_METABOLIC_PROCESS	15.8466	0.0716004	2.75e-55	4.91e-56	0.0450417	115.688	Up
9188	GOBP_NON_CANONICAL_WNT_SIGNALING_PATHWAY	15.8416	0.0621736	2.98e-55	5.31e-56	-0.0810079	115.609	Up
9187	GOBP_ANION_HOMEOSTASIS	15.838	0.0641484	3.15e-55	5.62e-56	0.106417	115.553	Up
9186	GOBP_NEGATIVE_REGULATION_OF_LEUKOCYTE_PROLIFERATION	15.8274	0.053598	3.71e-55	6.62e-56	-0.0409684	115.389	Up
9185	GOBP_PARACRINE_SIGNALING	15.8273	0.154407	3.71e-55	6.63e-56	0.0746576	115.388	Up
9184	GOBP_REGULATION_OF_SYNAPTIC_VESICLE_CYCLE	15.809	0.123252	4.92e-55	8.82e-56	0.0288519	115.104	Up
9183	GOBP_NEGATIVE_REGULATION_OF_CD8_POSITIVE_ALPHA_BETA_T_CELL_ACTIVATION	15.8063	0.167812	5.13e-55	9.21e-56	-0.0645667	115.062	Up
9182	GOBP_CELLULAR_RESPONSE_TO_LOW_DENSITY_LIPOPROTEIN_PARTICLE_STIMULUS	15.802	0.103411	5.48e-55	9.84e-56	-0.0745212	114.995	Up
9181	GOBP_INTERLEUKIN_15_MEDIATED_SIGNALING_PATHWAY	15.7961	0.101848	6e-55	1.08e-55	0.208158	114.904	Up
9180	GOBP_REGULATION_OF_SEQUESTERING_OF_ZINC_ION	15.7861	0.184912	7.01e-55	1.26e-55	0.0715135	114.748	Up
9179	GOBP_DORSAL_AORTA_DEVELOPMENT	15.7829	0.10852	7.37e-55	1.33e-55	0.0665739	114.698	Up
9178	GOBP_POSITIVE_REGULATION_OF_ERBB_SIGNALING_PATHWAY	15.7705	0.0808647	8.92e-55	1.61e-55	-0.104436	114.507	Up
9177	GOBP_BRANCHING_MORPHOGENESIS_OF_AN_EPITHELIAL_TUBE	15.7669	0.042755	9.43e-55	1.7e-55	-0.0636547	114.451	Up
9176	GOBP_PYRIDINE_CONTAINING_COMPOUND_METABOLIC_PROCESS	15.7512	0.0771276	1.2e-54	2.17e-55	-0.0432429	114.209	Up
9175	GOBP_EPITHELIAL_CELL_DIFFERENTIATION_INVOLVED_IN_KIDNEY_DEVELOPMENT	15.7328	0.0786574	1.6e-54	2.89e-55	-0.0854971	113.924	Up
9174	GOBP_CYTOSOLIC_CALCIUM_ION_TRANSPORT	15.7185	0.0362963	1.99e-54	3.6e-55	-0.00404272	113.704	Up
9173	GOBP_HEPATIC_STELLATE_CELL_ACTIVATION	15.6975	0.102037	2.75e-54	4.98e-55	-0.0232646	113.381	Up
9172	GOBP_REGULATION_OF_CATION_CHANNEL_ACTIVITY	15.6968	0.0345972	2.78e-54	5.04e-55	0.0423026	113.369	Up
9171	GOMF_SULFURIC_ESTER_HYDROLASE_ACTIVITY	15.6958	0.0920317	2.82e-54	5.11e-55	-0.0357198	113.355	Up
9170	GOBP_NEGATIVE_REGULATION_OF_WNT_SIGNALING_PATHWAY_INVOLVED_IN_HEART_DEVELOPMENT	15.6902	0.113024	3.07e-54	5.58e-55	0.15589	113.268	Up
9169	GOCC_FC_RECEPTOR_COMPLEX	15.6883	0.114727	3.16e-54	5.75e-55	0.477379	113.238	Up
9168	GOBP_REGULATION_OF_NEUROTRANSMITTER_LEVELS	15.6794	0.0309076	3.62e-54	6.6e-55	-0.000795703	113.101	Up
9167	GOBP_REGULATION_OF_B_CELL_ACTIVATION	15.6629	0.03924	4.67e-54	8.51e-55	-0.0269714	112.848	Up
9166	GOMF_DNA_BINDING_TRANSCRIPTION_FACTOR_ACTIVITY	15.6606	0.032426	4.83e-54	8.81e-55	-0.0300946	112.812	Up
9165	GOBP_NATURAL_KILLER_CELL_CYTOKINE_PRODUCTION	15.6471	0.13623	5.95e-54	1.09e-54	0.101879	112.605	Up
9164	GOBP_PANTOTHENATE_METABOLIC_PROCESS	15.6428	0.182824	6.35e-54	1.16e-54	-0.063561	112.539	Up
9163	GOMF_GALACTOSIDASE_ACTIVITY	15.6414	0.119807	6.49e-54	1.18e-54	0.006335	112.517	Up
9162	GOBP_INTERMEDIATE_FILAMENT_BUNDLE_ASSEMBLY	15.6221	0.16534	8.71e-54	1.59e-54	-0.028163	112.222	Up
9161	GOBP_NEGATIVE_REGULATION_OF_COLLAGEN_METABOLIC_PROCESS	15.6002	0.11407	1.22e-53	2.23e-54	0.0930562	111.886	Up
9160	GOCC_PRESYNAPTIC_ACTIVE_ZONE	15.5899	0.0653257	1.42e-53	2.62e-54	0.000899006	111.728	Up
9159	GOCC_HIPPOCAMPAL_MOSSY_FIBER_TO_CA3_SYNAPSE	15.5859	0.0761074	1.51e-53	2.78e-54	0.0714687	111.667	Up
9158	GOMF_ANION_TRANSMEMBRANE_TRANSPORTER_ACTIVITY	15.5746	0.0291333	1.8e-53	3.31e-54	0.0297711	111.495	Up
9157	GOBP_POSITIVE_REGULATION_OF_ENDOTHELIAL_CELL_APOPTOTIC_PROCESS	15.5587	0.0952872	2.29e-53	4.23e-54	-0.010554	111.251	Up
9156	GOBP_ATRIAL_CARDIAC_MUSCLE_TISSUE_MORPHOGENESIS	15.5564	0.0540248	2.37e-53	4.38e-54	0.416957	111.216	Up
9155	GOMF_PHOSPHATE_ION_BINDING	15.5563	0.147756	2.37e-53	4.38e-54	-0.0540384	111.215	Up
9154	GOMF_HEPARAN_SULFATE_PROTEOGLYCAN_BINDING	15.5246	0.0913952	3.85e-53	7.13e-54	0.102485	110.731	Up
9153	GOCC_PROCENTRIOLE_REPLICATION_COMPLEX	15.5228	0.138057	3.96e-53	7.32e-54	0.0315481	110.704	Up
9152	GOBP_POSITIVE_REGULATION_OF_NATURAL_KILLER_CELL_DIFFERENTIATION	15.5079	0.135912	4.95e-53	9.2e-54	-0.0359055	110.477	Up
9151	GOBP_NEGATIVE_REGULATION_OF_NATURAL_KILLER_CELL_MEDIATED_IMMUNITY	15.5068	0.12368	5.03e-53	9.35e-54	-0.0373721	110.46	Up
9150	GOBP_REGULATION_OF_CALCIUM_ION_TRANSPORT_INTO_CYTOSOL	15.5027	0.0479913	5.36e-53	9.96e-54	0.0053623	110.398	Up
9149	GOMF_FLOPPASE_ACTIVITY	15.4973	0.0807623	5.82e-53	1.08e-53	0.0552099	110.314	Up
9148	GOBP_EMBRYONIC_SKELETAL_SYSTEM_DEVELOPMENT	15.4957	0.0538609	5.95e-53	1.11e-53	0.0537084	110.291	Up
9147	GOMF_VIRION_BINDING	15.4904	0.161272	6.45e-53	1.2e-53	-0.0426182	110.211	Up
9146	GOBP_FOLIC_ACID_CONTAINING_COMPOUND_METABOLIC_PROCESS	15.4882	0.0670453	6.67e-53	1.24e-53	-0.0388599	110.176	Up
9145	GOMF_NAADP_SENSITIVE_CALCIUM_RELEASE_CHANNEL_ACTIVITY	15.4847	0.120935	7.03e-53	1.31e-53	0.0842947	110.123	Up
9144	GOMF_COPPER_ION_BINDING	15.4828	0.0633754	7.22e-53	1.35e-53	-0.080172	110.095	Up
9143	GOBP_SKELETAL_SYSTEM_MORPHOGENESIS	15.4754	0.040072	8.07e-53	1.51e-53	-0.031478	109.983	Up
9142	GOBP_PROTEIN_TRIMERIZATION	15.4697	0.0896529	8.81e-53	1.65e-53	-0.000787926	109.895	Up
9141	GOCC_INTRACILIARY_TRANSPORT_PARTICLE_A	15.4682	0.127359	9.01e-53	1.69e-53	-0.044619	109.872	Up
9140	GOBP_T_HELPER_1_CELL_DIFFERENTIATION	15.4617	0.084022	9.93e-53	1.86e-53	-0.0340826	109.773	Up
9139	GOBP_ENERGY_HOMEOSTASIS	15.4552	0.0718292	1.09e-52	2.06e-53	-0.117713	109.675	Up
9138	GOBP_MESENCHYMAL_CELL_DEVELOPMENT	15.4426	0.0535265	1.32e-52	2.49e-53	-0.0410737	109.485	Up
9137	GOCC_PLATELET_ALPHA_GRANULE_LUMEN	15.4393	0.0665515	1.39e-52	2.62e-53	-0.069379	109.434	Up
9136	GOMF_CARGO_RECEPTOR_ACTIVITY	15.4369	0.0458759	1.44e-52	2.72e-53	0.134017	109.397	Up
9135	GOBP_REGULATION_OF_HEART_MORPHOGENESIS	15.4305	0.0849925	1.59e-52	3e-53	0.0688454	109.301	Up
9134	GOBP_POSITIVE_REGULATION_OF_SPROUTING_ANGIOGENESIS	15.4205	0.100093	1.85e-52	3.49e-53	-0.0943201	109.149	Up
9133	GOBP_SMOOTH_MUSCLE_CELL_CHEMOTAXIS	15.4144	0.119726	2.02e-52	3.83e-53	0.022786	109.057	Up
9132	GOBP_SECRETORY_GRANULE_LOCALIZATION	15.4022	0.134258	2.43e-52	4.61e-53	-0.0113112	108.872	Up
9131	GOBP_DENSE_CORE_GRANULE_TRANSPORT	15.3981	0.146322	2.59e-52	4.9e-53	0.019588	108.811	Up
9130	GOMF_CXCR_CHEMOKINE_RECEPTOR_BINDING	15.3835	0.0989687	3.22e-52	6.12e-53	0.176925	108.59	Up
9129	GOBP_NEGATIVE_REGULATION_OF_ENDOTHELIAL_CELL_PROLIFERATION	15.3643	0.0747268	4.3e-52	8.19e-53	-0.0209248	108.3	Up
9128	GOBP_DITERPENOID_BIOSYNTHETIC_PROCESS	15.3593	0.115441	4.63e-52	8.83e-53	-0.0288101	108.225	Up
9127	GOMF_METALLOENDOPEPTIDASE_ACTIVITY	15.3569	0.0497488	4.8e-52	9.16e-53	0.0515688	108.189	Up
9126	GOBP_PRIMARY_AMINO_COMPOUND_METABOLIC_PROCESS	15.3567	0.0930877	4.81e-52	9.19e-53	0.0656064	108.186	Up
9125	GOBP_VASCULAR_ENDOTHELIAL_CELL_PROLIFERATION	15.3468	0.0883893	5.58e-52	1.07e-52	-0.084168	108.036	Up
9124	GOBP_CHEMOKINE_C_X_C_MOTIF_LIGAND_2_PRODUCTION	15.3453	0.107753	5.7e-52	1.09e-52	-0.0904481	108.013	Up
9123	GOBP_MODIFIED_AMINO_ACID_TRANSPORT	15.3123	0.079528	9.37e-52	1.8e-52	0.0430688	107.516	Up
9122	GOCC_BASEMENT_MEMBRANE	15.3093	0.0655398	9.78e-52	1.88e-52	-0.0270163	107.472	Up
9121	GOMF_AMP_ACTIVATED_PROTEIN_KINASE_ACTIVITY	15.2996	0.109962	1.13e-51	2.18e-52	-0.16856	107.325	Up
9120	GOBP_MONOCYTE_CHEMOTAXIS	15.2968	0.0679757	1.18e-51	2.28e-52	0.0935152	107.283	Up
9119	GOMF_ALPHA_ACTININ_BINDING	15.2894	0.0839128	1.32e-51	2.54e-52	-0.0122683	107.172	Up
9118	GOBP_SYNAPTIC_VESICLE_DOCKING	15.2883	0.097007	1.34e-51	2.58e-52	0.0090089	107.156	Up
9117	GOBP_REGULATION_OF_ENDOTHELIAL_TUBE_MORPHOGENESIS	15.2657	0.122269	1.88e-51	3.64e-52	0.107353	106.816	Up
9116	GOBP_NEGATIVE_REGULATION_OF_T_CELL_PROLIFERATION	15.2533	0.0604067	2.26e-51	4.38e-52	-0.0694458	106.63	Up
9115	GOMF_PHOSPHATIDYLETHANOLAMINE_FLIPPASE_ACTIVITY	15.2442	0.105644	2.59e-51	5.03e-52	0.191895	106.494	Up
9114	GOBP_MIDBRAIN_HINDBRAIN_BOUNDARY_DEVELOPMENT	15.2253	0.196715	3.43e-51	6.68e-52	-0.0263558	106.211	Up
9113	GOBP_LYMPHOCYTE_ANERGY	15.2223	0.128005	3.59e-51	6.98e-52	-0.0401678	106.167	Up
9112	GOBP_DETECTION_OF_TEMPERATURE_STIMULUS_INVOLVED_IN_SENSORY_PERCEPTION	15.1842	0.0903171	6.33e-51	1.24e-51	0.141039	105.598	Up
9111	GOBP_REGULATION_OF_GLUCAGON_SECRETION	15.1825	0.14653	6.49e-51	1.27e-51	0.217558	105.572	Up
9110	GOBP_REGULATION_OF_INSULIN_LIKE_GROWTH_FACTOR_RECEPTOR_SIGNALING_PATHWAY	15.1779	0.0924386	6.95e-51	1.36e-51	-0.138926	105.503	Up
9109	GOBP_REGULATION_OF_TUBE_SIZE	15.1645	0.0403487	8.49e-51	1.66e-51	0.0569258	105.304	Up
9108	GOMF_METAL_ION_PROTON_ANTIPORTER_ACTIVITY	15.1622	0.0835828	8.78e-51	1.72e-51	0.0299386	105.27	Up
9107	GOBP_SYNAPTIC_VESICLE_UNCOATING	15.1501	0.144879	1.05e-50	2.06e-51	-0.0041814	105.09	Up
9106	GOMF_SPHINGOSINE_1_PHOSPHATE_PHOSPHATASE_ACTIVITY	15.1439	0.142839	1.15e-50	2.26e-51	-0.00839669	104.997	Up
9105	GOBP_RETINA_HOMEOSTASIS	15.1329	0.0601117	1.36e-50	2.66e-51	0.0297019	104.834	Up
9104	GOBP_INTERLEUKIN_17_PRODUCTION	15.1294	0.089471	1.43e-50	2.81e-51	0.0177359	104.781	Up
9103	GOBP_DNA_CATABOLIC_PROCESS_EXONUCLEOLYTIC	15.121	0.176699	1.62e-50	3.18e-51	-0.0946597	104.657	Up
9102	GOBP_AROMATIC_AMINO_ACID_FAMILY_METABOLIC_PROCESS	15.1152	0.0744034	1.76e-50	3.47e-51	0.0751673	104.57	Up
9101	GOBP_LEUKOCYTE_PROLIFERATION	15.1017	0.0340478	2.15e-50	4.24e-51	-0.0375566	104.37	Up
9100	GOMF_POTASSIUM_CHANNEL_REGULATOR_ACTIVITY	15.1005	0.0595254	2.19e-50	4.32e-51	-0.0185274	104.352	Up
9099	GOBP_THIAMINE_TRANSPORT	15.0965	0.101893	2.32e-50	4.58e-51	0.227294	104.294	Up
9098	GOMF_LOW_DENSITY_LIPOPROTEIN_PARTICLE_RECEPTOR_ACTIVITY	15.0922	0.110996	2.48e-50	4.89e-51	-0.100275	104.229	Up
9097	GOBP_NEGATIVE_REGULATION_OF_CELL_DEVELOPMENT	15.0831	0.0421899	2.84e-50	5.6e-51	-0.0751712	104.094	Up
9096	GOMF_STEROID_HORMONE_RECEPTOR_ACTIVITY	15.0777	0.0795184	3.07e-50	6.06e-51	-0.0217192	104.015	Up
9095	GOBP_GAMMA_AMINOBUTYRIC_ACID_SECRETION	15.0678	0.11173	3.55e-50	7.03e-51	0.0489071	103.868	Up
9094	GOBP_GLUCOSAMINE_CONTAINING_COMPOUND_CATABOLIC_PROCESS	15.0638	0.114373	3.77e-50	7.46e-51	0.0302999	103.808	Up
9093	GOMF_CATION_TRANSMEMBRANE_TRANSPORTER_ACTIVITY	15.0493	0.0288588	4.67e-50	9.26e-51	0.0595092	103.593	Up
9092	GOMF_FIBRONECTIN_BINDING	15.0411	0.0869049	5.26e-50	1.05e-50	-0.0604122	103.472	Up
9091	GOBP_EPITHELIAL_CELL_PROLIFERATION_INVOLVED_IN_SALIVARY_GLAND_MORPHOGENESIS	15.0246	0.230749	6.71e-50	1.34e-50	0.013407	103.228	Up
9090	GOMF_PHOSPHATIDYLCHOLINE_FLIPPASE_ACTIVITY	15.0201	0.0976983	7.17e-50	1.43e-50	0.0325531	103.163	Up
9089	GOBP_PRIMITIVE_HEMOPOIESIS	14.9876	0.121521	1.16e-49	2.31e-50	-0.0897746	102.682	Up
9088	GOBP_INTRACILIARY_RETROGRADE_TRANSPORT	14.9713	0.117737	1.47e-49	2.94e-50	-0.0704542	102.444	Up
9087	GOMF_BMP_BINDING	14.9384	0.0826488	2.39e-49	4.78e-50	0.127197	101.96	Up
9086	GOBP_NEGATIVE_REGULATION_OF_LAMELLIPODIUM_ORGANIZATION	14.9166	0.148917	3.28e-49	6.59e-50	0.0788803	101.64	Up
9085	GOCC_CATION_CHANNEL_COMPLEX	14.8774	0.0297429	5.82e-49	1.17e-49	0.245809	101.066	Up
9084	GOBP_REGULATION_OF_GONAD_DEVELOPMENT	14.8715	0.123327	6.34e-49	1.28e-49	-0.0668308	100.979	Up
9083	GOMF_ORGANIC_ACID_BINDING	14.8675	0.0426358	6.72e-49	1.36e-49	0.0032236	100.921	Up
9082	GOCC_PLASMA_MEMBRANE_PROTEIN_COMPLEX	14.8669	0.0276197	6.78e-49	1.37e-49	0.0614247	100.912	Up
9081	GOBP_RESPONSE_TO_ACTIVITY	14.8663	0.0499096	6.83e-49	1.38e-49	-0.0283823	100.903	Up
9080	GOMF_CALCIUM_ION_TRANSMEMBRANE_TRANSPORTER_ACTIVITY	14.8534	0.0410763	8.25e-49	1.67e-49	0.0901896	100.715	Up
9079	GOBP_FOLLICLE_STIMULATING_HORMONE_SECRETION	14.8399	0.116607	1e-48	2.04e-49	-0.0837959	100.517	Up
9078	GOMF_DIACYLGLYCEROL_BINDING	14.8295	0.0951304	1.17e-48	2.37e-49	0.0637692	100.366	Up
9077	GOBP_EMBRYONIC_NEUROCRANIUM_MORPHOGENESIS	14.8264	0.103965	1.22e-48	2.48e-49	-0.105437	100.321	Up
9076	GOMF_SODIUM_ION_TRANSMEMBRANE_TRANSPORTER_ACTIVITY	14.8141	0.0422636	1.46e-48	2.97e-49	0.195282	100.141	Up
9075	GOBP_IMMUNOGLOBULIN_PRODUCTION	14.809	0.0368417	1.58e-48	3.2e-49	-0.053455	100.067	Up
9074	GOBP_AORTA_DEVELOPMENT	14.7868	0.0628502	2.18e-48	4.43e-49	-0.0265403	99.7436	Up
9073	GOBP_POSITIVE_REGULATION_OF_ANTIGEN_RECEPTOR_MEDIATED_SIGNALING_PATHWAY	14.7817	0.0762741	2.34e-48	4.77e-49	-0.000979665	99.6699	Up
9072	GOBP_COPULATION	14.7765	0.0816662	2.52e-48	5.15e-49	0.144798	99.5942	Up
9071	GOBP_CELLULAR_RESPONSE_TO_GONADOTROPIN_STIMULUS	14.7761	0.0925156	2.53e-48	5.17e-49	-0.0954494	99.5889	Up
9070	GOBP_NEGATIVE_REGULATION_OF_MUSCLE_CONTRACTION	14.7415	0.0920809	4.18e-48	8.57e-49	-0.0307999	99.0866	Up
9069	GOBP_REGULATION_OF_LYMPHOCYTE_MEDIATED_IMMUNITY	14.7387	0.038631	4.35e-48	8.93e-49	-0.0247589	99.0458	Up
9068	GOMF_G_PROTEIN_COUPLED_RECEPTOR_ACTIVITY	14.7301	0.030384	4.93e-48	1.01e-48	0.314554	98.9204	Up
9067	GOMF_TRANSMEMBRANE_RECEPTOR_PROTEIN_PHOSPHATASE_ACTIVITY	14.7249	0.0924831	5.3e-48	1.09e-48	-0.00535406	98.8461	Up
9066	GOBP_REGULATION_OF_MYOBLAST_FUSION	14.7225	0.098788	5.49e-48	1.13e-48	-0.0185064	98.8106	Up
9065	GOMF_NUCLEAR_RECEPTOR_ACTIVITY	14.7065	0.0584419	6.9e-48	1.43e-48	-0.0959024	98.5796	Up
9064	GOBP_NEGATIVE_REGULATION_OF_NERVOUS_SYSTEM_PROCESS	14.7016	0.0984856	7.41e-48	1.53e-48	-0.0466797	98.5089	Up
9063	GOBP_ACID_SECRETION	14.6989	0.0616061	7.7e-48	1.59e-48	0.207261	98.4693	Up
9062	GOBP_REGULATION_OF_PEPTIDYL_TYROSINE_PHOSPHORYLATION	14.6914	0.0349879	8.57e-48	1.78e-48	-0.0814576	98.3613	Up
9061	GOBP_POSITIVE_REGULATION_OF_CAMP_MEDIATED_SIGNALING	14.6655	0.0785991	1.25e-47	2.59e-48	0.290563	97.9867	Up
9060	GOMF_STRUCTURAL_CONSTITUENT_OF_SYNAPSE	14.6496	0.10365	1.57e-47	3.26e-48	-0.0243558	97.7581	Up
9059	GOBP_MUSCLE_ORGAN_MORPHOGENESIS	14.6474	0.0475896	1.61e-47	3.36e-48	0.054563	97.7267	Up
9058	GOBP_REGULATION_OF_ION_TRANSPORT	14.6322	0.0226408	2.01e-47	4.19e-48	0.060628	97.5079	Up
9057	GOBP_HEART_PROCESS	14.6202	0.0326405	2.39e-47	4.98e-48	0.0444919	97.3354	Up
9056	GOBP_POSITIVE_REGULATION_OF_FATTY_ACID_OXIDATION	14.5937	0.0842859	3.49e-47	7.31e-48	-0.0391132	96.9534	Up
9055	GOBP_APOPTOTIC_PROCESS_INVOLVED_IN_HEART_MORPHOGENESIS	14.5919	0.104953	3.58e-47	7.5e-48	0.0848319	96.9278	Up
9054	GOMF_FRIZZLED_BINDING	14.5833	0.0670418	4.04e-47	8.49e-48	-0.0446272	96.8045	Up
9053	GOMF_CARBOHYDRATE_TRANSMEMBRANE_TRANSPORTER_ACTIVITY	14.5738	0.0532197	4.63e-47	9.73e-48	0.18922	96.6686	Up
9052	GOBP_ANTERIOR_HEAD_DEVELOPMENT	14.5572	0.125563	5.87e-47	1.24e-47	-0.00591397	96.4306	Up
9051	GOMF_TRANSFORMING_GROWTH_FACTOR_BETA_RECEPTOR_BINDING	14.5558	0.0801781	5.98e-47	1.26e-47	-0.0655002	96.4103	Up
9050	GOBP_NEGATIVE_REGULATION_OF_SYNAPSE_ASSEMBLY	14.5545	0.115285	6.09e-47	1.28e-47	0.286203	96.3922	Up
9049	GOMF_DELTA_CATENIN_BINDING	14.549	0.120614	6.59e-47	1.39e-47	0.107702	96.3129	Up
9048	GOBP_CEREBRAL_CORTEX_GABAERGIC_INTERNEURON_DEVELOPMENT	14.5392	0.113339	7.57e-47	1.6e-47	0.285782	96.1727	Up
9046	GOBP_UDP_N_ACETYLGLUCOSAMINE_TRANSMEMBRANE_TRANSPORT	14.5332	0.120493	8.24e-47	1.75e-47	-0.127994	96.0876	Up
9047	GOMF_UDP_N_ACETYLGLUCOSAMINE_TRANSMEMBRANE_TRANSPORTER_ACTIVITY	14.5332	0.120493	8.24e-47	1.75e-47	-0.127994	96.0876	Up
9045	GOBP_CELLULAR_SODIUM_ION_HOMEOSTASIS	14.5295	0.102803	8.69e-47	1.84e-47	-0.0301206	96.0338	Up
9044	GOBP_NEGATIVE_REGULATION_OF_FAT_CELL_PROLIFERATION	14.5228	0.136001	9.54e-47	2.03e-47	-0.0870989	95.9387	Up
9043	GOBP_T_HELPER_1_TYPE_IMMUNE_RESPONSE	14.4907	0.0662829	1.51e-46	3.21e-47	0.0414291	95.4798	Up
9042	GOMF_LIGASE_ACTIVITY_FORMING_CARBON_NITROGEN_BONDS	14.4901	0.0614919	1.52e-46	3.24e-47	-0.131416	95.4711	Up
9041	GOBP_GLYCOSPHINGOLIPID_BIOSYNTHETIC_PROCESS	14.4774	0.0561491	1.82e-46	3.89e-47	0.170144	95.2903	Up
9040	GOBP_POSITIVE_REGULATION_OF_SYNCYTIUM_FORMATION_BY_PLASMA_MEMBRANE_FUSION	14.4745	0.0922241	1.9e-46	4.05e-47	0.0111952	95.2487	Up
9039	GOBP_NEUROEPITHELIAL_CELL_DIFFERENTIATION	14.4674	0.0916006	2.09e-46	4.48e-47	-0.0832176	95.1488	Up
9038	GOBP_POSITIVE_REGULATION_OF_CEREBELLAR_GRANULE_CELL_PRECURSOR_PROLIFERATION	14.4666	0.0949687	2.12e-46	4.53e-47	0.29121	95.1375	Up
9037	GOBP_MAMMALIAN_OOGENESIS_STAGE	14.4485	0.123202	2.73e-46	5.87e-47	0.0256068	94.8798	Up
9036	GOBP_NEPHRON_DEVELOPMENT	14.4406	0.0405101	3.06e-46	6.58e-47	-0.0329433	94.7672	Up
9035	GOBP_RECEPTOR_SIGNALING_PATHWAY_VIA_STAT	14.4364	0.0417689	3.25e-46	6.99e-47	-0.0711776	94.7072	Up
9034	GOBP_POSITIVE_REGULATION_OF_INFLAMMATORY_RESPONSE_TO_ANTIGENIC_STIMULUS	14.4209	0.146378	4.05e-46	8.72e-47	-0.0240803	94.487	Up
9033	GOBP_RIBONUCLEOSIDE_METABOLIC_PROCESS	14.4204	0.0676661	4.07e-46	8.77e-47	-0.0287436	94.4808	Up
9032	GOMF_PHOSPHATIDYLSERINE_BINDING	14.4125	0.0597556	4.56e-46	9.83e-47	-0.0352936	94.3674	Up
9031	GOMF_OLIGOPEPTIDE_TRANSMEMBRANE_TRANSPORTER_ACTIVITY	14.4076	0.102212	4.88e-46	1.05e-46	-0.0227563	94.2986	Up
9030	GOBP_PIRNA_BIOSYNTHETIC_PROCESS	14.3768	0.0849699	7.54e-46	1.63e-46	0.382048	93.8629	Up
9029	GOBP_REGULATION_OF_MICROGLIAL_CELL_ACTIVATION	14.3721	0.0861238	8.07e-46	1.75e-46	0.0278524	93.7952	Up
9028	GOBP_EXOCRINE_SYSTEM_DEVELOPMENT	14.3689	0.0701128	8.43e-46	1.83e-46	-0.103865	93.7512	Up
9027	GOBP_MORPHOGENESIS_OF_A_BRANCHING_STRUCTURE	14.3575	0.039525	9.9e-46	2.15e-46	-0.065159	93.5887	Up
9026	GOBP_NEGATIVE_REGULATION_OF_INTERLEUKIN_2_PRODUCTION	14.3534	0.0941269	1.05e-45	2.28e-46	-0.0836816	93.532	Up
9025	GOBP_CELLULAR_RESPONSE_TO_MAGNESIUM_ION	14.3533	0.146365	1.05e-45	2.28e-46	0.0780335	93.5293	Up
9024	GOCC_EXTRINSIC_COMPONENT_OF_EXTERNAL_SIDE_OF_PLASMA_MEMBRANE	14.3408	0.155434	1.25e-45	2.72e-46	0.0474487	93.3538	Up
9023	GOBP_FEMALE_MEIOSIS_I	14.3347	0.0987019	1.36e-45	2.97e-46	0.0923153	93.2672	Up
9022	GOBP_INOSITOL_TRISPHOSPHATE_BIOSYNTHETIC_PROCESS	14.3297	0.12189	1.46e-45	3.19e-46	-0.0482175	93.1967	Up
9021	GOBP_REGULATION_OF_SYSTEM_PROCESS	14.328	0.0218801	1.5e-45	3.26e-46	0.0273007	93.1734	Up
9020	GOBP_METANEPHRIC_NEPHRON_DEVELOPMENT	14.3248	0.0710779	1.56e-45	3.41e-46	-0.0351839	93.1285	Up
9019	GOMF_C_X_C_CHEMOKINE_RECEPTOR_ACTIVITY	14.313	0.0759286	1.85e-45	4.04e-46	0.305581	92.9619	Up
9018	GOBP_LYSINE_METABOLIC_PROCESS	14.295	0.1097	2.38e-45	5.21e-46	0.00152594	92.7082	Up
9017	GOBP_LUNG_LOBE_DEVELOPMENT	14.2647	0.128676	3.63e-45	7.99e-46	-0.18439	92.2822	Up
9016	GOBP_REGULATION_OF_CELL_FATE_COMMITMENT	14.2625	0.0766714	3.74e-45	8.25e-46	0.0969413	92.2506	Up
9015	GOBP_NEURAL_CREST_CELL_MIGRATION	14.2543	0.0541556	4.19e-45	9.26e-46	0.025773	92.136	Up
9014	GOBP_BRANCHING_MORPHOGENESIS_OF_A_NERVE	14.2463	0.123459	4.69e-45	1.04e-45	-0.0168872	92.0233	Up
9013	GOCC_PHOTORECEPTOR_DISC_MEMBRANE	14.2431	0.0787949	4.9e-45	1.08e-45	0.302822	91.9785	Up
9012	GOBP_POSITIVE_REGULATION_OF_VASCULAR_ENDOTHELIAL_GROWTH_FACTOR_PRODUCTION	14.2006	0.0794668	8.86e-45	1.97e-45	-0.0804381	91.384	Up
9011	GOBP_MUCOCILIARY_CLEARANCE	14.1895	0.112217	1.03e-44	2.3e-45	0.210282	91.2291	Up
9010	GOBP_AMINE_BIOSYNTHETIC_PROCESS	14.1848	0.0867159	1.1e-44	2.46e-45	-0.0937919	91.1625	Up
9009	GOMF_THYROID_HORMONE_TRANSMEMBRANE_TRANSPORTER_ACTIVITY	14.1831	0.140186	1.13e-44	2.52e-45	-0.0658448	91.1397	Up
9008	GOBP_POSITIVE_REGULATION_OF_B_CELL_ACTIVATION	14.1527	0.0405508	1.72e-44	3.86e-45	-0.0251644	90.715	Up
9007	GOMF_MYOSIN_HEAVY_CHAIN_BINDING	14.1389	0.123459	2.09e-44	4.68e-45	0.0521382	90.5233	Up
9006	GOMF_ORGANIC_ANION_TRANSMEMBRANE_TRANSPORTER_ACTIVITY	14.1388	0.0309281	2.09e-44	4.69e-45	0.00916893	90.5213	Up
9005	GOBP_PROTEIN_CONTAINING_COMPLEX_REMODELING	14.1342	0.0741106	2.23e-44	5e-45	0.142088	90.4577	Up
9004	GOBP_CARDIAC_CONDUCTION	14.1163	0.051105	2.85e-44	6.42e-45	0.0636486	90.2091	Up
9003	GOBP_REGULATION_OF_LEUKOCYTE_CHEMOTAXIS	14.107	0.0436671	3.24e-44	7.32e-45	-0.0352319	90.0787	Up
9002	GOBP_POSITIVE_REGULATION_OF_POTASSIUM_ION_TRANSMEMBRANE_TRANSPORTER_ACTIVITY	14.0868	0.0705043	4.29e-44	9.7e-45	0.160336	89.7992	Up
9001	GOMF_PLUS_END_DIRECTED_MICROTUBULE_MOTOR_ACTIVITY	14.0783	0.0858108	4.82e-44	1.09e-44	0.0186599	89.681	Up
9000	GOBP_ACTION_POTENTIAL	14.0762	0.0402961	4.97e-44	1.13e-44	0.0833682	89.6511	Up
8999	GOBP_HYPEROSMOTIC_RESPONSE	14.0699	0.0880043	5.42e-44	1.23e-44	-0.109344	89.5646	Up
8998	GOBP_POSITIVE_REGULATION_OF_GLYCOLYTIC_PROCESS	14.0627	0.0812129	5.98e-44	1.36e-44	-0.080569	89.465	Up
8997	GOBP_OLFACTORY_LOBE_DEVELOPMENT	14.0561	0.0629853	6.55e-44	1.49e-44	-0.00558308	89.373	Up
8996	GOCC_NEUROTRANSMITTER_RECEPTOR_COMPLEX	14.0435	0.0580475	7.8e-44	1.77e-44	0.241453	89.199	Up
8995	GOBP_GAMMA_AMINOBUTYRIC_ACID_SIGNALING_PATHWAY	14.0315	0.0799275	9.2e-44	2.1e-44	0.16626	89.0328	Up
8994	GOMF_HISTAMINE_RECEPTOR_ACTIVITY	14.0266	0.117646	9.85e-44	2.24e-44	0.110929	88.965	Up
8993	GOMF_G_PROTEIN_COUPLED_CHEMOATTRACTANT_RECEPTOR_ACTIVITY	14.0227	0.048562	1.04e-43	2.37e-44	0.433716	88.9118	Up
8992	GOBP_ANIMAL_ORGAN_MATURATION	14.0148	0.0669335	1.16e-43	2.64e-44	0.0259168	88.8027	Up
8991	GOBP_MITOTIC_DNA_REPLICATION_CHECKPOINT_SIGNALING	14.014	0.102381	1.17e-43	2.67e-44	-0.0982849	88.7908	Up
8990	GOBP_REGULATION_OF_CHEMOTAXIS	13.9978	0.035643	1.46e-43	3.35e-44	-0.0366418	88.5672	Up
8989	GOBP_RESPONSE_TO_CORTISOL	13.9967	0.129564	1.48e-43	3.4e-44	-0.110317	88.5523	Up
8988	GOBP_LONG_TERM_SYNAPTIC_POTENTIATION	13.979	0.0483782	1.89e-43	4.34e-44	-0.0111497	88.3081	Up
8987	GOBP_CENTRAL_NERVOUS_SYSTEM_MYELIN_FORMATION	13.975	0.114174	2e-43	4.59e-44	-0.0114601	88.2533	Up
8986	GOMF_CARBONATE_DEHYDRATASE_ACTIVITY	13.9681	0.10199	2.2e-43	5.05e-44	-0.00251047	88.1587	Up
8985	GOBP_LINOLEIC_ACID_METABOLIC_PROCESS	13.9666	0.0961327	2.24e-43	5.15e-44	0.0388248	88.1387	Up
8984	GOMF_OXIDOREDUCTASE_ACTIVITY_ACTING_ON_METAL_IONS	13.9637	0.0944599	2.33e-43	5.36e-44	-0.0573273	88.0988	Up
8983	GOBP_POSITIVE_REGULATION_OF_HYPERSENSITIVITY	13.9591	0.152603	2.48e-43	5.72e-44	0.0336418	88.0344	Up
8982	GOBP_DENDRITE_ARBORIZATION	13.9371	0.086488	3.36e-43	7.74e-44	0.0821577	87.7333	Up
8981	GOBP_T_CELL_MEDIATED_CYTOTOXICITY	13.9318	0.0669933	3.61e-43	8.33e-44	-0.0169067	87.6594	Up
8980	GOBP_HETEROTYPIC_CELL_CELL_ADHESION	13.9305	0.0715437	3.67e-43	8.48e-44	-0.0297494	87.6423	Up
8979	GOBP_NEGATIVE_REGULATION_OF_RESPONSE_TO_WOUNDING	13.9289	0.0514862	3.75e-43	8.68e-44	-0.0619497	87.6195	Up
8978	GOBP_POSITIVE_REGULATION_OF_ACROSOME_REACTION	13.9226	0.067711	4.09e-43	9.46e-44	0.304287	87.5338	Up
8977	GOBP_FLAVONE_METABOLIC_PROCESS	13.9114	0.116777	4.77e-43	1.1e-43	0.37666	87.3798	Up
8976	GOBP_B_CELL_MEDIATED_IMMUNITY	13.911	0.0332174	4.79e-43	1.11e-43	-0.00961719	87.3745	Up
8975	GOBP_MATURE_CONVENTIONAL_DENDRITIC_CELL_DIFFERENTIATION	13.9072	0.135002	5.04e-43	1.17e-43	0.0654408	87.3227	Up
8974	GOBP_REGULATION_OF_BMP_SIGNALING_PATHWAY	13.8893	0.0447326	6.44e-43	1.5e-43	-0.0807345	87.078	Up
8973	GOBP_REGULATION_OF_RENAL_SYSTEM_PROCESS	13.8893	0.0667946	6.45e-43	1.5e-43	0.0868892	87.0769	Up
8972	GOBP_REPLACEMENT_OSSIFICATION	13.8805	0.0677023	7.27e-43	1.69e-43	-0.0506776	86.9568	Up
8971	GOBP_LUTEOLYSIS	13.8714	0.121939	8.24e-43	1.91e-43	-0.0154191	86.832	Up
8970	GOBP_REGULATION_OF_RESPIRATORY_GASEOUS_EXCHANGE	13.8692	0.0812682	8.48e-43	1.97e-43	0.0195604	86.8024	Up
8969	GOBP_MITOTIC_SPINDLE_MIDZONE_ASSEMBLY	13.8477	0.0720151	1.14e-42	2.65e-43	0.271454	86.5092	Up
8968	GOMF_PHOSPHATIDATE_PHOSPHATASE_ACTIVITY	13.8459	0.0999416	1.17e-42	2.72e-43	-0.0200868	86.4837	Up
8967	GOBP_POSITIVE_REGULATION_OF_OSTEOBLAST_PROLIFERATION	13.8448	0.102652	1.18e-42	2.76e-43	0.00867151	86.4687	Up
8966	GOMF_INOSITOL_TRISPHOSPHATE_PHOSPHATASE_ACTIVITY	13.8411	0.0893468	1.24e-42	2.9e-43	-0.0879458	86.4187	Up
8965	GOBP_POSITIVE_REGULATION_OF_NITRIC_OXIDE_METABOLIC_PROCESS	13.8289	0.0641391	1.47e-42	3.43e-43	-0.092871	86.2522	Up
8964	GOBP_IMPORT_ACROSS_PLASMA_MEMBRANE	13.816	0.0373622	1.75e-42	4.09e-43	0.0456071	86.0769	Up
8962	GOMF_RNA_DIRECTED_DNA_POLYMERASE_ACTIVITY	13.8041	0.126899	2.05e-42	4.82e-43	-0.103357	85.9143	Up
8963	GOMF_TELOMERASE_ACTIVITY	13.8041	0.126899	2.05e-42	4.82e-43	-0.103357	85.9143	Up
8961	GOBP_REGULATION_OF_PHOSPHOLIPASE_C_ACTIVATING_G_PROTEIN_COUPLED_RECEPTOR_SIGNALING_PATHWAY	13.7989	0.099262	2.2e-42	5.17e-43	0.0805093	85.8441	Up
8960	GOBP_INTERLEUKIN_6_PRODUCTION	13.7984	0.0418954	2.21e-42	5.21e-43	-0.0367975	85.8373	Up
8959	GOBP_POSITIVE_REGULATION_OF_CELL_CELL_ADHESION	13.7902	0.0354564	2.47e-42	5.82e-43	-0.0248277	85.7266	Up
8958	GOBP_GAMMA_AMINOBUTYRIC_ACID_TRANSPORT	13.7883	0.0886156	2.54e-42	5.98e-43	-0.0375992	85.6996	Up
8957	GOBP_PROTEIN_LOCALIZATION_TO_CILIARY_TRANSITION_ZONE	13.7867	0.104148	2.59e-42	6.11e-43	0.0108519	85.6781	Up
8956	GOBP_INTERLEUKIN_8_PRODUCTION	13.782	0.0504814	2.76e-42	6.51e-43	-0.0516537	85.6152	Up
8955	GOBP_REGULATION_OF_BONE_DEVELOPMENT	13.773	0.0946665	3.12e-42	7.36e-43	0.110661	85.4921	Up
8954	GOBP_REGULATION_OF_AMINO_ACID_TRANSPORT	13.7591	0.0656337	3.76e-42	8.9e-43	0.0183536	85.3042	Up
8953	GOBP_SKELETAL_SYSTEM_DEVELOPMENT	13.7475	0.0263455	4.4e-42	1.04e-42	-0.0598287	85.1465	Up
8952	GOBP_ALPHA_KETOGLUTARATE_TRANSPORT	13.7474	0.146978	4.4e-42	1.04e-42	0.0369057	85.1451	Up
8951	GOBP_WOUND_HEALING_INVOLVED_IN_INFLAMMATORY_RESPONSE	13.7355	0.123857	5.16e-42	1.23e-42	-0.13837	84.9843	Up
8950	GOBP_PYRIDINE_CONTAINING_COMPOUND_BIOSYNTHETIC_PROCESS	13.726	0.0685221	5.87e-42	1.4e-42	-0.0501516	84.8549	Up
8949	GOMF_DNA_BINDING_BENDING	13.722	0.0826476	6.2e-42	1.48e-42	-0.0324618	84.8007	Up
8948	GOBP_RESPONSE_TO_VITAMIN_A	13.7179	0.0868905	6.55e-42	1.56e-42	0.0266615	84.7457	Up
8947	GOBP_REGULATION_OF_HEART_RATE	13.6975	0.0437428	8.63e-42	2.06e-42	0.0930191	84.4696	Up
8946	GOBP_REGULATION_OF_DENDRITE_EXTENSION	13.6923	0.0771196	9.25e-42	2.21e-42	0.103725	84.4001	Up
8945	GOBP_TRANSFORMING_GROWTH_FACTOR_BETA2_PRODUCTION	13.6827	0.10234	1.05e-41	2.52e-42	-0.147102	84.2702	Up
8944	GOBP_DUCTUS_ARTERIOSUS_CLOSURE	13.6753	0.130915	1.16e-41	2.78e-42	0.0639663	84.1706	Up
8943	GOBP_MONOSACCHARIDE_CATABOLIC_PROCESS	13.6617	0.0623404	1.39e-41	3.34e-42	-0.115853	83.9879	Up
8942	GOBP_SYNAPTIC_TRANSMISSION_DOPAMINERGIC	13.6479	0.0719768	1.68e-41	4.03e-42	0.0502544	83.8017	Up
8941	GOBP_REGULATION_OF_IMMUNOGLOBULIN_PRODUCTION	13.6235	0.0471877	2.33e-41	5.6e-42	-0.0528418	83.4744	Up
8940	GOBP_NEGATIVE_REGULATION_OF_ENDOTHELIAL_CELL_APOPTOTIC_PROCESS	13.6017	0.0748209	3.12e-41	7.52e-42	-0.00544991	83.1815	Up
8939	GOBP_REGULATION_OF_POSTSYNAPSE_ORGANIZATION	13.5972	0.0543567	3.31e-41	7.99e-42	-0.0378587	83.1211	Up
8938	GOMF_D_LOOP_DNA_BINDING	13.592	0.126288	3.55e-41	8.58e-42	0.0608577	83.0507	Up
8937	GOBP_REGULATION_OF_CHEMOKINE_MEDIATED_SIGNALING_PATHWAY	13.5895	0.104348	3.67e-41	8.87e-42	-0.0902623	83.0173	Up
8936	GOBP_MUSCULAR_SEPTUM_MORPHOGENESIS	13.5852	0.107458	3.88e-41	9.39e-42	0.0552803	82.9605	Up
8935	GOBP_CALCIUM_INDEPENDENT_CELL_CELL_ADHESION_VIA_PLASMA_MEMBRANE_CELL_ADHESION_MOLECULES	13.5787	0.0697615	4.24e-41	1.03e-41	0.15162	82.8727	Up
8934	GOBP_POSITIVE_REGULATION_OF_LYMPHOCYTE_DIFFERENTIATION	13.5719	0.0431392	4.64e-41	1.12e-41	-0.0532123	82.7826	Up
8933	GOBP_ATRIOVENTRICULAR_VALVE_DEVELOPMENT	13.5681	0.0764009	4.88e-41	1.18e-41	-0.151219	82.7316	Up
8932	GOBP_CARDIAC_SEPTUM_MORPHOGENESIS	13.5628	0.051146	5.23e-41	1.27e-41	-0.0825986	82.6602	Up
8931	GOBP_COMPLEMENT_ACTIVATION	13.5573	0.0534679	5.63e-41	1.37e-41	0.133182	82.5871	Up
8930	GOBP_POSITIVE_REGULATION_OF_T_CELL_RECEPTOR_SIGNALING_PATHWAY	13.5544	0.0885197	5.85e-41	1.42e-41	0.0193495	82.5475	Up
8929	GOBP_TRANSFORMING_GROWTH_FACTOR_BETA_PRODUCTION	13.5517	0.0686292	6.06e-41	1.47e-41	-0.089259	82.5119	Up
8928	GOMF_5_3_DNA_HELICASE_ACTIVITY	13.5332	0.0839368	7.77e-41	1.89e-41	0.010317	82.2647	Up
8927	GOBP_PHOSPHATIDYLETHANOLAMINE_ACYL_CHAIN_REMODELING	13.5311	0.114766	7.98e-41	1.94e-41	-0.0703235	82.2369	Up
8926	GOCC_INHIBITORY_SYNAPSE	13.5268	0.0776205	8.45e-41	2.06e-41	0.154029	82.1792	Up
8925	GOBP_HINDBRAIN_TANGENTIAL_CELL_MIGRATION	13.5076	0.112102	1.09e-40	2.67e-41	0.12033	81.9232	Up
8924	GOBP_DNA_CYTOSINE_DEAMINATION	13.4961	0.0823847	1.26e-40	3.11e-41	0.214383	81.7709	Up
8923	GOBP_CD8_POSITIVE_ALPHA_BETA_T_CELL_ACTIVATION	13.4645	0.0692731	1.93e-40	4.74e-41	0.0251031	81.35	Up
8922	GOBP_NEURAL_CREST_CELL_DIFFERENTIATION	13.4484	0.045829	2.38e-40	5.88e-41	-0.0485006	81.1369	Up
8921	GOBP_VASCULAR_ASSOCIATED_SMOOTH_MUSCLE_CONTRACTION	13.4459	0.0714152	2.46e-40	6.07e-41	0.00177697	81.1041	Up
8920	GOMF_INSULIN_LIKE_GROWTH_FACTOR_II_BINDING	13.4347	0.119364	2.86e-40	7.06e-41	-0.201236	80.9551	Up
8919	GOBP_METANEPHRIC_PART_OF_URETERIC_BUD_DEVELOPMENT	13.4331	0.134581	2.91e-40	7.21e-41	0.115715	80.9342	Up
8918	GOBP_POSITIVE_REGULATION_OF_T_CELL_APOPTOTIC_PROCESS	13.4183	0.114969	3.54e-40	8.78e-41	-0.0972492	80.7377	Up
8917	GOBP_CELLULAR_RESPONSE_TO_ETHANOL	13.4151	0.105381	3.7e-40	9.16e-41	-0.0355254	80.6953	Up
8916	GOBP_NEGATIVE_REGULATION_OF_CHEMOKINE_PRODUCTION	13.3889	0.0858323	5.23e-40	1.3e-40	-0.097281	80.349	Up
8915	GOBP_NEGATIVE_REGULATION_OF_MACROPHAGE_CYTOKINE_PRODUCTION	13.3705	0.127913	6.67e-40	1.66e-40	-0.124773	80.1064	Up
8914	GOMF_SUGAR_TRANSMEMBRANE_TRANSPORTER_ACTIVITY	13.3652	0.0626847	7.14e-40	1.78e-40	0.154167	80.0373	Up
8913	GOBP_DICARBOXYLIC_ACID_CATABOLIC_PROCESS	13.3515	0.0721125	8.55e-40	2.13e-40	0.0522307	79.8559	Up
8912	GOBP_ALPHA_BETA_T_CELL_ACTIVATION	13.3484	0.0317959	8.9e-40	2.22e-40	-0.0228147	79.8152	Up
8911	GOBP_AMINE_TRANSPORT	13.3417	0.039353	9.71e-40	2.42e-40	0.178263	79.7278	Up
8910	GOBP_POSITIVE_REGULATION_OF_IMMUNOGLOBULIN_PRODUCTION	13.337	0.0521392	1.03e-39	2.58e-40	-0.0636462	79.6652	Up
8909	GOCC_NEURON_TO_NEURON_SYNAPSE	13.3312	0.0354597	1.11e-39	2.79e-40	-0.0303775	79.5891	Up
8908	GOBP_LACRIMAL_GLAND_DEVELOPMENT	13.3202	0.123784	1.29e-39	3.23e-40	-0.0930455	79.444	Up
8907	GOBP_DOPAMINE_BIOSYNTHETIC_PROCESS	13.3176	0.120209	1.33e-39	3.34e-40	-0.0976482	79.4102	Up
8906	GOMF_GAP_JUNCTION_CHANNEL_ACTIVITY_INVOLVED_IN_CARDIAC_CONDUCTION_ELECTRICAL_COUPLING	13.2973	0.193859	1.74e-39	4.36e-40	0.0375892	79.1443	Up
8905	GOBP_ANION_TRANSPORT	13.2846	0.0212505	2.05e-39	5.16e-40	0.0131558	78.9777	Up
8904	GOBP_NEGATIVE_REGULATION_OF_T_CELL_DIFFERENTIATION	13.2837	0.0595282	2.07e-39	5.22e-40	-0.150755	78.9658	Up
8903	GOBP_NEUROTRANSMITTER_RECEPTOR_INTERNALIZATION	13.2778	0.0839069	2.24e-39	5.64e-40	0.156925	78.8877	Up
8902	GOBP_FOREBRAIN_NEURON_DEVELOPMENT	13.2727	0.0783289	2.39e-39	6.03e-40	-0.0325271	78.8219	Up
8901	GOMF_GATED_CHANNEL_ACTIVITY	13.2673	0.0263246	2.57e-39	6.47e-40	0.27032	78.7514	Up
8900	GOMF_PHOSPHOLIPASE_BINDING	13.2613	0.0734791	2.78e-39	7.01e-40	-0.0175714	78.6724	Up
8899	GOBP_CELL_PROLIFERATION_IN_BONE_MARROW	13.2464	0.105694	3.37e-39	8.53e-40	-0.0050695	78.4772	Up
8898	GOBP_POSITIVE_REGULATION_OF_LIPASE_ACTIVITY	13.24	0.0469868	3.67e-39	9.27e-40	0.0395409	78.394	Up
8897	GOBP_MEMBRANE_DEPOLARIZATION_DURING_CARDIAC_MUSCLE_CELL_ACTION_POTENTIAL	13.2183	0.0727965	4.87e-39	1.23e-39	0.167947	78.1107	Up
8896	GOCC_DENDRITE_CYTOPLASM	13.2175	0.0781375	4.92e-39	1.25e-39	-0.0490206	78.0999	Up
8895	GOBP_REGULATION_OF_NATURAL_KILLER_CELL_ACTIVATION	13.2134	0.0631381	5.19e-39	1.32e-39	-0.0307607	78.0467	Up
8894	GOBP_OSTEOBLAST_DEVELOPMENT	13.1931	0.0655662	6.75e-39	1.72e-39	0.158538	77.7824	Up
8893	GOBP_AMINE_METABOLIC_PROCESS	13.1806	0.0380828	7.93e-39	2.02e-39	-0.0280421	77.6197	Up
8892	GOBP_LYMPH_NODE_DEVELOPMENT	13.1803	0.0722766	7.96e-39	2.03e-39	-0.0773902	77.6156	Up
8891	GOBP_BONE_TRABECULA_MORPHOGENESIS	13.1678	0.0852761	9.36e-39	2.39e-39	-0.0883095	77.4532	Up
8890	GOBP_CHONDROITIN_SULFATE_BIOSYNTHETIC_PROCESS	13.1663	0.0839569	9.54e-39	2.44e-39	-0.130946	77.4336	Up
8889	GOBP_CARDIAC_MUSCLE_CELL_CONTRACTION	13.1555	0.0522778	1.1e-38	2.81e-39	0.0877629	77.2931	Up
8888	GOBP_T_CELL_CHEMOTAXIS	13.1544	0.0723673	1.11e-38	2.85e-39	-0.03322	77.2788	Up
8887	GOBP_URINARY_TRACT_SMOOTH_MUSCLE_CONTRACTION	13.1506	0.0987486	1.17e-38	2.99e-39	0.112808	77.2298	Up
8886	GOBP_METANEPHRIC_GLOMERULUS_VASCULATURE_DEVELOPMENT	13.1414	0.141681	1.32e-38	3.37e-39	-0.0213592	77.11	Up
8885	GOBP_POSITIVE_REGULATION_OF_MELANOCYTE_DIFFERENTIATION	13.1404	0.152333	1.33e-38	3.42e-39	0.0096536	77.0973	Up
8884	GOBP_POSITIVE_REGULATION_OF_ENDOCYTIC_RECYCLING	13.1404	0.108374	1.33e-38	3.42e-39	-0.0466504	77.097	Up
8883	GOBP_POSITIVE_REGULATION_OF_MHC_CLASS_II_BIOSYNTHETIC_PROCESS	13.1341	0.0946065	1.45e-38	3.71e-39	0.119001	77.0159	Up
8882	GOBP_POSITIVE_REGULATION_OF_INTERLEUKIN_6_PRODUCTION	13.1308	0.0421492	1.51e-38	3.87e-39	-0.0720605	76.9735	Up
8881	GOBP_POSITIVE_REGULATION_OF_IMMUNE_EFFECTOR_PROCESS	13.128	0.0329746	1.56e-38	4.01e-39	-0.0252205	76.9374	Up
8880	GOMF_GALACTOSIDE_BINDING	13.1279	0.123663	1.56e-38	4.02e-39	0.0776618	76.9361	Up
8879	GOBP_MORPHOGENESIS_OF_A_POLARIZED_EPITHELIUM	13.1241	0.0512014	1.64e-38	4.23e-39	-0.102743	76.8862	Up
8878	GOMF_HYDROLASE_ACTIVITY_ACTING_ON_CARBON_NITROGEN_BUT_NOT_PEPTIDE_BONDS_IN_CYCLIC_AMIDES	13.1152	0.0715108	1.84e-38	4.74e-39	0.198711	76.7717	Up
8877	GOBP_DICARBOXYLIC_ACID_BIOSYNTHETIC_PROCESS	13.1144	0.0879651	1.86e-38	4.79e-39	-0.0211776	76.7608	Up
8876	GOBP_SYNAPSE_ORGANIZATION	13.1114	0.0247795	1.93e-38	4.99e-39	-0.000507055	76.722	Up
8875	GOBP_POSITIVE_REGULATION_OF_EPITHELIAL_TO_MESENCHYMAL_TRANSITION	13.1079	0.057252	2.02e-38	5.22e-39	-0.136368	76.677	Up
8874	GOMF_SULFATE_TRANSMEMBRANE_TRANSPORTER_ACTIVITY	13.1054	0.0706024	2.08e-38	5.39e-39	0.294367	76.6445	Up
8873	GOBP_LEUKOTRIENE_BIOSYNTHETIC_PROCESS	13.1033	0.0819781	2.14e-38	5.54e-39	0.0055492	76.6173	Up
8872	GOBP_HEPARIN_METABOLIC_PROCESS	13.0935	0.0730957	2.43e-38	6.29e-39	-0.0637209	76.4902	Up
8871	GOBP_SULFATE_TRANSPORT	13.082	0.0710508	2.82e-38	7.31e-39	0.281861	76.3422	Up
8870	GOBP_CLUSTERING_OF_VOLTAGE_GATED_SODIUM_CHANNELS	13.0797	0.0939406	2.9e-38	7.53e-39	0.120996	76.3118	Up
8869	GOBP_POSITIVE_REGULATION_OF_VASCULAR_ENDOTHELIAL_GROWTH_FACTOR_RECEPTOR_SIGNALING_PATHWAY	13.0625	0.0884904	3.62e-38	9.41e-39	0.023742	76.091	Up
8868	GOBP_IMMUNE_RESPONSE_REGULATING_CELL_SURFACE_RECEPTOR_SIGNALING_PATHWAY	13.0579	0.0364776	3.84e-38	9.99e-39	-0.0188753	76.0307	Up
8867	GOMF_VOLTAGE_GATED_SODIUM_CHANNEL_ACTIVITY	13.056	0.0459484	3.93e-38	1.02e-38	0.372642	76.0061	Up
8866	GOBP_SPINAL_CORD_OLIGODENDROCYTE_CELL_DIFFERENTIATION	13.0546	0.138435	4e-38	1.04e-38	8.88e-05	75.9884	Up
8865	GOBP_PROTEIN_DE_ADP_RIBOSYLATION	13.0527	0.12957	4.1e-38	1.07e-38	-0.0171616	75.9642	Up
8864	GOBP_ACUTE_PHASE_RESPONSE	13.046	0.0575402	4.47e-38	1.17e-38	0.14028	75.8776	Up
8863	GOBP_REGULATION_OF_CELL_FATE_SPECIFICATION	13.0382	0.0836622	4.94e-38	1.29e-38	-0.0015694	75.778	Up
8862	GOMF_P_TYPE_POTASSIUM_TRANSMEMBRANE_TRANSPORTER_ACTIVITY	13.0344	0.18443	5.18e-38	1.35e-38	0.0658514	75.7285	Up
8861	GOBP_LENS_MORPHOGENESIS_IN_CAMERA_TYPE_EYE	13.0271	0.0810185	5.69e-38	1.49e-38	-0.126947	75.6348	Up
8860	GOBP_NEGATIVE_REGULATION_OF_ACTIVATED_T_CELL_PROLIFERATION	13.0213	0.0880405	6.13e-38	1.6e-38	-0.0184952	75.5602	Up
8859	GOCC_PRESYNAPTIC_MEMBRANE	13.0146	0.0334125	6.68e-38	1.75e-38	0.0368419	75.4736	Up
8858	GOBP_CENTRIOLE_CENTRIOLE_COHESION	13.0107	0.0919066	7.02e-38	1.84e-38	-0.113418	75.4236	Up
8857	GOBP_QUATERNARY_AMMONIUM_GROUP_TRANSPORT	13.0057	0.0748217	7.49e-38	1.96e-38	0.129517	75.3592	Up
8856	GOMF_CALCIUM_ION_BINDING	13.0053	0.0228555	7.52e-38	1.97e-38	0.0169172	75.3542	Up
8855	GOBP_POSITIVE_REGULATION_OF_VASCULAR_ASSOCIATED_SMOOTH_MUSCLE_CELL_PROLIFERATION	12.9986	0.0651449	8.2e-38	2.15e-38	-0.143133	75.268	Up
8854	GOBP_GASTRULATION_WITH_MOUTH_FORMING_SECOND	12.9953	0.0799017	8.55e-38	2.24e-38	-0.146364	75.2264	Up
8853	GOMF_GUANYLATE_CYCLASE_REGULATOR_ACTIVITY	12.987	0.171232	9.51e-38	2.5e-38	0.134175	75.1203	Up
8852	GOBP_PRESYNAPTIC_MEMBRANE_ORGANIZATION	12.9806	0.0995768	1.03e-37	2.71e-38	0.210524	75.0382	Up
8851	GOBP_LENS_FIBER_CELL_MORPHOGENESIS	12.9598	0.13943	1.35e-37	3.55e-38	-0.175685	74.771	Up
8850	GOBP_REGULATION_OF_CD4_POSITIVE_ALPHA_BETA_T_CELL_DIFFERENTIATION	12.9581	0.0575819	1.38e-37	3.63e-38	-0.0540828	74.7495	Up
8849	GOBP_PROGRAMMED_CELL_DEATH_INVOLVED_IN_CELL_DEVELOPMENT	12.9519	0.0990127	1.49e-37	3.93e-38	-0.0711458	74.6701	Up
8848	GOBP_REGULATION_OF_ACROSOME_REACTION	12.9338	0.081957	1.88e-37	4.96e-38	0.204297	74.4386	Up
8847	GOBP_MONOCYTE_AGGREGATION	12.8805	0.133712	3.7e-37	9.81e-38	-0.0503424	73.76	Up
8846	GOBP_SMOOTHENED_SIGNALING_PATHWAY_INVOLVED_IN_DORSAL_VENTRAL_NEURAL_TUBE_PATTERNING	12.8785	0.0892862	3.79e-37	1.01e-37	-0.121689	73.7348	Up
8845	GOBP_PLATELET_ACTIVATING_FACTOR_METABOLIC_PROCESS	12.8773	0.11304	3.85e-37	1.02e-37	-0.0265089	73.7192	Up
8844	GOBP_NATURAL_KILLER_CELL_MEDIATED_IMMUNITY	12.8612	0.0617447	4.72e-37	1.26e-37	-0.0146606	73.5146	Up
8843	GOBP_RHOMBOMERE_DEVELOPMENT	12.8605	0.135747	4.77e-37	1.27e-37	0.0356606	73.5053	Up
8842	GOBP_GAMMA_DELTA_T_CELL_ACTIVATION	12.8536	0.0673178	5.2e-37	1.38e-37	0.0471759	73.4186	Up
8841	GOBP_LEUKOCYTE_MIGRATION	12.8449	0.0312975	5.79e-37	1.55e-37	-0.0246924	73.3083	Up
8840	GOBP_SINGLE_FERTILIZATION	12.8354	0.0386885	6.52e-37	1.75e-37	0.0089698	73.1878	Up
8839	GOBP_REGULATION_OF_COLLAGEN_METABOLIC_PROCESS	12.8259	0.0665127	7.36e-37	1.97e-37	-0.0683661	73.0671	Up
8838	GOBP_DENDRITE_SELF_AVOIDANCE	12.8237	0.0780664	7.57e-37	2.03e-37	0.0233649	73.0392	Up
8837	GOBP_REGULATION_OF_LEUKOCYTE_DEGRANULATION	12.8211	0.0471917	7.82e-37	2.1e-37	-0.00154805	73.006	Up
8836	GOBP_HYALURONAN_BIOSYNTHETIC_PROCESS	12.8201	0.091992	7.92e-37	2.12e-37	-0.121558	72.9938	Up
8835	GOBP_REGULATION_OF_ALDOSTERONE_METABOLIC_PROCESS	12.8124	0.118182	8.72e-37	2.34e-37	-0.105195	72.8966	Up
8834	GOBP_PROXIMAL_DISTAL_PATTERN_FORMATION	12.8056	0.0686983	9.5e-37	2.55e-37	-0.0520039	72.8099	Up
8833	GOBP_PHOSPHATIDYLCHOLINE_CATABOLIC_PROCESS	12.8042	0.0838662	9.66e-37	2.6e-37	-0.00670752	72.7929	Up
8832	GOBP_NEGATIVE_REGULATION_OF_TELOMERASE_ACTIVITY	12.7985	0.0804267	1.04e-36	2.79e-37	-0.0458063	72.7204	Up
8831	GOCC_INTRACILIARY_TRANSPORT_PARTICLE	12.7744	0.0876102	1.41e-36	3.79e-37	-0.0919596	72.4162	Up
8830	GOBP_SEMICIRCULAR_CANAL_DEVELOPMENT	12.7726	0.114116	1.44e-36	3.88e-37	0.00502473	72.3932	Up
8829	GOBP_LYMPHOCYTE_MEDIATED_IMMUNITY	12.7681	0.0273934	1.52e-36	4.11e-37	-0.0128142	72.3362	Up
8828	GOBP_REGULATION_OF_MITOTIC_NUCLEAR_DIVISION	12.768	0.038595	1.52e-36	4.11e-37	-0.0932165	72.3358	Up
8827	GOBP_PROLINE_METABOLIC_PROCESS	12.7633	0.110984	1.61e-36	4.37e-37	-0.0101548	72.2761	Up
8826	GOBP_INTERLEUKIN_18_PRODUCTION	12.7489	0.084602	1.93e-36	5.24e-37	0.290366	72.095	Up
8825	GOMF_NERVE_GROWTH_FACTOR_BINDING	12.7448	0.104079	2.03e-36	5.52e-37	-0.0420299	72.0435	Up
8824	GOBP_ANTIGEN_RECEPTOR_MEDIATED_SIGNALING_PATHWAY	12.7412	0.0348803	2.13e-36	5.78e-37	-0.026832	71.9985	Up
8823	GOCC_CORTICAL_GRANULE	12.7379	0.173212	2.22e-36	6.03e-37	-0.0909431	71.9559	Up
8822	GOMF_ANDROSTAN_3_ALPHA_17_BETA_DIOL_DEHYDROGENASE_ACTIVITY	12.7292	0.117049	2.48e-36	6.73e-37	-0.0782396	71.8469	Up
8821	GOBP_POSITIVE_REGULATION_OF_GRANULOCYTE_CHEMOTAXIS	12.7175	0.0631197	2.87e-36	7.8e-37	-0.0421858	71.7001	Up
8820	GOBP_NEGATIVE_REGULATION_OF_SYNAPTIC_TRANSMISSION_GABAERGIC	12.7053	0.148331	3.34e-36	9.11e-37	0.328238	71.5463	Up
8819	GOBP_POSTSYNAPTIC_SPECIALIZATION_ASSEMBLY	12.703	0.0695312	3.43e-36	9.37e-37	0.223053	71.5182	Up
8818	GOBP_REGULATION_OF_FATTY_ACID_METABOLIC_PROCESS	12.694	0.0421034	3.83e-36	1.05e-36	-0.129912	71.4056	Up
8817	GOMF_GLUTAMATE_BINDING	12.6892	0.0984824	4.07e-36	1.11e-36	0.0147381	71.3452	Up
8816	GOMF_CORECEPTOR_ACTIVITY_INVOLVED_IN_WNT_SIGNALING_PATHWAY	12.6822	0.10742	4.44e-36	1.22e-36	-0.118806	71.2573	Up
8815	GOBP_NEGATIVE_REGULATION_OF_AXON_EXTENSION	12.6777	0.0507472	4.7e-36	1.29e-36	0.00511342	71.2008	Up
8814	GOBP_NEGATIVE_REGULATION_OF_IMMUNE_SYSTEM_PROCESS	12.6749	0.0288613	4.87e-36	1.34e-36	-0.0540619	71.1654	Up
8813	GOBP_THYMIC_T_CELL_SELECTION	12.67	0.0638181	5.18e-36	1.42e-36	0.0443442	71.1041	Up
8812	GOMF_OXIDOREDUCTASE_ACTIVITY_ACTING_ON_PAIRED_DONORS_WITH_OXIDATION_OF_A_PAIR_OF_DONORS_RESULTING_IN_THE_REDUCTION_OF_MOLECULAR_OXYGEN_TO_TWO_MOLECULES_OF_WATER	12.6546	0.109494	6.27e-36	1.72e-36	-0.0698228	70.9118	Up
8811	GOBP_GLUTAMINE_FAMILY_AMINO_ACID_METABOLIC_PROCESS	12.6306	0.0406176	8.46e-36	2.33e-36	-0.0203684	70.6121	Up
8810	GOBP_ACTIN_FILAMENT_REORGANIZATION	12.63	0.0943334	8.52e-36	2.35e-36	-0.13884	70.6046	Up
8809	GOBP_NEURON_MIGRATION	12.6192	0.0343932	9.76e-36	2.69e-36	-0.0559839	70.4694	Up
8808	GOMF_MUTLALPHA_COMPLEX_BINDING	12.6166	0.095128	1.01e-35	2.78e-36	-0.121821	70.4377	Up
8807	GOMF_DIHYDROPYRIMIDINASE_ACTIVITY	12.6106	0.0785363	1.09e-35	2.99e-36	0.279584	70.3634	Up
8806	GOBP_CARDIAC_SEPTUM_DEVELOPMENT	12.5957	0.0400318	1.31e-35	3.61e-36	-0.0868717	70.1776	Up
8805	GOBP_REGULATION_OF_CEREBELLAR_GRANULE_CELL_PRECURSOR_PROLIFERATION	12.59	0.0805999	1.4e-35	3.88e-36	0.317494	70.1065	Up
8804	GOBP_ACTIVATION_OF_JANUS_KINASE_ACTIVITY	12.5865	0.0801465	1.47e-35	4.05e-36	-0.0345691	70.0629	Up
8803	GOMF_ACTIVIN_RECEPTOR_BINDING	12.5763	0.125961	1.66e-35	4.6e-36	-0.0125898	69.9367	Up
8802	GOBP_REGULATION_OF_UNSATURATED_FATTY_ACID_BIOSYNTHETIC_PROCESS	12.5736	0.100671	1.72e-35	4.76e-36	-0.107227	69.9024	Up
8801	GOBP_REGULATION_OF_POSTSYNAPTIC_CYTOSOLIC_CALCIUM_ION_CONCENTRATION	12.5713	0.0557699	1.77e-35	4.9e-36	0.355038	69.8739	Up
8800	GOBP_REGULATION_OF_ADIPONECTIN_SECRETION	12.5693	0.0991459	1.81e-35	5.03e-36	-0.0376793	69.8486	Up
8799	GOBP_RETINAL_CONE_CELL_DIFFERENTIATION	12.5642	0.076464	1.93e-35	5.36e-36	0.219688	69.7854	Up
8798	GOBP_VOLUNTARY_SKELETAL_MUSCLE_CONTRACTION	12.5403	0.155619	2.59e-35	7.21e-36	0.035152	69.4901	Up
8797	GOBP_SULFATION	12.5265	0.0723161	3.07e-35	8.57e-36	-0.0209382	69.3189	Up
8796	GOBP_FLUID_TRANSPORT	12.5247	0.0518704	3.14e-35	8.77e-36	0.10629	69.2962	Up
8795	GOBP_POSITIVE_REGULATION_OF_CALCIUM_ION_DEPENDENT_EXOCYTOSIS	12.5228	0.054502	3.22e-35	8.97e-36	0.186226	69.2731	Up
8794	GOBP_T_HELPER_17_TYPE_IMMUNE_RESPONSE	12.51	0.0707868	3.77e-35	1.05e-35	0.00792793	69.1141	Up
8793	GOBP_REGULATION_OF_ENDOCYTIC_RECYCLING	12.4968	0.068067	4.43e-35	1.24e-35	-0.104247	68.9518	Up
8792	GOBP_POSTSYNAPSE_ORGANIZATION	12.4831	0.0400981	5.25e-35	1.47e-35	-0.0268807	68.7821	Up
8791	GOBP_REGULATION_OF_VOLTAGE_GATED_CALCIUM_CHANNEL_ACTIVITY	12.4815	0.0559786	5.35e-35	1.5e-35	0.0181496	68.7629	Up
8790	GOBP_POSITIVE_REGULATION_OF_CARDIAC_EPITHELIAL_TO_MESENCHYMAL_TRANSITION	12.4744	0.113482	5.83e-35	1.64e-35	-0.142151	68.6756	Up
8789	GOBP_CELLULAR_RESPONSE_TO_OXIDISED_LOW_DENSITY_LIPOPROTEIN_PARTICLE_STIMULUS	12.4702	0.0938144	6.15e-35	1.73e-35	-0.0822288	68.6233	Up
8788	GOBP_OOGENESIS	12.4628	0.0398814	6.73e-35	1.89e-35	-0.0311575	68.5328	Up
8787	GOBP_REGULATION_OF_COLLATERAL_SPROUTING	12.4531	0.0675488	7.58e-35	2.13e-35	0.0100375	68.4134	Up
8786	GOBP_POSITIVE_REGULATION_OF_MUSCLE_CONTRACTION	12.4474	0.0553185	8.13e-35	2.29e-35	0.0416821	68.3427	Up
8785	GOBP_POSITIVE_REGULATION_OF_CELL_ACTIVATION	12.4399	0.0256816	8.92e-35	2.51e-35	-0.018084	68.25	Up
8784	GOBP_LYMPH_VESSEL_MORPHOGENESIS	12.435	0.06607	9.47e-35	2.67e-35	-0.0545345	68.1898	Up
8783	GOMF_PHOSPHATIDYLINOSITOL_3_KINASE_REGULATORY_SUBUNIT_BINDING	12.4327	0.106496	9.74e-35	2.75e-35	-0.144329	68.1619	Up
8782	GOBP_ARGININE_BIOSYNTHETIC_PROCESS	12.4314	0.140199	9.9e-35	2.79e-35	-0.0387637	68.1456	Up
8781	GOBP_PLASMA_MEMBRANE_FUSION	12.4214	0.0802983	1.12e-34	3.16e-35	0.240548	68.023	Up
8780	GOBP_NEGATIVE_REGULATION_OF_DENDRITE_DEVELOPMENT	12.4163	0.154085	1.19e-34	3.36e-35	-0.0731455	67.9608	Up
8779	GOBP_PIGMENT_METABOLIC_PROCESS_INVOLVED_IN_PIGMENTATION	12.4148	0.101738	1.21e-34	3.42e-35	0.147429	67.9429	Up
8778	GOBP_MATING	12.4111	0.0561593	1.27e-34	3.58e-35	-0.0322022	67.8974	Up
8777	GOBP_BUNDLE_OF_HIS_CELL_TO_PURKINJE_MYOCYTE_COMMUNICATION	12.408	0.0944254	1.31e-34	3.72e-35	0.0605437	67.8595	Up
8776	GOBP_POSITIVE_REGULATION_OF_CELL_PROLIFERATION_IN_BONE_MARROW	12.4076	0.123445	1.32e-34	3.74e-35	-0.0478027	67.8538	Up
8775	GOBP_RESPONSE_TO_LIPOTEICHOIC_ACID	12.395	0.097281	1.54e-34	4.37e-35	-0.0699821	67.6994	Up
8774	GOBP_INFLAMMATORY_RESPONSE	12.3895	0.0285104	1.65e-34	4.68e-35	-0.0333705	67.6318	Up
8773	GOBP_RENAL_VESICLE_DEVELOPMENT	12.3857	0.0774655	1.73e-34	4.9e-35	0.0429446	67.5862	Up
8772	GOBP_REGULATION_OF_CELLULAR_KETONE_METABOLIC_PROCESS	12.3688	0.0352267	2.12e-34	6.04e-35	-0.109185	67.3788	Up
8771	GOBP_TUBE_LUMEN_CAVITATION	12.3633	0.169219	2.27e-34	6.46e-35	0.0428804	67.3117	Up
8770	GOBP_LEUKOCYTE_MEDIATED_CYTOTOXICITY	12.3593	0.0450817	2.38e-34	6.79e-35	-0.00200109	67.2628	Up
8769	GOBP_FOREBRAIN_DEVELOPMENT	12.3568	0.0271624	2.46e-34	7e-35	-0.0812362	67.2327	Up
8768	GOBP_ACTIVATED_T_CELL_PROLIFERATION	12.3551	0.0573316	2.51e-34	7.15e-35	-0.00229553	67.2113	Up
8767	GOMF_NATURAL_KILLER_CELL_LECTIN_LIKE_RECEPTOR_BINDING	12.3503	0.0988058	2.66e-34	7.58e-35	0.0182141	67.1526	Up
8766	GOBP_NEGATIVE_REGULATION_OF_MEMBRANE_PERMEABILITY	12.3493	0.107059	2.69e-34	7.67e-35	-0.180488	67.1413	Up
8765	GOBP_DTTP_METABOLIC_PROCESS	12.3477	0.114234	2.74e-34	7.83e-35	-0.157738	67.1214	Up
8764	GOBP_ANTERIOR_POSTERIOR_AXON_GUIDANCE	12.3463	0.0840477	2.79e-34	7.97e-35	0.304307	67.1039	Up
8763	GOBP_ADAPTIVE_IMMUNE_RESPONSE_BASED_ON_SOMATIC_RECOMBINATION_OF_IMMUNE_RECEPTORS_BUILT_FROM_IMMUNOGLOBULIN_SUPERFAMILY_DOMAINS	12.3375	0.0242177	3.1e-34	8.88e-35	-0.013545	66.9965	Up
8762	GOBP_NUCLEOSIDE_TRANSMEMBRANE_TRANSPORT	12.3357	0.0916187	3.17e-34	9.07e-35	0.146408	66.9745	Up
8761	GOBP_PROPRIOCEPTION	12.3304	0.124922	3.38e-34	9.68e-35	-0.0858068	66.9099	Up
8760	GOBP_NEGATIVE_REGULATION_OF_CARDIOCYTE_DIFFERENTIATION	12.3277	0.0880224	3.49e-34	1e-34	-0.11646	66.8779	Up
8759	GOBP_HORMONE_CATABOLIC_PROCESS	12.3215	0.0799734	3.75e-34	1.08e-34	0.0142049	66.8025	Up
8758	GOBP_REGULATION_OF_LIPID_CATABOLIC_PROCESS	12.3181	0.0481709	3.91e-34	1.13e-34	-0.0426814	66.7602	Up
8757	GOBP_LEUKOCYTE_MEDIATED_IMMUNITY	12.314	0.0258912	4.11e-34	1.18e-34	-0.0232124	66.7107	Up
8756	GOBP_NEGATIVE_REGULATION_OF_INTERLEUKIN_17_PRODUCTION	12.3128	0.104448	4.17e-34	1.2e-34	-0.011859	66.6956	Up
8755	GOBP_TRANS_SYNAPTIC_SIGNALING_BY_TRANS_SYNAPTIC_COMPLEX	12.3027	0.104527	4.7e-34	1.36e-34	-0.0974726	66.5737	Up
8754	GOBP_POSITIVE_REGULATION_OF_CALCIUM_ION_TRANSPORT_INTO_CYTOSOL	12.262	0.0487912	7.71e-34	2.23e-34	0.0187073	66.0795	Up
8753	GOCC_SIDE_OF_MEMBRANE	12.2265	0.0252906	1.19e-33	3.44e-34	0.0130582	65.6498	Up
8752	GOMF_BIOTIN_BINDING	12.2173	0.11006	1.33e-33	3.85e-34	-0.0033465	65.5377	Up
8751	GOCC_CELL_BODY_FIBER	12.2102	0.122318	1.44e-33	4.2e-34	-0.080914	65.452	Up
8750	GOBP_MUSCLE_CELL_MIGRATION	12.1907	0.0484896	1.83e-33	5.32e-34	-0.0777199	65.2173	Up
8749	GOBP_REGULATION_OF_METAL_ION_TRANSPORT	12.1788	0.0266275	2.11e-33	6.15e-34	0.000375717	65.0736	Up
8748	GOBP_EMBRYONIC_CAMERA_TYPE_EYE_DEVELOPMENT	12.1737	0.0523948	2.24e-33	6.54e-34	-0.0144398	65.0132	Up
8747	GOBP_REGULATION_OF_URINE_VOLUME	12.1723	0.0616797	2.27e-33	6.65e-34	0.0374496	64.9962	Up
8746	GOCC_NEURON_PROJECTION_MEMBRANE	12.1719	0.045975	2.29e-33	6.69e-34	0.109471	64.9906	Up
8745	GOBP_PHARYNGEAL_SYSTEM_DEVELOPMENT	12.1639	0.0701347	2.51e-33	7.36e-34	0.0330542	64.8953	Up
8744	GOBP_NEGATIVE_REGULATION_OF_PLASMINOGEN_ACTIVATION	12.1563	0.128518	2.76e-33	8.08e-34	-0.064867	64.8028	Up
8743	GOMF_INTEGRIN_BINDING	12.1495	0.0480518	2.99e-33	8.77e-34	-0.0548974	64.7216	Up
8742	GOBP_PANCREATIC_JUICE_SECRETION	12.1359	0.0877936	3.52e-33	1.03e-33	-0.0182599	64.5582	Up
8741	GOCC_PLASMA_MEMBRANE_SIGNALING_RECEPTOR_COMPLEX	12.1347	0.0293422	3.57e-33	1.05e-33	0.130095	64.5437	Up
8740	GOBP_REGULATION_OF_FEMALE_GONAD_DEVELOPMENT	12.1335	0.128807	3.62e-33	1.06e-33	-0.0158676	64.5296	Up
8739	GOBP_REGULATION_OF_RESPIRATORY_SYSTEM_PROCESS	12.1257	0.0810796	3.97e-33	1.17e-33	0.0270626	64.4366	Up
8738	GOMF_L_ASPARTATE_TRANSMEMBRANE_TRANSPORTER_ACTIVITY	12.1241	0.0918011	4.05e-33	1.19e-33	-0.0413346	64.4173	Up
8737	GOCC_BRUSH_BORDER_MEMBRANE	12.1088	0.0436471	4.87e-33	1.43e-33	0.0960556	64.2334	Up
8736	GOBP_POSITIVE_REGULATION_OF_ACUTE_INFLAMMATORY_RESPONSE_TO_ANTIGENIC_STIMULUS	12.1073	0.131414	4.95e-33	1.46e-33	-0.0296101	64.2162	Up
8735	GOBP_RIBONUCLEOSIDE_CATABOLIC_PROCESS	12.0939	0.0661452	5.81e-33	1.71e-33	0.117647	64.0556	Up
8734	GOBP_DEOXYRIBONUCLEOSIDE_DIPHOSPHATE_METABOLIC_PROCESS	12.0897	0.107627	6.11e-33	1.8e-33	9.37e-06	64.0054	Up
8733	GOBP_FUCOSE_METABOLIC_PROCESS	12.0871	0.0545825	6.3e-33	1.86e-33	0.0798273	63.9741	Up
8732	GOBP_UTERINE_SMOOTH_MUSCLE_CONTRACTION	12.0864	0.0569436	6.35e-33	1.88e-33	0.313342	63.9661	Up
8731	GOBP_LYMPHOCYTE_MIGRATION	12.0854	0.0374598	6.42e-33	1.9e-33	-0.000463938	63.9539	Up
8730	GOBP_VASODILATION	12.0846	0.0536334	6.48e-33	1.92e-33	0.0410984	63.9444	Up
8729	GOBP_REGULATION_OF_ENDOCRINE_PROCESS	12.0801	0.0584164	6.84e-33	2.02e-33	0.0064673	63.8904	Up
8728	GOBP_MEMBRANE_DISRUPTION_IN_ANOTHER_ORGANISM	12.0767	0.137968	7.13e-33	2.11e-33	0.178472	63.8496	Up
8727	GOBP_RESPONSE_TO_BMP	12.0754	0.0328478	7.24e-33	2.14e-33	-0.0769819	63.8342	Up
8726	GOMF_OXIDOREDUCTASE_ACTIVITY_ACTING_ON_NAD_P_H_OXYGEN_AS_ACCEPTOR	12.0649	0.0736403	8.19e-33	2.43e-33	0.0364383	63.7091	Up
8725	GOBP_NON_CANONICAL_WNT_SIGNALING_PATHWAY_VIA_MAPK_CASCADE	12.056	0.109183	9.1e-33	2.7e-33	-0.158215	63.6031	Up
8724	GOBP_REGULATION_OF_RELEASE_OF_SEQUESTERED_CALCIUM_ION_INTO_CYTOSOL	12.0547	0.037461	9.24e-33	2.75e-33	0.00951341	63.5872	Up
8723	GOBP_MULTI_CILIATED_EPITHELIAL_CELL_DIFFERENTIATION	12.043	0.100365	1.06e-32	3.16e-33	0.00917196	63.448	Up
8722	GOBP_NEGATIVE_REGULATION_OF_MONONUCLEAR_CELL_MIGRATION	12.0403	0.0766035	1.1e-32	3.26e-33	-0.0197531	63.4163	Up
8721	GOBP_NEGATIVE_REGULATION_OF_SMAD_PROTEIN_COMPLEX_ASSEMBLY	12.0398	0.128408	1.1e-32	3.29e-33	-0.152681	63.4094	Up
8720	GOBP_NUCLEOSIDE_TRANSPORT	12.0383	0.0813198	1.12e-32	3.34e-33	0.208164	63.3923	Up
8719	GOBP_EMBRYONIC_CAMERA_TYPE_EYE_MORPHOGENESIS	12.038	0.0609504	1.13e-32	3.35e-33	0.00583581	63.3889	Up
8718	GOBP_AMPA_GLUTAMATE_RECEPTOR_CLUSTERING	12.0365	0.121353	1.15e-32	3.42e-33	0.208614	63.3711	Up
8717	GOBP_REGULATION_OF_HYALURONAN_BIOSYNTHETIC_PROCESS	12.0352	0.108232	1.16e-32	3.47e-33	-0.129371	63.3554	Up
8716	GOMF_CO_SMAD_BINDING	12.0283	0.0921167	1.26e-32	3.77e-33	-0.110449	63.2734	Up
8715	GOBP_NEGATIVE_REGULATION_OF_ATP_BIOSYNTHETIC_PROCESS	12.0152	0.136733	1.48e-32	4.41e-33	-0.0638784	63.1169	Up
8714	GOBP_G_PROTEIN_COUPLED_RECEPTOR_SIGNALING_PATHWAY_COUPLED_TO_CYCLIC_NUCLEOTIDE_SECOND_MESSENGER	12.0134	0.0393637	1.51e-32	4.51e-33	0.337404	63.0953	Up
8713	GOBP_REGULATION_OF_MALE_GONAD_DEVELOPMENT	12.0119	0.130564	1.53e-32	4.59e-33	-0.0475959	63.0777	Up
8712	GOBP_REGULATION_OF_RESPONSE_TO_OSMOTIC_STRESS	11.996	0.0791989	1.85e-32	5.55e-33	-0.0992221	62.8895	Up
8711	GOBP_NEURON_PROJECTION_MAINTENANCE	11.9714	0.10858	2.48e-32	7.45e-33	-0.141891	62.5973	Up
8710	GOBP_ORGANIC_HYDROXY_COMPOUND_TRANSPORT	11.953	0.0250959	3.08e-32	9.27e-33	-0.0031545	62.3797	Up
8709	GOBP_MACROPHAGE_COLONY_STIMULATING_FACTOR_PRODUCTION	11.951	0.119938	3.15e-32	9.49e-33	-0.0257187	62.3562	Up
8708	GOCC_ANCHORED_COMPONENT_OF_PLASMA_MEMBRANE	11.9491	0.0408039	3.22e-32	9.71e-33	0.0838892	62.334	Up
8707	GOBP_BENZENE_CONTAINING_COMPOUND_METABOLIC_PROCESS	11.9334	0.063103	3.87e-32	1.17e-32	0.0552181	62.1482	Up
8706	GOBP_DETECTION_OF_TEMPERATURE_STIMULUS	11.9296	0.0638289	4.04e-32	1.22e-32	0.224831	62.1042	Up
8705	GOBP_CHONDROCYTE_PROLIFERATION	11.9227	0.0728867	4.39e-32	1.33e-32	-0.0494685	62.0229	Up
8704	GOBP_PHENOL_CONTAINING_COMPOUND_BIOSYNTHETIC_PROCESS	11.9153	0.0615408	4.79e-32	1.45e-32	-0.0227132	61.935	Up
8703	GOBP_SPINDLE_MIDZONE_ASSEMBLY	11.8947	0.06209	6.09e-32	1.85e-32	0.120204	61.6929	Up
8702	GOBP_POSITIVE_REGULATION_OF_NEURON_MIGRATION	11.8912	0.0779508	6.35e-32	1.93e-32	-0.158595	61.6517	Up
8701	GOBP_IMMUNOLOGICAL_MEMORY_PROCESS	11.8747	0.0782313	7.71e-32	2.35e-32	0.0323709	61.4576	Up
8700	GOBP_RESPONSE_TO_MAGNESIUM_ION	11.8679	0.0809896	8.35e-32	2.54e-32	0.0413141	61.378	Up
8699	GOBP_FAT_SOLUBLE_VITAMIN_BIOSYNTHETIC_PROCESS	11.8659	0.0776964	8.55e-32	2.61e-32	0.0571475	61.3535	Up
8698	GOMF_CONNEXIN_BINDING	11.8655	0.131286	8.59e-32	2.62e-32	-0.0663527	61.3491	Up
8697	GOBP_CRANIAL_SKELETAL_SYSTEM_DEVELOPMENT	11.8601	0.0437039	9.15e-32	2.79e-32	-0.0822826	61.286	Up
8696	GOBP_NEUTROPHIL_APOPTOTIC_PROCESS	11.8575	0.103319	9.42e-32	2.87e-32	-0.0750441	61.2559	Up
8695	GOMF_ABC_TYPE_GLUTATHIONE_S_CONJUGATE_TRANSPORTER_ACTIVITY	11.842	0.10105	1.13e-31	3.45e-32	-0.0250135	61.074	Up
8694	GOBP_VESICLE_UNCOATING	11.8406	0.106544	1.15e-31	3.51e-32	-0.0974056	61.0577	Up
8693	GOBP_NEGATIVE_REGULATION_OF_CELLULAR_RESPONSE_TO_VASCULAR_ENDOTHELIAL_GROWTH_FACTOR_STIMULUS	11.8371	0.0901213	1.2e-31	3.66e-32	-0.0634243	61.0167	Up
8692	GOBP_NEGATIVE_REGULATION_OF_VASCULAR_ASSOCIATED_SMOOTH_MUSCLE_CELL_APOPTOTIC_PROCESS	11.8369	0.150108	1.2e-31	3.67e-32	-0.235569	61.0137	Up
8691	GOMF_ALDITOL_NADPPLUS_1_OXIDOREDUCTASE_ACTIVITY	11.8315	0.103705	1.28e-31	3.91e-32	-0.0747481	60.9506	Up
8690	GOBP_POSTSYNAPTIC_CYTOSKELETON_ORGANIZATION	11.8246	0.116168	1.38e-31	4.24e-32	-0.0748727	60.8698	Up
8689	GOBP_REGULATION_OF_CARDIAC_EPITHELIAL_TO_MESENCHYMAL_TRANSITION	11.8002	0.0915226	1.84e-31	5.65e-32	-0.0978622	60.5853	Up
8688	GOBP_SOMATIC_STEM_CELL_DIVISION	11.7951	0.0965104	1.95e-31	6e-32	-0.0737108	60.5252	Up
8687	GOBP_SPINAL_CORD_MOTOR_NEURON_CELL_FATE_SPECIFICATION	11.7899	0.101669	2.07e-31	6.38e-32	-0.0618207	60.465	Up
8686	GOBP_LYMPHATIC_ENDOTHELIAL_CELL_DIFFERENTIATION	11.7856	0.081595	2.18e-31	6.71e-32	0.0975551	60.4147	Up
8685	GOBP_DORSAL_VENTRAL_AXIS_SPECIFICATION	11.7762	0.0765212	2.43e-31	7.5e-32	-0.0195128	60.3046	Up
8684	GOBP_NEGATIVE_REGULATION_OF_MICROGLIAL_CELL_ACTIVATION	11.7733	0.1005	2.51e-31	7.75e-32	-0.0158762	60.2709	Up
8683	GOMF_UDP_XYLOSYLTRANSFERASE_ACTIVITY	11.7705	0.0907501	2.6e-31	8e-32	-0.1395	60.2393	Up
8682	GOBP_DENDRITIC_CELL_DIFFERENTIATION	11.7519	0.0502344	3.22e-31	9.97e-32	-0.0156569	60.0219	Up
8680	GOBP_G_PROTEIN_COUPLED_PURINERGIC_NUCLEOTIDE_RECEPTOR_SIGNALING_PATHWAY	11.746	0.072777	3.45e-31	1.07e-31	0.173567	59.9532	Up
8681	GOMF_G_PROTEIN_COUPLED_PURINERGIC_NUCLEOTIDE_RECEPTOR_ACTIVITY	11.746	0.072777	3.45e-31	1.07e-31	0.173567	59.9532	Up
8679	GOBP_GAP_JUNCTION_MEDIATED_INTERCELLULAR_TRANSPORT	11.7436	0.163572	3.54e-31	1.1e-31	0.0102154	59.9262	Up
8678	GOBP_T_CELL_DIFFERENTIATION_INVOLVED_IN_IMMUNE_RESPONSE	11.7417	0.0452688	3.62e-31	1.12e-31	-0.0333731	59.9041	Up
8677	GOMF_TYPE_II_TRANSFORMING_GROWTH_FACTOR_BETA_RECEPTOR_BINDING	11.7362	0.0780653	3.86e-31	1.2e-31	-0.0460355	59.8395	Up
8676	GOBP_REGULATION_OF_BILE_ACID_BIOSYNTHETIC_PROCESS	11.7273	0.0817114	4.28e-31	1.33e-31	0.108349	59.7362	Up
8675	GOBP_OSTEOBLAST_PROLIFERATION	11.7254	0.0605688	4.37e-31	1.36e-31	-0.084583	59.7148	Up
8674	GOMF_SPHINGOSINE_1_PHOSPHATE_RECEPTOR_ACTIVITY	11.7213	0.0825421	4.59e-31	1.43e-31	0.0123031	59.6668	Up
8673	GOBP_NEGATIVE_REGULATION_OF_SPROUTING_ANGIOGENESIS	11.7208	0.0819047	4.61e-31	1.43e-31	-0.0469979	59.6615	Up
8672	GOBP_SPROUTING_ANGIOGENESIS	11.6749	0.034735	7.85e-31	2.45e-31	-0.0880935	59.1294	Up
8671	GOBP_REGULATION_OF_EXTRACELLULAR_MATRIX_DISASSEMBLY	11.6642	0.0772734	8.88e-31	2.77e-31	-0.042409	59.0067	Up
8670	GOBP_PROTEIN_DEGLUTAMYLATION	11.6641	0.0702042	8.88e-31	2.77e-31	0.233118	59.0053	Up
8669	GOBP_POSITIVE_REGULATION_OF_NITRIC_OXIDE_MEDIATED_SIGNAL_TRANSDUCTION	11.6619	0.13919	9.12e-31	2.85e-31	0.00641543	58.9795	Up
8668	GOBP_VASCULAR_TRANSPORT	11.6618	0.0351945	9.13e-31	2.85e-31	-0.0208439	58.9781	Up
8667	GOCC_CILIARY_TIP	11.6537	0.0536423	1e-30	3.13e-31	-0.122918	58.8853	Up
8666	GOBP_PROTEIN_LOCALIZATION_TO_PRESYNAPSE	11.6531	0.0998337	1.01e-30	3.15e-31	-0.106523	58.8781	Up
8665	GOBP_CELLULAR_RESPONSE_TO_LIPOPROTEIN_PARTICLE_STIMULUS	11.6455	0.0614264	1.1e-30	3.44e-31	-0.0883283	58.7911	Up
8664	GOMF_VASCULAR_ENDOTHELIAL_GROWTH_FACTOR_RECEPTOR_2_BINDING	11.6447	0.0949272	1.11e-30	3.48e-31	-0.110831	58.7817	Up
8663	GOMF_GLYCOSYLTRANSFERASE_ACTIVITY	11.6329	0.0257044	1.27e-30	3.98e-31	-0.0759255	58.6462	Up
8662	GOBP_SPERM_MITOCHONDRIAL_SHEATH_ASSEMBLY	11.6288	0.15654	1.33e-30	4.18e-31	0.177697	58.5984	Up
8661	GOBP_CELLULAR_RESPONSE_TO_CAFFEINE	11.6286	0.0580819	1.34e-30	4.19e-31	0.212844	58.5958	Up
8660	GOBP_NEUROTRANSMITTER_REUPTAKE	11.6273	0.0459161	1.35e-30	4.25e-31	0.175534	58.5812	Up
8659	GOMF_VASCULAR_ENDOTHELIAL_GROWTH_FACTOR_RECEPTOR_BINDING	11.6268	0.0808374	1.36e-30	4.28e-31	-0.117643	58.5755	Up
8658	GOBP_RESPONSE_TO_CGMP	11.6248	0.0677984	1.39e-30	4.38e-31	0.299116	58.5528	Up
8657	GOBP_NEGATIVE_REGULATION_OF_CYTOKINE_PRODUCTION	11.6155	0.0300406	1.55e-30	4.88e-31	-0.0563573	58.4454	Up
8656	GOBP_SODIUM_ION_IMPORT_ACROSS_PLASMA_MEMBRANE	11.614	0.0607339	1.58e-30	4.97e-31	0.0805033	58.4278	Up
8655	GOBP_INOSITOL_PHOSPHATE_METABOLIC_PROCESS	11.609	0.0417675	1.67e-30	5.26e-31	-0.0457082	58.3705	Up
8654	GOBP_MONOCARBOXYLIC_ACID_BIOSYNTHETIC_PROCESS	11.6051	0.028491	1.74e-30	5.5e-31	-0.0622421	58.3264	Up
8653	GOBP_DENDRITIC_TRANSPORT	11.5968	0.0966997	1.92e-30	6.06e-31	-0.0521741	58.2305	Up
8652	GOBP_REGULATION_OF_CARTILAGE_DEVELOPMENT	11.5944	0.0419872	1.97e-30	6.22e-31	-0.0589633	58.2034	Up
8651	GOBP_INOSITOL_TRISPHOSPHATE_METABOLIC_PROCESS	11.5933	0.0832995	2e-30	6.3e-31	-0.0593098	58.191	Up
8650	GOMF_ION_TRANSMEMBRANE_TRANSPORTER_ACTIVITY	11.5899	0.0198945	2.08e-30	6.56e-31	0.0539238	58.1513	Up
8649	GOBP_SECONDARY_HEART_FIELD_SPECIFICATION	11.5827	0.0799106	2.25e-30	7.13e-31	0.0795631	58.0687	Up
8648	GOMF_MHC_PROTEIN_BINDING	11.5813	0.0735994	2.29e-30	7.24e-31	-0.0247734	58.0531	Up
8647	GOMF_RETINOIC_ACID_BINDING	11.5789	0.0712936	2.35e-30	7.45e-31	0.0591727	58.0256	Up
8646	GOBP_NEGATIVE_REGULATION_OF_MORPHOGENESIS_OF_AN_EPITHELIUM	11.5749	0.0829658	2.46e-30	7.8e-31	0.0565863	57.9793	Up
8645	GOBP_ROUNDABOUT_SIGNALING_PATHWAY	11.5725	0.122293	2.53e-30	8.01e-31	-0.113122	57.9526	Up
8644	GOCC_PRESYNAPTIC_ACTIVE_ZONE_CYTOPLASMIC_COMPONENT	11.5622	0.0850729	2.85e-30	9.03e-31	0.0098825	57.8338	Up
8643	GOBP_CELLULAR_RESPONSE_TO_STEROL	11.5557	0.0629087	3.07e-30	9.73e-31	-0.0479059	57.76	Up
8642	GOBP_REGULATION_OF_CELL_CELL_ADHESION_MEDIATED_BY_INTEGRIN	11.5468	0.0809538	3.39e-30	1.08e-30	0.016554	57.6586	Up
8641	GOBP_TRNA_AMINOACYLATION_FOR_MITOCHONDRIAL_PROTEIN_TRANSLATION	11.5213	0.0976034	4.54e-30	1.45e-30	-0.0280325	57.367	Up
8640	GOBP_REGULATION_OF_DNA_PRIMASE_ACTIVITY	11.5021	0.0906485	5.65e-30	1.8e-30	0.104036	57.1482	Up
8639	GOBP_ANIMAL_ORGAN_REGENERATION	11.487	0.0460719	6.71e-30	2.14e-30	-0.0981418	56.9765	Up
8638	GOBP_REGULATION_OF_INOSITOL_PHOSPHATE_BIOSYNTHETIC_PROCESS	11.4867	0.0597707	6.74e-30	2.15e-30	0.198221	56.9725	Up
8637	GOBP_NUCLEOTIDE_BINDING_OLIGOMERIZATION_DOMAIN_CONTAINING_1_SIGNALING_PATHWAY	11.4851	0.129196	6.85e-30	2.19e-30	-0.15289	56.9552	Up
8636	GOCC_PLATELET_ALPHA_GRANULE	11.4819	0.0456133	7.11e-30	2.27e-30	-0.0785651	56.9188	Up
8635	GOBP_REGULATION_OF_OSTEOBLAST_PROLIFERATION	11.4598	0.0664418	9.13e-30	2.93e-30	-0.0987054	56.6678	Up
8634	GOMF_HEXOKINASE_ACTIVITY	11.458	0.161037	9.31e-30	2.99e-30	0.0312998	56.6474	Up
8633	GOBP_TOLERANCE_INDUCTION_TO_SELF_ANTIGEN	11.458	0.0888815	9.31e-30	2.99e-30	0.134783	56.6471	Up
8632	GOBP_RESPIRATORY_SYSTEM_PROCESS	11.456	0.0467072	9.52e-30	3.06e-30	0.0193659	56.6245	Up
8631	GOBP_REGULATION_OF_T_HELPER_17_CELL_DIFFERENTIATION	11.4414	0.0925574	1.12e-29	3.61e-30	-0.0968668	56.4586	Up
8630	GOBP_ROOF_OF_MOUTH_DEVELOPMENT	11.422	0.0337062	1.4e-29	4.5e-30	-0.0686746	56.2398	Up
8629	GOBP_CELLULAR_RESPONSE_TO_AMYLOID_BETA	11.4216	0.0556658	1.41e-29	4.53e-30	-0.098672	56.2346	Up
8628	GOBP_DIGESTION	11.4109	0.0363634	1.58e-29	5.11e-30	0.0943212	56.1136	Up
[truncated: 8,627 more rows]

## Sheet: Reactome_FB_ZNF90 vs DCN
	id	t	log2FC	adj.P.Val	P.Value	AveExpr	B	threshold
[truncated: 2,969 more rows]

[truncated: 13 more sheets: GO_FB_ZNF90 DCN, Reactome_KC_KRT15 vs other KC, GO_KC_KRT15 vs other KC, Reactome_KC_granular vs other, GO_KC_granular vs other KC, Reactome_KC_prolif vs other KC, GO_KC_proliferation vs other KC, Reactome_KC_spinous vs other KC, GO_KC_spinous vs other KC, Reactome_KC_suprabasal1, GO_KC_suprabasal_1 vs other KC, Reactome_KC_suprabasal2, GO_KC_suprabasal_2 vs other KC]
