# Supplementary material for: Single-cell sequencing reveals increased LAMB3-positive basal keratinocytes and ZNF90-positive fibroblasts in autologous cultured epithelium
Source: Commun Biol. 2024 Jan 10;7:79. doi: 10.1038/s42003-023-05747-5 (PMC10781733; doi:10.1038/s42003-023-05747-5)
Supplement: Supplementary file 10 — Supplementary Data 7 [file 42003_2023_5747_MOESM10_ESM.xlsx]

## Sheet: Figure 2b
Figure 2b
			Measure 1/um	Measure 2/um	Measure 3/um	n	mean	SD
	SFF	Patient 1	80	100	110	3	96.67	12.57
		Patient 2	85	95	75	3	85	8.17
		Patient 3	78	100	85	3	87.67	9.18
			Measure 1/um	Measure 2/um	Measure 3/um	n	mean	SD
	SFD	Patient 1	110	120	115	3	115	4.08
		Patient 2	96	90	100	3	95.33	2.47
		Patient 3	79	85	92	3	85.33	5.33

## Sheet: Figure 3f
Figure 3f
LAMB3+ Keratinocytes
		Frequency1/%	Frequency2/%	Frequency3/%	Frequency4/%	n	mean	SD
	SFD	4.17	5.63	1.73	3.65	4	3.8	1.16
	SFF	6.6	9.38	5.11	6.59	4	6.92	1.78
ZNF90+ Fibroblasts
		Frequency1/%	Frequency2/%	Frequency3/%	Frequency4/%	n	mean	SD
	SFD	1.96	2.34	0.85	2.69	4	1.96	0.8
	SFF	4.19	7.42	4.44	4.69	4	5.19	1.5

## Sheet: Figure 6e
Figure 6e
Keratinocytes
		shNC						shLAMB3
	Relative gene expresssion	A	B	C	D	E		A	B	C	D	E	F	G
	NOTCH1	1	1.019	0.839296	0.812223	0.969969		0.190011	0.415414	0.262305	0.286337	0.232027	0.267492	0.155433
	NOTCH2	1	0.8978	0.944651	0.970507	0.800652		0.514009	0.482431	0.464333	0.53065	0.457151
	JAG1	1	1.5168	1.2954	0.906192	1.259		0.512096	0.295829	0.322375	0.476601	0.465376
	MIF	1	0.983747	0.961375	0.9505	1.03495		0.366674	0.378449	0.322001	0.346745	0.340821
	EGF	1	1.06363	1.35437	1.70036	0.991768		0.640334	0.890091	0.344702	0.535793
Fibroblasts
		shNC							shZNF90
	Relative gene expresssion	A	B	C	D	E	F		A	B	C	D	E	F	G
	JAG1	1	1.07431	0.835881	0.822337	1.30536			0.282498	0.238352	0.322897	0.304108	0.282124	0.187043	0.309242
	NOTCH1	1	0.998733	0.790365	1.16034	0.955627			0.031112	0.012113	0.037205	0.022102	0.043069	0.090685	0.041419
	NOTCH2	1	1.11128	1.0341	1.00916	1.15173			0.285031	0.318665	0.357896	0.357961	0.356582
	NRP2	1	1.55485	1.51623	1.08708	1.37607			0.366748	0.407993	0.165911	0.362092	0.441078	0.020636	0.196722
	MIF	1	0.962872	0.859685	1.03885	1.52493	1.56436		0.06518	0.065415	0.070424	0.062276	0.075835

## Sheet: Supplementary Figure S8b
Supplementary Figure S8b
Keratinocytes
	Relative gene expresssion	shNC	shLAMB3
	A	1	0.000222201
	B	2.09421	0.000149764
	C	1.13241	0.000108155
	D	0.940864	0.000267502
	E	1.32099	0.000495843
Fibroblasts
	Relative gene expresssion	shNC	shZNF90
	A	1	0.521864
	B	1.33187	0.794687
	C	1.37143	0.466976
	D	1.21126	0.286034
	E	1.52789	0.712438
	F		0.527301
	G		0.306823
